# Supplementary material for: N-p-trans-Coumaroyltyramine Improves Myocardial Ischemia–Reperfusion Injury: From Cellular Protection to Animal Model Validation and the Discovery of the Target Tcap
Source: Int J Mol Sci. 2026 Apr 15;27(8):3523. doi: 10.3390/ijms27083523 (PMC13116315; doi:10.3390/ijms27083523)
Supplement: Supplementary file 1 [file ijms-27-03523-s001.zip]

Archive with 1 entries (1 files):
- Table S1 All identified proteins and related peptide information.xlsx
