# Supplementary material for: N-p-trans-Coumaroyltyramine Improves Myocardial Ischemia–Reperfusion Injury: From Cellular Protection to Animal Model Validation and the Discovery of the Target Tcap
Source: Int J Mol Sci. 2026 Apr 15;27(8):3523. doi: 10.3390/ijms27083523 (PMC13116315; doi:10.3390/ijms27083523)
Supplement: Supplementary file 1 [file ijms-27-03523-s001.zip › Table S1 All identified proteins and related peptide information.xlsx]

## Sheet: Quant
Protein accession	Protein description	Gene name	Mol. weight [kDa]	Sequence coverage [%]	MS/MS Counts	Peptides	Unique peptides	MS/MS Count p-CT_1	MS/MS Count p-CT_2	MS/MS Count p-CT_3	MS/MS Count Model_1	MS/MS Count Model_2	MS/MS Count Model_3	MS/MS Count Sham_1	MS/MS Count Sham_2	MS/MS Count Sham_3	Peptides p-CT_1	Peptides p-CT_2	Peptides p-CT_3	Peptides Model_1	Peptides Model_2	Peptides Model_3	Peptides Sham_1	Peptides Sham_2	Peptides Sham_3	Unique peptides p-CT_1	Unique peptides p-CT_2	Unique peptides p-CT_3	Unique peptides Model_1	Unique peptides Model_2	Unique peptides Model_3	Unique peptides Sham_1	Unique peptides Sham_2	Unique peptides Sham_3	LFQ intensity p-CT_1	LFQ intensity p-CT_2	LFQ intensity p-CT_3	LFQ intensity Model_1	LFQ intensity Model_2	LFQ intensity Model_3	LFQ intensity Sham_1	LFQ intensity Sham_2	LFQ intensity Sham_3	p-CT_1	p-CT_2	p-CT_3	Model_1	Model_2	Model_3
A0A096MIV5	ATP-binding cassette subfamily F member 2 OS=Rattus norvegicus OX=10116 GN=Abcf2 PE=1 SV=1	Abcf2	71.655	10.2	25	5	5	2	3	2	2	3	4	2	3	1	5	5	4	3	4	5	4	5	3	5	5	4	3	4	5	4	5	3	54421	54313	49201	61969	57381	56499	50460	52499	59112	1.04	1.038	0.941	1.185	1.097	1.08
A0A096MIX2	DEAD (Asp-Glu-Ala-Asp) box polypeptide 17, isoform CRA_a OS=Rattus norvegicus OX=10116 GN=Ddx17 PE=1 SV=1	Ddx17	72.644	24.2	55	12	7	4	4	4	5	4	6	6	5	5	9	9	9	10	9	12	11	10	11	6	5	6	6	5	7	6	5	7	130780	165330	159020	164480	156570	156740	148420	165390	165720	0.857	1.083	1.042	1.077	1.026	1.027
A0A096MJ01	LIM domain-binding 3 OS=Rattus norvegicus OX=10116 GN=Ldb3 PE=1 SV=1	Ldb3	76.815	65.8	698	34	7	62	55	60	56	50	54	60	60	57	32	33	33	31	30	30	31	32	33	5	6	6	5	5	5	4	5	6	26642000	24319000	27221000	25312000	24147000	27253000	26946000	28576000	27514000	1.005	0.917	1.027	0.955	0.911	1.028
A0A096MJA9	Aspartate-beta-hydroxylase OS=Rattus norvegicus OX=10116 GN=Asph PE=1 SV=1	Asph	74.889	12.2	24	5	4	2	2	2	2	1	2	3	2	3	3	2	3	3	2	5	4	3	4	3	2	2	3	2	4	3	2	4	76324	71278	73235	101130	97557	87188	65839	73992	66458	0.995	0.929	0.955	1.319	1.272	1.137
A0A096MJB3	WD repeat domain 82 (Fragment) OS=Rattus norvegicus OX=10116 GN=Wdr82 PE=1 SV=1	Wdr82	25.305	15	9	2	2	0	0	2	1	1	1	0	1	1	1	1	2	1	1	2	1	1	1	1	1	2	1	1	2	1	1	1	0	0	31195	0	0	24359	0	0	0			1.123			0.877
A0A096MJB5	Unc-45 myosin chaperone B OS=Rattus norvegicus OX=10116 GN=Unc45b PE=4 SV=1	Unc45b	103.4	37	229	25	25	18	19	20	23	22	18	18	22	22	22	23	19	22	20	20	21	21	22	22	23	19	22	20	20	21	21	22	1214900	1172100	1161000	1258600	1378000	1237700	1259500	1343300	1381900	0.981	0.946	0.937	1.016	1.112	0.999
A0A096MJS3	Muscular LMNA-interacting protein (Fragment) OS=Rattus norvegicus OX=10116 GN=Mlip PE=1 SV=1	Mlip	82.267	36.3	155	18	18	12	11	15	12	13	13	14	11	13	15	16	16	15	16	16	16	17	16	15	16	16	15	16	16	16	17	16	1201600	955460	1180500	969120	1006900	1074100	1124600	1122100	1228400	1.084	0.862	1.065	0.874	0.908	0.969
A0A096MJY6	Glucan (1,4-alpha-), branching enzyme 1 (Fragment) OS=Rattus norvegicus OX=10116 GN=Gbe1 PE=1 SV=1	Gbe1	47.164	26.2	21	8	1	2	3	2	2	1	2	1	1	1	8	7	8	8	6	7	8	8	7	1	1	1	1	1	1	1	1	1	107490	106330	109800	102530	74042	82917	88491	66821	95344	1.178	1.166	1.204	1.124	0.812	0.909
A0A096MK75	Ras homolog family member G (Fragment) OS=Rattus norvegicus OX=10116 GN=Rhog PE=1 SV=1	Rhog	19.872	37.1	30	5	4	1	3	2	3	3	3	2	3	2	4	5	5	3	4	4	4	4	3	4	4	4	2	3	4	4	3	3	85828	70293	85753	72315	75120	85462	89523	49778	49691	1.176	0.963	1.175	0.991	1.029	1.171
A0A096MK98	Schlafen family member 5 OS=Rattus norvegicus OX=10116 GN=Slfn5 PE=1 SV=1	Slfn5	101.05	7.5	23	4	4	2	2	0	4	0	2	2	1	4	3	4	2	4	2	3	4	4	4	3	4	2	4	2	3	4	4	4	146020	87298	138500	204620	155140	139110	145580	130410	184490	0.95	0.568	0.901	1.332	1.01	0.905
A0A096MKD4	LIM domain-binding 3 OS=Rattus norvegicus OX=10116 GN=Ldb3 PE=1 SV=1	Ldb3	72.332	57.1	60	29	0	6	4	6	5	4	4	4	5	7	29	29	29	28	27	27	29	29	29	0	0	0	0	0	0	0	0	0	3171000	3390500	3344200	2647700	2270800	3076200	3305800	3163800	3797900	0.992	1.061	1.047	0.829	0.711	0.963
A0A096MKH2	Similar to RIKEN cDNA 1110059P08 OS=Rattus norvegicus OX=10116 GN=Vta1 PE=1 SV=1	Vta1	33.975	11	16	2	2	2	2	1	2	1	0	2	1	2	1	2	2	2	2	1	2	1	2	1	2	2	2	2	1	2	1	2	0	51502	74861	115280	89182	0	54596	0	100410		0.636	0.925	1.424	1.101
A0A096P6L9	Complement C5 OS=Rattus norvegicus OX=10116 GN=C5 PE=1 SV=2	C5	189.08	9.8	34	10	10	1	2	3	3	4	4	3	4	2	8	4	9	6	6	8	6	7	4	8	4	9	6	6	8	6	7	4	95207	76515	112160	122030	114500	121450	111730	122110	73579	0.88	0.708	1.037	1.128	1.059	1.123
A0A097BW25	Periostin OS=Rattus norvegicus OX=10116 GN=Postn PE=1 SV=1	Postn	87.152	7.5	12	3	3	1	1	1	2	0	1	0	2	1	2	2	2	2	1	2	1	3	3	2	2	2	2	1	2	1	3	3	30761	33812	28997	45059	0	31461	0	28284	26264	0.943	1.037	0.889	1.381		0.965
A0A0A0MXU2	Coronin OS=Rattus norvegicus OX=10116 GN=Coro7 PE=1 SV=2	Coro7	86.138	4.2	7	2	2	0	0	0	2	0	2	1	0	0	1	1	1	2	0	2	1	2	2	1	1	1	2	0	2	1	2	2	0	0	0	17263	0	25515	0	15308	14618				1.015		1.501
A0A0A0MXU4	ER membrane protein complex subunit 2 OS=Rattus norvegicus OX=10116 GN=Emc2 PE=4 SV=2	Emc2	34.513	22	26	5	5	2	2	2	2	2	2	2	3	2	2	4	3	2	3	3	3	3	3	2	4	3	2	3	3	3	3	3	59137	74900	74782	78561	66261	50506	67895	39802	65214	0.933	1.181	1.18	1.239	1.045	0.797
A0A0A0MXW1	2-oxoisovalerate dehydrogenase subunit beta, mitochondrial OS=Rattus norvegicus OX=10116 GN=Bckdhb PE=1 SV=1	Bckdhb	42.96	33	116	9	9	7	9	10	10	9	9	10	9	12	7	9	8	8	8	9	8	9	8	7	9	8	8	8	9	8	9	8	1419100	1503800	1571100	1502100	1226400	1420700	1410600	1608600	1230300	0.992	1.051	1.098	1.05	0.857	0.993
A0A0A0MXX5	3-hydroxybutyrate dehydrogenase type 2 OS=Rattus norvegicus OX=10116 GN=Bdh2 PE=1 SV=1	Bdh2	27.678	25.9	31	5	5	2	2	3	3	1	2	5	4	3	4	3	4	4	3	5	5	5	4	4	3	4	4	3	5	5	5	4	96972	100880	94228	95917	60489	88520	118460	119570	114070	0.996	1.036	0.968	0.985	0.621	0.909
A0A0A0MXY4	E3 ubiquitin-protein ligase TRIP12 OS=Rattus norvegicus OX=10116 GN=Trip12 PE=1 SV=2	Trip12	218.1	1.8	8	2	2	1	1	1	0	2	0	0	1	1	2	2	2	1	2	2	1	2	1	2	2	2	1	2	2	1	2	1	52062	34855	60104	0	51182	45134	0	48803	0	1.101	0.737	1.271		1.082	0.954
A0A0A0MXZ0	Iron-sulfur cluster assembly 1 homolog, mitochondrial OS=Rattus norvegicus OX=10116 GN=Isca1 PE=1 SV=1	Isca1	14.122	31	18	3	3	0	2	1	0	2	4	2	2	0	3	2	2	2	2	3	2	3	2	3	2	2	2	2	3	2	3	2	76400	75458	81914	71271	76061	77915	77664	65956	63142	1.015	1.003	1.089	0.947	1.011	1.036
A0A0A0MY00	Short/branched chain-specific acyl-CoA dehydrogenase, mitochondrial OS=Rattus norvegicus OX=10116 GN=Acadsb PE=1 SV=2	Acadsb	52.042	43.7	97	14	13	8	8	4	5	4	8	11	13	7	12	10	9	12	7	13	11	13	10	11	10	9	12	7	12	11	12	10	860170	503790	491200	446810	530980	888790	1094500	1087000	725820	1.088	0.637	0.621	0.565	0.672	1.124
A0A0A0MY48	Dynamin-2 OS=Rattus norvegicus OX=10116 GN=Dnm2 PE=1 SV=2	Dnm2	97.253	25.1	90	14	11	9	9	9	5	7	6	9	8	7	11	14	10	12	11	11	12	11	12	8	11	7	9	9	8	10	8	10	329010	311230	326420	310810	341810	356180	304120	311030	320990	1.026	0.971	1.018	0.97	1.066	1.111
A0A0A6YYM0	Long-chain-fatty-acid--CoA ligase 6 OS=Rattus norvegicus OX=10116 GN=Acsl6 PE=1 SV=2	Acsl6	80.995	5.4	13	3	3	1	0	2	1	0	2	0	2	2	2	1	2	1	3	3	1	2	2	2	1	2	1	3	3	1	2	2	21437	0	18126	0	11786	15771	0	11018	19295	1.378		1.165		0.757	1.014
A0A0G2JSG6	Adenylate kinase 2, mitochondrial OS=Rattus norvegicus OX=10116 GN=Ak2 PE=1 SV=1	Ak2	25.529	50.4	149	11	11	12	14	12	10	13	15	12	14	8	11	11	11	10	11	11	10	11	9	11	11	11	10	11	11	10	11	9	2192500	2081500	2463000	2116800	1951300	2214800	2434600	1832800	2242500	0.995	0.944	1.117	0.96	0.885	1.005
A0A0G2JSH2	3-hydroxybutyrate dehydrogenase, type 1, isoform CRA_a OS=Rattus norvegicus OX=10116 GN=Bdh1 PE=1 SV=1	Bdh1	38.333	48.5	131	13	13	7	14	5	15	10	11	18	8	12	10	9	11	12	11	10	12	10	11	10	9	11	12	11	10	12	10	11	842610	1565800	427920	2561700	1023600	1142500	2011400	715280	791540	0.699	1.3	0.355	2.126	0.85	0.948
A0A0G2JSH4	Glycogen synthase kinase 3 beta, isoform CRA_b OS=Rattus norvegicus OX=10116 GN=Gsk3b PE=1 SV=1	Gsk3b	46.71	39	68	9	8	8	4	5	5	5	4	5	7	6	9	7	7	8	6	7	8	9	9	8	6	6	7	6	6	7	8	8	340770	297520	327360	329270	339150	356420	346730	300960	311880	1.032	0.901	0.991	0.997	1.027	1.079
A0A0G2JSH9	Peroxiredoxin-2 OS=Rattus norvegicus OX=10116 GN=Prdx2 PE=1 SV=1	Prdx2	21.797	66.2	135	10	10	11	9	10	13	10	13	12	14	9	9	9	9	9	9	10	9	9	9	9	9	9	9	9	10	9	9	9	5327500	4954600	4445900	5410100	6069200	5927700	4894800	4816700	5353700	1.024	0.952	0.854	1.039	1.166	1.139
A0A0G2JSI1	4-trimethylaminobutyraldehyde dehydrogenase OS=Rattus norvegicus OX=10116 GN=Aldh9a1 PE=1 SV=1	Aldh9a1	54.05	53.3	184	19	19	16	15	20	15	14	15	15	15	13	17	16	17	18	15	15	17	17	17	17	16	17	18	15	15	17	17	17	2104800	2366400	2299200	2187800	2255400	2124900	2294400	2526300	2723400	0.902	1.015	0.986	0.938	0.967	0.911
A0A0G2JSK5	Integrin beta OS=Rattus norvegicus OX=10116 GN=Itgb1 PE=1 SV=1	Itgb1	88.344	31.1	152	19	19	11	13	14	11	13	12	13	14	15	16	16	18	16	19	17	17	16	16	16	16	18	16	19	17	17	16	16	1042500	1061100	1040000	1030900	1080500	1052400	1102600	1064600	1027600	0.969	0.986	0.966	0.958	1.004	0.978
A0A0G2JSL0	Proteasome subunit beta OS=Rattus norvegicus OX=10116 GN=LOC100360846 PE=3 SV=1	LOC100360846	25.303	34.5	46	5	5	5	4	3	5	4	5	4	3	4	5	4	4	4	4	4	4	4	4	5	4	4	4	4	4	4	4	4	229290	319110	270440	304730	292700	293610	296360	291720	298480	0.776	1.079	0.915	1.031	0.99	0.993
A0A0G2JSM3	PDZ and LIM domain 3, isoform CRA_a OS=Rattus norvegicus OX=10116 GN=Pdlim3 PE=1 SV=1	Pdlim3	34.417	62	79	11	4	9	6	8	6	4	9	4	8	3	8	8	11	8	7	11	10	9	8	4	4	4	3	4	4	3	4	4	481770	639430	388890	375290	466930	340270	339790	458160	333470	1.173	1.557	0.947	0.914	1.137	0.828
A0A0G2JSP3	Cullin-3 OS=Rattus norvegicus OX=10116 GN=Cul3 PE=1 SV=1	Cul3	86.467	15	35	8	8	3	2	2	3	2	3	5	2	4	6	6	4	6	7	6	6	5	7	6	6	4	6	7	6	6	5	7	136900	102830	85514	101970	111330	88740	105670	108830	115030	1.291	0.97	0.806	0.962	1.05	0.837
A0A0G2JSP8	Creatine kinase M-type OS=Rattus norvegicus OX=10116 GN=Ckm PE=1 SV=1	Ckm	43.018	62.2	2072	28	26	176	163	191	163	165	167	170	197	161	28	26	28	27	26	26	25	27	26	26	24	26	25	24	24	23	25	24	53337000	53161000	53498000	54066000	55351000	53726000	56725000	56285000	59424000	0.96	0.957	0.963	0.973	0.996	0.967
A0A0G2JSQ0	Serine/threonine-protein phosphatase 2A 55 kDa regulatory subunit B OS=Rattus norvegicus OX=10116 GN=Ppp2r2d PE=1 SV=1	Ppp2r2d	51.973	21.9	14	7	2	1	1	1	1	1	1	0	2	2	3	4	6	4	4	5	3	6	6	1	1	1	2	1	1	0	2	2	0	0	0	20355	0	0	0	20441	22468				0.997
A0A0G2JSQ4	Tropomyosin 1, alpha, isoform CRA_p OS=Rattus norvegicus OX=10116 GN=Tpm1 PE=1 SV=1	Tpm1	28.556	66.1	17	26	3	2	1	2	2	2	1	2	0	2	24	21	26	25	24	22	23	23	22	2	2	3	3	3	1	3	2	2	1321200	1069800	1206600	1224400	794640	0	1286900	0	792560	1.227	0.993	1.12	1.137	0.738
A0A0G2JSR0	Voltage-dependent anion-selective channel protein 3 OS=Rattus norvegicus OX=10116 GN=Vdac3 PE=1 SV=1	Vdac3	30.783	51.2	173	13	12	15	13	17	11	11	13	19	15	15	13	13	13	12	12	13	13	12	13	12	12	12	11	11	12	12	11	12	5459200	5755600	6453700	5665900	5979700	5292500	7026700	6044000	5272000	0.889	0.937	1.051	0.923	0.974	0.862
A0A0G2JSR7	Matrin-3 OS=Rattus norvegicus OX=10116 GN=Matr3 PE=1 SV=1	Matr3	94.501	29.6	107	17	17	8	11	10	11	9	7	10	12	10	16	13	17	15	12	13	14	15	14	16	13	17	15	12	13	14	15	14	532870	560140	500390	485850	581530	478020	502470	496810	475810	1.05	1.104	0.986	0.957	1.146	0.942
A0A0G2JSS8	Peroxiredoxin OS=Rattus norvegicus OX=10116 GN=Prdx5 PE=1 SV=1	Prdx5	22.206	55.4	140	10	10	11	10	11	14	13	10	14	11	11	10	10	10	10	9	10	10	10	10	10	10	10	10	9	10	10	10	10	5364100	5468700	5769200	5467300	5151400	5603000	5642700	5343400	5973500	0.957	0.976	1.03	0.976	0.919	1
A0A0G2JST5	Elastin OS=Rattus norvegicus OX=10116 GN=Eln PE=1 SV=1	Eln	68.02	5.9	21	3	3	2	2	0	2	2	2	2	1	2	3	2	3	3	3	3	3	3	3	3	2	3	3	3	3	3	3	3	40852	51653	20084	68323	61090	47412	53327	27092	56485	0.841	1.064	0.414	1.407	1.258	0.976
A0A0G2JSU3	Protein SET OS=Rattus norvegicus OX=10116 GN=Set PE=1 SV=1	Set	33.381	16.6	46	4	4	4	3	4	4	4	3	4	4	4	4	4	4	4	4	4	4	4	4	4	4	4	4	4	4	4	4	4	182260	207330	161500	181810	197840	205260	220800	193880	191100	0.951	1.082	0.843	0.949	1.033	1.071
A0A0G2JSU4	N-myc downstream regulated gene 2, isoform CRA_b OS=Rattus norvegicus OX=10116 GN=Ndrg2 PE=1 SV=1	Ndrg2	39.255	69.2	249	14	14	19	23	24	24	19	16	20	22	20	13	11	12	14	13	14	12	12	13	13	11	12	14	13	14	12	12	13	4881400	4494300	5154200	4402500	4568700	4493800	5328600	4634800	5011400	1.018	0.937	1.075	0.918	0.953	0.937
A0A0G2JSV3	Ribose-phosphate pyrophosphokinase I -like OS=Rattus norvegicus OX=10116 GN=LOC314140 PE=1 SV=1	LOC314140	34.806	34.9	79	7	7	6	5	7	6	8	8	6	7	6	5	6	5	5	6	7	5	7	6	5	6	5	5	6	7	5	7	6	423240	451890	498990	263300	397580	499330	488480	592350	496670	0.983	1.049	1.158	0.611	0.923	1.159
A0A0G2JSV6	Globin c2 OS=Rattus norvegicus OX=10116 GN=Hba-a2 PE=1 SV=1	Hba-a2	15.284	99.3	20	18	2	2	2	2	2	0	2	2	1	2	17	18	17	15	18	18	17	16	15	2	2	2	2	2	2	2	2	2	616880	510190	313070	558150	695140	509510	369940	351250	335430	1.34	1.109	0.68	1.213	1.51	1.107
A0A0G2JSW0	Myosin regulatory light chain 12B OS=Rattus norvegicus OX=10116 GN=Myl12b PE=4 SV=1	Myl12b	19.779	55.8	59	7	1	4	6	6	5	4	5	6	5	3	5	5	5	6	5	5	7	6	6	0	0	0	0	0	0	1	0	0	518390	573210	522030	546850	582360	581100	626380	524260	502040	0.95	1.05	0.956	1.002	1.067	1.065
A0A0G2JSZ0	Calcium channel, voltage-dependent, beta 2 subunit, isoform CRA_d OS=Rattus norvegicus OX=10116 GN=Cacnb2 PE=1 SV=1	Cacnb2	68.181	8.6	13	3	3	2	1	0	0	2	0	2	3	0	2	3	1	1	3	3	2	3	1	2	3	1	1	3	3	2	3	1	35519	31485	0	0	23026	26697	33755	26118	0	1.228	1.089			0.796	0.923
A0A0G2JSZ1	Ras-related protein Rab-31 OS=Rattus norvegicus OX=10116 GN=Rab31 PE=4 SV=1	Rab31	21.499	18.5	10	3	3	1	0	0	0	1	1	2	2	0	3	3	3	2	2	3	3	3	3	3	3	3	2	2	3	3	3	3	43720	46042	42644	40136	38331	41582	39180	40746	38694	1.067	1.123	1.04	0.979	0.935	1.014
A0A0G2JSZ5	Protein disulfide-isomerase A6 OS=Rattus norvegicus OX=10116 GN=Pdia6 PE=1 SV=1	Pdia6	48.76	25.6	90	8	8	6	6	8	8	8	6	11	7	5	8	8	8	7	8	8	8	8	7	8	8	8	7	8	8	8	8	7	775700	809190	822330	880100	893220	827270	788120	779510	905810	0.944	0.985	1.001	1.072	1.088	1.007
A0A0G2JT00	Divalent cation tolerant protein CUTA, isoform CRA_c OS=Rattus norvegicus OX=10116 GN=Cuta PE=1 SV=1	Cuta	16.413	20.8	22	2	2	2	2	2	1	1	2	2	2	2	2	2	2	1	1	2	2	2	2	2	2	2	1	1	2	2	2	2	264730	234850	200250	0	0	196830	244800	276610	232160	1.152	1.022	0.871			0.856
A0A0G2JT06	COP9 signalosome complex subunit 1 OS=Rattus norvegicus OX=10116 GN=Gps1 PE=1 SV=1	Gps1	58.876	15.2	43	5	5	5	4	3	4	3	3	2	5	3	5	4	4	5	5	5	4	5	4	5	4	4	5	5	5	4	5	4	152380	132450	160280	161780	127310	135040	139960	149240	154320	1.042	0.906	1.096	1.107	0.871	0.924
A0A0G2JT25	L-xylulose reductase OS=Rattus norvegicus OX=10116 GN=Dcxr PE=1 SV=1	Dcxr	22.865	30	43	5	5	5	3	5	4	2	5	3	3	3	5	5	5	4	3	4	4	5	3	5	5	5	4	3	4	4	5	3	175730	139920	177460	137910	164250	173290	141940	182840	170750	1.086	0.864	1.096	0.852	1.015	1.07
A0A0G2JT30	Methionine adenosyltransferase 2 subunit beta OS=Rattus norvegicus OX=10116 GN=Mat2b PE=1 SV=1	Mat2b	36.236	22.6	31	4	4	2	2	3	4	2	4	2	4	3	2	3	3	4	3	4	2	4	3	2	3	3	4	3	4	2	4	3	55483	59454	52284	53032	58299	49354	52858	55970	70792	0.965	1.034	0.91	0.923	1.014	0.859
A0A0G2JT93	Catenin (Cadherin associated protein), beta 1, isoform CRA_a OS=Rattus norvegicus OX=10116 GN=Ctnnb1 PE=1 SV=1	Ctnnb1	85.47	37	131	18	15	13	12	10	12	11	10	8	11	7	18	17	17	16	16	17	17	17	16	15	15	15	14	14	15	14	15	14	711910	837980	614580	725490	745840	690820	712420	636400	573290	1.007	1.185	0.869	1.026	1.055	0.977
A0A0G2JTA0	FAS-associated factor 2 OS=Rattus norvegicus OX=10116 GN=Faf2 PE=1 SV=1	Faf2	52.46	13.7	23	4	4	4	1	2	1	2	3	1	1	3	4	3	2	2	3	3	1	2	3	4	3	2	2	3	3	1	2	3	216140	174770	183690	226170	261710	264640	0	168110	188600	1.038	0.839	0.882	1.086	1.256	1.271
A0A0G2JTB2	Glucan (1,4-alpha-), branching enzyme 1 OS=Rattus norvegicus OX=10116 GN=Gbe1 PE=1 SV=1	Gbe1	75.706	27.8	131	13	6	12	7	12	12	8	10	12	14	12	12	12	12	13	9	11	13	13	12	5	6	5	6	4	5	6	6	6	557280	586950	635000	541900	479320	547410	695310	592600	572160	0.969	1.021	1.104	0.942	0.834	0.952
A0A0G2JTD7	Cytoplasmic linker-associated protein 1 OS=Rattus norvegicus OX=10116 GN=Clasp1 PE=1 SV=1	Clasp1	161	10	37	10	8	4	4	3	4	4	4	2	4	2	9	8	7	8	8	7	7	8	4	7	6	5	7	6	6	5	6	3	89848	74927	81144	82875	92814	90083	75734	74521	66825	1.128	0.94	1.018	1.04	1.165	1.131
A0A0G2JTG7	Heterogeneous nuclear ribonucleoprotein H OS=Rattus norvegicus OX=10116 GN=Hnrnph1 PE=1 SV=1	Hnrnph1	49.199	27.2	102	8	2	8	8	8	9	9	10	8	9	8	8	8	8	7	8	8	8	7	8	2	2	2	2	2	2	2	2	2	793260	781440	738190	770850	770560	778800	727910	761420	779440	1.047	1.031	0.974	1.017	1.017	1.028
A0A0G2JTH7	Ubiquitin protein ligase E3A OS=Rattus norvegicus OX=10116 GN=Ube3a PE=1 SV=1	Ube3a	95.637	6.1	15	3	3	1	0	2	2	2	2	1	1	1	2	1	3	2	3	3	2	1	2	2	1	3	2	3	3	2	1	2	23200	0	40557	29533	24497	23559	0	0	21816	0.933		1.632	1.188	0.985	0.948
A0A0G2JTL5	Pyruvate carboxylase, mitochondrial OS=Rattus norvegicus OX=10116 GN=Pc PE=1 SV=1	Pc	140	20.9	137	18	18	10	8	17	15	10	15	13	9	12	12	13	18	15	14	16	13	14	14	12	13	18	15	14	16	13	14	14	385100	307030	435890	397320	335480	384230	375560	331630	319410	1.062	0.846	1.202	1.095	0.925	1.059
A0A0G2JTN4	Phosphoribosylformylglycinamidine synthase OS=Rattus norvegicus OX=10116 GN=Pfas PE=1 SV=1	Pfas	144.39	9	39	8	8	2	5	5	4	2	3	3	2	1	8	8	8	8	4	7	6	7	3	8	8	8	8	4	7	6	7	3	111720	123850	121980	118570	94303	98881	120080	123700	99860	0.996	1.104	1.088	1.057	0.841	0.882
A0A0G2JTQ5	N-acetylgalactosamine kinase OS=Rattus norvegicus OX=10116 GN=Galk2 PE=1 SV=1	Galk2	49.072	8.5	13	2	2	1	1	2	1	1	1	1	1	1	2	1	2	2	1	2	2	2	2	2	1	2	2	1	2	2	2	2	36544	0	30073	35818	0	39402	29216	43545	40854	1.036		0.853	1.016		1.117
A0A0G2JTW9	Beta-globin OS=Rattus norvegicus OX=10116 GN=Hbb-b1 PE=1 SV=1	Hbb-b1	15.988	82.3	137	15	0	12	8	12	11	12	11	14	12	13	14	14	12	14	15	11	14	13	14	0	0	0	0	0	0	0	0	0	6857100	6410200	3731000	7406700	14120000	4092300	6629400	6082900	5912200	1.074	1.004	0.584	1.16	2.212	0.641
A0A0G2JTY6	G-rich RNA sequence-binding factor 1 OS=Rattus norvegicus OX=10116 GN=Grsf1 PE=1 SV=1	Grsf1	43.549	47.5	81	12	12	8	7	7	8	7	6	7	7	5	9	11	9	8	11	10	9	10	8	9	11	9	8	11	10	9	10	8	366140	351400	363520	369280	334980	356150	312520	370650	369070	1.036	0.994	1.029	1.045	0.948	1.008
A0A0G2JU15	Pentatricopeptide repeat domain 3 OS=Rattus norvegicus OX=10116 GN=Ptcd3 PE=1 SV=1	Ptcd3	84.556	14.1	39	6	6	4	4	2	3	2	4	3	3	4	5	4	5	4	2	4	5	4	4	5	4	5	4	2	4	5	4	4	138360	148360	128050	149000	178350	152680	141350	149670	173090	0.931	0.998	0.862	1.003	1.2	1.027
A0A0G2JU49	Metaxin 1 OS=Rattus norvegicus OX=10116 GN=Mtx1 PE=1 SV=1	Mtx1	51.925	16.6	49	7	7	3	4	3	3	3	4	4	7	4	6	5	7	6	5	7	7	7	7	6	5	7	6	5	7	7	7	7	201900	200160	187570	215540	217130	217220	246480	197820	192020	0.948	0.94	0.881	1.012	1.019	1.02
A0A0G2JU66	Nuclear protein localization protein 4 homolog OS=Rattus norvegicus OX=10116 GN=Nploc4 PE=1 SV=1	Nploc4	68.013	19.4	44	8	8	5	4	3	5	1	4	4	2	3	7	5	5	6	3	6	6	5	4	7	5	5	6	3	6	6	5	4	110740	94611	129790	118330	105810	102610	88831	123060	139470	0.97	0.829	1.137	1.037	0.927	0.899
A0A0G2JU89	E3 ubiquitin-protein ligase UBR4 OS=Rattus norvegicus OX=10116 GN=Ubr4 PE=1 SV=1	Ubr4	573.87	3.2	36	11	11	3	4	4	5	2	3	2	3	3	9	9	8	9	4	6	8	9	8	9	9	8	9	4	6	8	9	8	118130	105260	111500	119570	105550	113920	102550	107860	127990	1.032	0.92	0.974	1.045	0.922	0.996
A0A0G2JUA5	AHNAK nucleoprotein OS=Rattus norvegicus OX=10116 GN=Ahnak PE=1 SV=1	Ahnak	581.12	53	1079	122	122	94	87	97	94	82	89	96	86	83	113	103	105	108	108	108	109	107	101	113	103	105	108	108	108	109	107	101	12410000	11805000	11955000	12605000	11329000	13043000	12996000	11809000	12201000	1.019	0.97	0.982	1.035	0.93	1.071
A0A0G2JUC7	Dynactin subunit 2 OS=Rattus norvegicus OX=10116 GN=Dctn2 PE=1 SV=1	Dctn2	46.222	35.5	90	10	10	7	9	7	7	7	9	6	7	7	8	10	9	9	10	10	10	9	10	8	10	9	9	10	10	10	9	10	621420	579860	520800	564090	559780	593620	567030	514120	596310	1.093	1.02	0.916	0.993	0.985	1.045
A0A0G2JUN5	Inositol-1-monophosphatase OS=Rattus norvegicus OX=10116 GN=Impa2 PE=1 SV=1	Impa2	31.133	21.9	30	5	5	3	3	2	2	2	2	1	3	3	3	4	4	3	3	5	4	4	3	3	4	4	3	3	5	4	4	3	66677	83703	75490	70412	64890	86538	91362	93619	95750	0.799	1.003	0.904	0.843	0.777	1.037
A0A0G2JUN8	Proteasome subunit beta OS=Rattus norvegicus OX=10116 GN=Psmb7 PE=1 SV=1	Psmb7	31.807	29	26	5	5	3	2	5	1	3	2	2	2	1	4	5	5	4	5	4	4	4	5	4	5	5	4	5	4	4	4	5	195070	158670	187470	169710	122910	135300	174610	162850	149060	1.188	0.966	1.142	1.034	0.749	0.824
A0A0G2JUP3	Obscurin, cytoskeletal calmodulin and titin-interacting RhoGEF OS=Rattus norvegicus OX=10116 GN=Obscn PE=1 SV=1	Obscn	815.45	38	1323	153	10	113	102	125	116	108	120	108	109	117	130	131	142	141	132	140	131	135	138	8	9	9	9	8	8	8	9	8	9024200	8568900	9066000	8527900	8213200	9029100	9017900	8814000	9254800	1.027	0.975	1.032	0.971	0.935	1.028
A0A0G2JUV8	Calcium/calmodulin-dependent protein kinase type II subunit alpha OS=Rattus norvegicus OX=10116 GN=Camk2a PE=1 SV=1	Camk2a	54.033	14.1	15	5	3	1	1	2	1	1	2	0	2	1	4	3	4	3	3	4	2	4	3	2	1	2	1	2	2	1	2	1	48446	0	81113	0	53120	78168	0	70149	0	0.798		1.336		0.875	1.287
A0A0G2JUW8	Leucyl-cystinyl aminopeptidase OS=Rattus norvegicus OX=10116 GN=LOC108348118 PE=1 SV=1	LOC108348118	116.98	16.4	74	15	15	4	7	6	8	5	7	6	8	8	12	12	12	12	10	13	12	13	11	12	12	12	12	10	13	12	13	11	344080	322580	307060	350210	377310	390460	331080	354840	376360	1.011	0.948	0.902	1.029	1.108	1.147
A0A0G2JUX5	Transcriptional activator protein Pur-beta OS=Rattus norvegicus OX=10116 GN=Purb PE=1 SV=1	Purb	33.532	22.7	23	4	1	1	3	1	3	3	2	3	1	1	4	4	4	4	4	4	3	3	3	1	1	1	1	1	1	1	1	1	202660	155880	212030	208960	130880	202420	164160	220510	199590	1.168	0.898	1.222	1.204	0.754	1.167
A0A0G2JV31	X-prolyl aminopeptidase (Aminopeptidase P) 1, soluble, isoform CRA_a OS=Rattus norvegicus OX=10116 GN=Xpnpep1 PE=1 SV=1	Xpnpep1	74.667	21.2	50	9	9	4	4	4	5	7	3	1	5	6	8	6	8	9	8	7	8	7	8	8	6	8	9	8	7	8	7	8	183630	162920	190080	191380	185680	211840	188330	198890	208010	0.951	0.844	0.984	0.991	0.962	1.097
A0A0G2JV81	ADP-ribosylation factor 3 OS=Rattus norvegicus OX=10116 GN=Arf3 PE=3 SV=1	Arf3	20.568	54.7	36	7	3	5	2	2	3	4	2	3	3	4	7	7	7	7	7	7	7	7	7	3	3	3	3	3	3	3	3	3	349860	368670	337540	374380	403940	363120	382980	363440	400880	0.943	0.994	0.91	1.009	1.089	0.979
A0A0G2JVD6	Lysine methyltransferase 2D OS=Rattus norvegicus OX=10116 GN=Kmt2d PE=1 SV=1	Kmt2d	628.82	1.7	55	9	1	5	4	6	4	2	6	4	5	6	9	8	8	8	7	7	7	8	8	1	1	1	1	1	1	1	1	1	417100	480480	413380	449880	499660	464820	429150	405370	461140	0.92	1.059	0.911	0.992	1.102	1.025
A0A0G2JVG3	Pyruvate kinase OS=Rattus norvegicus OX=10116 GN=Pkm PE=1 SV=1	Pkm	53.193	73.4	37	35	0	3	3	3	6	3	2	2	4	3	34	32	31	33	33	32	32	34	34	0	0	0	0	0	0	0	0	0	131240	168360	121680	207980	166180	171090	205480	181260	156890	0.778	0.999	0.722	1.234	0.986	1.015
A0A0G2JVG4	Peroxisomal trans-2-enoyl-CoA reductase OS=Rattus norvegicus OX=10116 GN=Pecr PE=1 SV=1	Pecr	32.737	41	97	7	7	9	6	7	9	7	8	9	7	10	6	7	7	7	6	6	7	7	7	6	7	7	7	6	6	7	7	7	665710	649130	701470	624510	638670	727460	696070	680620	716970	0.97	0.946	1.022	0.91	0.931	1.06
A0A0G2JVH4	MICOS complex subunit MIC60 OS=Rattus norvegicus OX=10116 GN=Immt PE=1 SV=1	Immt	86.229	50.4	502	34	34	41	41	45	42	44	41	45	39	43	32	31	32	31	32	31	32	32	32	32	31	32	31	32	31	32	32	32	12171000	11823000	12248000	11579000	11590000	11812000	12131000	11139000	11907000	1.025	0.996	1.031	0.975	0.976	0.995
A0A0G2JVK4	Neurolysin, mitochondrial OS=Rattus norvegicus OX=10116 GN=Nln PE=1 SV=1	Nln	77.801	19.4	68	9	9	6	5	7	5	5	4	6	7	6	7	7	8	7	8	7	8	7	8	7	7	8	7	8	7	8	7	8	147220	142060	144830	141300	135680	137780	145440	135670	134530	1.041	1.004	1.024	0.999	0.959	0.974
A0A0G2JVL6	NADH dehydrogenase [ubiquinone] 1 alpha subcomplex subunit 8 OS=Rattus norvegicus OX=10116 GN=Ndufa8 PE=1 SV=1	Ndufa8	19.965	73.3	154	11	11	12	15	13	13	13	13	11	12	13	9	9	11	10	10	10	9	9	10	9	9	11	10	10	10	9	9	10	7438200	7587800	6837200	7440000	7000200	6995000	7068400	7222900	7516100	1.006	1.026	0.924	1.006	0.946	0.946
A0A0G2JVM0	Delta-1-pyrroline-5-carboxylate dehydrogenase, mitochondrial OS=Rattus norvegicus OX=10116 GN=Aldh4a1 PE=1 SV=1	Aldh4a1	61.844	36.8	120	15	15	10	6	11	10	11	9	9	14	11	13	13	14	14	13	14	11	15	13	13	13	14	14	13	14	11	15	13	2638500	2290700	2559800	2419600	2281800	2703000	2332400	2494200	2458700	1.075	0.933	1.043	0.986	0.93	1.101
A0A0G2JVM2	Uncharacterized protein OS=Rattus norvegicus OX=10116 GN=Mia3 PE=1 SV=1	Mia3	153.47	2.3	4	2	2	0	0	0	1	0	1	0	1	1	1	1	2	2	0	1	1	2	1	1	1	2	2	0	1	1	2	1	0	0	0	20304	0	0	0	16425	0				1.106
A0A0G2JVP4	Immunoglobulin heavy constant mu OS=Rattus norvegicus OX=10116 GN=Ighm PE=1 SV=1	Ighm	51.708	28.5	109	11	11	8	11	10	8	12	8	11	10	6	10	10	11	11	10	9	11	11	9	10	10	11	11	10	9	11	11	9	921920	1082300	674030	588690	1355200	682910	752360	812540	598010	1.168	1.372	0.854	0.746	1.718	0.865
A0A0G2JVQ1	Creatine kinase S-type, mitochondrial OS=Rattus norvegicus OX=10116 GN=Ckmt2 PE=1 SV=1	Ckmt2	47.273	37.9	120	16	5	10	10	11	13	9	9	12	8	8	15	15	16	15	13	16	14	16	14	5	5	5	5	4	5	5	5	4	9398500	9435000	10170000	9062300	8533600	9078900	10554000	8573100	8670800	0.988	0.991	1.069	0.952	0.897	0.954
A0A0G2JVS7	Probable cytosolic iron-sulfur protein assembly protein CIAO1 OS=Rattus norvegicus OX=10116 GN=Ciao1 PE=1 SV=1	Ciao1	32.696	9.1	6	2	2	0	1	0	0	2	2	1	0	0	1	1	0	1	2	2	1	0	0	1	1	0	1	2	2	1	0	0	0	0	0	0	21718	32011	0	0	0					0.808	1.192
A0A0G2JVW5	E3 ubiquitin-protein ligase HUWE1 OS=Rattus norvegicus OX=10116 GN=Huwe1 PE=1 SV=1	Huwe1	447.65	1.8	20	4	4	3	2	1	1	1	1	3	2	1	3	3	2	1	2	2	4	4	2	3	3	2	1	2	2	4	4	2	29159	15234	20811	0	19501	21013	24789	27060	23391	1.327	0.693	0.947		0.888	0.956
A0A0G2JW01	Uncharacterized protein OS=Rattus norvegicus OX=10116 PE=1 SV=1	---	48.639	60	238	21	14	19	19	20	19	20	19	22	20	20	20	21	21	20	21	21	21	21	21	14	14	14	13	14	14	14	14	14	1990900	1858800	1971600	2208500	2045300	1691100	2101200	1970600	2262000	1.004	0.937	0.994	1.114	1.031	0.853
A0A0G2JW28	Gamma-adducin OS=Rattus norvegicus OX=10116 GN=Add3 PE=1 SV=1	Add3	74.963	13.7	19	7	2	3	1	4	0	2	2	1	2	2	6	6	7	6	6	6	6	7	5	2	2	2	2	2	2	2	2	2	115480	130810	121630	121690	144430	144140	114180	139210	106370	0.897	1.017	0.945	0.946	1.122	1.12
A0A0G2JW34	CDGSH iron sulfur domain 3 OS=Rattus norvegicus OX=10116 GN=Cisd3 PE=1 SV=1	Cisd3	14.379	11.8	31	2	2	3	3	3	2	2	2	2	3	3	2	2	2	2	2	1	1	2	2	2	2	2	2	2	1	1	2	2	80103	83834	78218	73541	95575	81775	99105	87376	85790	0.93	0.974	0.908	0.854	1.11	0.95
A0A0G2JW88	Microtubule-associated protein OS=Rattus norvegicus OX=10116 GN=Map4 PE=1 SV=1	Map4	233.39	29.9	370	42	19	32	32	37	30	29	33	30	29	29	35	36	39	34	33	37	36	37	37	14	14	17	13	13	16	14	18	16	2577800	2372300	2411500	2380600	2322700	2605100	2270400	2485100	2593400	1.075	0.989	1.005	0.992	0.968	1.086
A0A0G2JWA3	Exportin 7 OS=Rattus norvegicus OX=10116 GN=Xpo7 PE=1 SV=1	Xpo7	123.78	3.4	12	3	3	1	1	1	1	1	1	1	2	1	2	3	1	2	2	2	2	2	2	2	3	1	2	2	2	2	2	2	0	42771	0	0	45769	41662	0	30924	33340		1.098			1.175	1.07
A0A0G2JWB6	Peroxidasin OS=Rattus norvegicus OX=10116 GN=Pxdn PE=4 SV=1	Pxdn	165.21	20.5	101	19	19	9	8	12	9	7	12	7	10	11	13	13	17	15	11	16	14	15	15	13	13	17	15	11	16	14	15	15	198110	183660	275740	248560	209510	277940	178950	199590	236630	0.939	0.87	1.306	1.178	0.993	1.317
A0A0G2JWD2	Fragile X mental retardation syndrome-related protein 1 OS=Rattus norvegicus OX=10116 GN=Fxr1 PE=1 SV=1	Fxr1	63.389	34.3	114	14	13	13	9	11	7	10	14	6	8	10	12	12	12	14	12	14	11	11	11	11	12	11	13	11	13	10	10	11	336690	320420	348080	313630	327980	337300	335010	275340	307600	1.048	0.998	1.084	0.976	1.021	1.05
A0A0G2JWD6	AP-3 complex subunit beta OS=Rattus norvegicus OX=10116 GN=Ap3b1 PE=1 SV=1	Ap3b1	121.5	8.8	46	7	7	5	4	3	4	3	4	3	4	5	6	6	5	5	5	7	5	6	5	6	6	5	5	5	7	5	6	5	90447	72132	81334	80467	84095	96533	90390	85014	93812	1.078	0.86	0.969	0.959	1.002	1.151
A0A0G2JWF4	ASPSCR1, UBX domain-containing tether for SLC2A4 OS=Rattus norvegicus OX=10116 GN=Aspscr1 PE=1 SV=1	Aspscr1	48.177	8.4	10	2	2	1	0	0	2	1	0	2	1	0	2	1	2	2	1	1	2	1	1	2	1	2	2	1	1	2	1	1	17640	0	12818	22305	0	0	26502	0	0	0.946		0.688	1.196
A0A0G2JWK0	Integrin beta OS=Rattus norvegicus OX=10116 GN=Itgb3 PE=1 SV=1	Itgb3	62.389	4.6	9	2	2	1	0	0	0	2	0	1	2	0	2	1	1	2	2	2	2	2	0	2	1	1	2	2	2	2	2	0	20770	0	0	12632	95188	18489	9831.5	29410	0	0.674			0.41	3.09	0.6
A0A0G2JWK2	Methyl-CpG-binding protein 2 OS=Rattus norvegicus OX=10116 GN=Mecp2 PE=1 SV=1	Mecp2	53.048	10.2	22	3	3	2	1	2	2	1	2	2	1	2	2	3	3	2	3	3	3	3	3	2	3	3	2	3	3	3	3	3	75584	82958	72699	63674	71931	74731	82896	52777	77426	1.083	1.188	1.041	0.912	1.03	1.071
A0A0G2JWK7	Transgelin OS=Rattus norvegicus OX=10116 GN=Tagln PE=1 SV=1	Tagln	23.34	57.5	94	11	11	8	10	7	5	7	8	10	8	8	11	11	10	9	9	11	10	11	11	11	11	10	9	9	11	10	11	11	1207500	1199100	957160	565910	1013300	1110500	1508200	1130400	783250	1.175	1.167	0.931	0.551	0.986	1.081
A0A0G2JWM2	NAD-dependent protein deacetylase OS=Rattus norvegicus OX=10116 GN=Sirt2 PE=1 SV=1	Sirt2	43.163	22.7	23	5	5	3	1	4	2	2	2	1	1	2	3	3	4	3	4	3	3	5	3	3	3	4	3	4	3	3	5	3	194310	143920	191850	129050	157680	195060	172950	206060	152900	1.143	0.847	1.129	0.759	0.928	1.147
A0A0G2JWS2	Nebulette OS=Rattus norvegicus OX=10116 GN=Nebl PE=1 SV=1	Nebl	108.95	63.6	690	60	59	60	56	62	59	46	57	59	58	61	54	54	56	58	55	54	53	55	53	53	53	55	57	54	53	52	54	52	12045000	11662000	11634000	11263000	11262000	11722000	11598000	11658000	11961000	1.021	0.989	0.987	0.955	0.955	0.994
A0A0G2JWU3	Mitochondrial ribosomal protein L1-like OS=Rattus norvegicus OX=10116 GN=LOC100359687 PE=1 SV=1	LOC100359687	34.926	30.1	42	8	8	2	3	5	1	4	6	3	4	5	6	7	8	8	6	8	7	6	7	6	7	8	8	6	8	7	6	7	211590	190350	187910	159110	222410	199810	155290	178500	202790	1.112	1.001	0.988	0.836	1.169	1.05
A0A0G2JWZ2	Amine oxidase OS=Rattus norvegicus OX=10116 PE=3 SV=1	---	151.65	15.3	142	16	15	12	9	12	12	12	12	9	11	11	16	12	15	13	14	14	14	15	15	15	11	14	12	13	13	13	14	14	1938400	1300300	1935700	1434600	1639700	1641800	1812700	1730300	2140400	1.074	0.72	1.072	0.795	0.908	0.91
A0A0G2JX36	Uncharacterized protein OS=Rattus norvegicus OX=10116 PE=1 SV=1	---	13.227	24.4	13	2	2	1	1	0	1	2	1	1	3	0	2	1	1	1	1	1	1	2	1	2	1	1	1	1	1	1	2	1	24410	0	0	0	44573	29888	0	53212	0	0.744				1.359	0.911
A0A0G2JX47	Collagen alpha-1(V) chain OS=Rattus norvegicus OX=10116 GN=Col5a1 PE=1 SV=1	Col5a1	178.15	2.2	18	3	3	1	2	1	2	2	1	1	1	2	3	3	1	3	3	3	2	2	3	3	3	1	3	3	3	2	2	3	147090	116970	0	149630	131920	119300	131800	93430	138450	1.16	0.922		1.18	1.04	0.94
A0A0G2JX67	Prolyl endopeptidase-like OS=Rattus norvegicus OX=10116 GN=Prepl PE=1 SV=1	Prepl	85.886	9.9	19	5	5	2	0	4	1	1	1	3	3	3	4	2	5	3	3	4	4	5	5	4	2	5	3	3	4	4	5	5	65177	39229	54470	63939	64025	58430	58183	60675	59336	1.216	0.732	1.017	1.193	1.195	1.09
A0A0G2JX74	Serine/threonine-protein kinase mTOR OS=Rattus norvegicus OX=10116 GN=Mtor PE=1 SV=1	Mtor	288.26	1.9	6	3	3	0	0	0	0	0	1	0	1	2	1	1	3	2	2	3	1	2	3	1	1	3	2	2	3	1	2	3	0	0	33455	0	0	37611	0	0	23258			1.064			1.196
A0A0G2JXB1	Galectin OS=Rattus norvegicus OX=10116 GN=Lgals3 PE=1 SV=1	Lgals3	26.335	14.7	20	4	4	3	2	2	1	1	1	1	2	2	4	3	3	3	3	3	3	3	3	4	3	3	3	3	3	3	3	3	68313	69256	65965	57873	50778	52506	24410	59892	71814	1.179	1.195	1.138	0.999	0.876	0.906
A0A0G2JXB7	Uncharacterized protein OS=Rattus norvegicus OX=10116 PE=1 SV=1	---	12.89	13.8	11	1	1	0	2	0	0	1	1	1	2	1	1	1	0	0	1	1	1	1	1	1	1	0	0	1	1	1	1	1	0	0	0	0	0	0	0	0	12159
A0A0G2JXC3	40S ribosomal protein S21 OS=Rattus norvegicus OX=10116 GN=Rps21 PE=1 SV=1	Rps21	8.866	60.5	60	5	5	7	5	6	6	3	5	5	4	5	4	4	5	5	5	5	4	4	5	4	4	5	5	5	5	4	4	5	203170	198680	236680	266360	201940	261510	257600	216440	236250	0.915	0.895	1.066	1.2	0.91	1.178
A0A0G2JXD0	60S ribosomal protein L9 pseudogene OS=Rattus norvegicus OX=10116 GN=LOC103692829 PE=4 SV=1	LOC103692829	21.424	28.2	45	5	5	4	4	4	4	4	5	6	3	3	5	5	5	5	5	5	5	5	3	5	5	5	5	5	5	5	5	3	364560	338770	334650	345360	373030	377640	364290	324650	349270	1.024	0.951	0.94	0.97	1.048	1.061
A0A0G2JXF0	Uncharacterized protein OS=Rattus norvegicus OX=10116 PE=1 SV=1	---	11.801	61.1	41	4	3	3	3	3	6	2	2	5	2	5	4	4	4	4	4	2	4	4	4	3	3	3	3	3	1	3	3	3	583480	429010	376010	348510	361400	323960	385060	290260	289290	1.656	1.218	1.067	0.989	1.026	0.92
A0A0G2JXI4	Signal transducer and activator of transcription OS=Rattus norvegicus OX=10116 GN=Stat5b PE=1 SV=1	Stat5b	86.974	6.5	7	4	4	0	2	0	1	2	0	1	0	0	3	3	3	4	4	3	4	2	3	3	3	3	4	4	3	4	2	3	26048	35982	13167	31998	42076	31417	28302	0	0	0.917	1.266	0.463	1.126	1.481	1.106
A0A0G2JXM0	MIA SH3 domain ER export factor 2 OS=Rattus norvegicus OX=10116 GN=Mia2 PE=1 SV=1	Mia2	85.653	6	9	3	3	1	0	1	2	0	1	0	1	1	2	0	1	3	1	2	1	2	3	2	0	1	3	1	2	1	2	3	0	0	0	17058	0	0	0	9749.2	16656				1.183
A0A0G2JXR0	LIM domain-binding 3 OS=Rattus norvegicus OX=10116 GN=Ldb3 PE=1 SV=1	Ldb3	31.427	66	32	15	1	4	4	3	3	2	4	3	0	2	15	15	15	15	15	15	15	15	15	1	1	1	1	1	1	1	1	1	348300	353300	357040	238780	305940	374720	567920	0	384990	0.938	0.952	0.962	0.643	0.824	1.009
A0A0G2JY11	Tetraspanin OS=Rattus norvegicus OX=10116 GN=Tspan9 PE=1 SV=1	Tspan9	26.774	20.1	15	3	3	0	2	2	2	1	1	2	0	1	0	2	2	2	1	2	2	1	2	0	2	2	2	1	2	2	1	2	0	30773	44303	55227	0	45303	39092	0	47079		0.684	0.985	1.228		1.008
A0A0G2JY22	Disco-interacting protein 2 homolog B OS=Rattus norvegicus OX=10116 GN=Dip2b PE=1 SV=1	Dip2b	170.92	4.3	17	4	3	1	2	2	0	1	3	1	1	1	2	3	3	1	2	4	2	3	2	1	2	2	0	1	3	1	2	1	0	16831	25127	0	0	25889	0	20811	0		0.74	1.105			1.139
A0A0G2JY69	Peroxisomal biogenesis factor 19-like OS=Rattus norvegicus OX=10116 GN=Pex19 PE=1 SV=1	Pex19	31.861	29.7	50	5	5	4	5	4	5	4	3	5	3	4	4	5	4	5	5	4	5	5	4	4	5	4	5	5	4	5	5	4	163420	156950	167400	173720	154330	163680	182350	177850	184270	0.96	0.922	0.983	1.02	0.906	0.961
A0A0G2JYA2	ADP-ribosylation factor interacting protein 1, isoform CRA_b OS=Rattus norvegicus OX=10116 GN=Arfip1 PE=1 SV=1	Arfip1	41.432	16.9	17	4	4	2	0	1	1	0	3	2	1	2	3	1	4	1	1	4	2	3	3	3	1	4	1	1	4	2	3	3	34444	0	33253	0	0	43171	33262	35093	36690	1.026		0.99			1.285
A0A0G2JYA4	Serine/threonine-protein phosphatase OS=Rattus norvegicus OX=10116 GN=LOC100362453 PE=3 SV=1	LOC100362453	35.523	46.6	141	10	10	13	11	12	10	12	12	14	11	11	10	9	10	10	10	10	10	10	9	10	9	10	10	10	10	10	10	9	1063700	1021700	1105600	1062800	1031800	1039700	1156000	1158700	1171600	0.972	0.934	1.01	0.971	0.943	0.95
A0A0G2JYC6	RCG62582, isoform CRA_c OS=Rattus norvegicus OX=10116 GN=Ubap2l PE=1 SV=1	Ubap2l	112.51	13.4	54	9	9	5	3	4	4	3	7	6	7	4	7	5	5	7	5	7	7	7	6	7	5	5	7	5	7	7	7	6	124990	96072	112610	142640	118750	124480	104880	93377	129660	1.132	0.87	1.02	1.292	1.075	1.127
A0A0G2JYC7	Hepatoma-derived growth factor-related protein 2 OS=Rattus norvegicus OX=10116 GN=Hdgfl2 PE=1 SV=1	Hdgfl2	71.893	6	8	3	2	2	0	2	2	1	0	0	0	0	3	2	3	3	2	2	2	1	1	2	1	2	2	1	1	1	0	0	15530	0	14090	17658	0	0	0	0	0	0.798		0.724	0.907
A0A0G2JYD5	Homer protein homolog 1 OS=Rattus norvegicus OX=10116 GN=Homer1 PE=1 SV=1	Homer1	21.911	26.3	20	4	4	1	2	2	1	4	0	2	1	3	4	4	3	2	4	2	3	2	4	4	4	3	2	4	2	3	2	4	53157	69595	65489	83605	65038	62034	71566	50733	50418	0.878	1.15	1.082	1.381	1.074	1.025
A0A0G2JYK0	Serine protease inhibitor OS=Rattus norvegicus OX=10116 GN=LOC299282 PE=1 SV=1	LOC299282	67.982	36	53	18	0	4	5	4	3	4	3	5	6	5	17	18	17	16	17	18	18	17	16	0	0	0	0	0	0	0	0	0	303400	452050	305910	542770	435150	375900	376680	718520	522470	0.684	1.02	0.69	1.224	0.982	0.848
A0A0G2JYM6	Hsp90 co-chaperone Cdc37-like 1 OS=Rattus norvegicus OX=10116 GN=Cdc37l1 PE=1 SV=1	Cdc37l1	35.286	10.4	13	2	2	1	1	1	2	1	1	1	1	1	1	1	1	2	1	2	1	1	1	1	1	1	2	1	2	1	1	1	0	0	0	51359	0	72404	0	0	0				0.83		1.17
A0A0G2JYN0	DDB1- and CUL4-associated factor 8 OS=Rattus norvegicus OX=10116 GN=Dcaf8 PE=1 SV=1	Dcaf8	64.307	9.6	18	4	4	2	1	1	0	2	1	3	2	1	3	2	2	3	3	3	3	4	4	3	2	2	3	3	3	3	4	4	57722	56609	51903	57396	52256	61620	61554	48617	63014	1.106	1.084	0.994	1.1	1.001	1.18
A0A0G2JYR4	LPS-responsive beige-like anchor protein OS=Rattus norvegicus OX=10116 GN=Lrba PE=1 SV=1	Lrba	309.71	1.4	10	3	3	1	0	2	1	0	1	1	1	0	3	3	3	2	2	3	3	3	2	3	3	3	2	2	3	3	3	2	42624	38496	37284	39435	0	43005	33821	34308	0	1.086	0.98	0.95	1.004		1.095
A0A0G2JYT1	ELKS/Rab6-interacting/CAST family member 1 OS=Rattus norvegicus OX=10116 GN=Erc1 PE=1 SV=1	Erc1	128.32	7.9	23	7	6	2	5	2	3	3	1	2	1	2	4	5	5	5	7	2	4	5	4	3	4	5	5	6	2	3	4	3	81978	69970	74182	67879	73607	64321	72459	72918	48636	1.201	1.025	1.087	0.995	1.079	0.943
A0A0G2JYU2	Mitochondrial ribosomal protein L11 OS=Rattus norvegicus OX=10116 GN=mrpl11 PE=1 SV=1	mrpl11	20.75	25	29	4	4	2	3	5	3	2	3	3	1	0	4	4	4	4	4	4	3	4	3	4	4	4	4	4	4	3	4	3	165380	148890	167790	167440	178260	165100	141850	165190	165910	1.019	0.917	1.034	1.031	1.098	1.017
A0A0G2JYY6	Coenzyme Q10A OS=Rattus norvegicus OX=10116 GN=Coq10a PE=4 SV=1	Coq10a	23.331	30.9	12	5	5	1	2	0	1	1	0	1	2	0	3	4	4	3	3	5	5	4	4	3	4	4	3	3	5	5	4	4	83551	123500	113170	93791	117490	71330	63185	87035	66400	0.924	1.365	1.251	1.037	1.299	0.788
A0A0G2JZ13	Src substrate cortactin OS=Rattus norvegicus OX=10116 GN=Cttn PE=1 SV=1	Cttn	52.682	12.7	27	5	5	1	2	3	2	3	2	2	1	2	4	4	5	5	4	4	4	4	4	4	4	5	5	4	4	4	4	4	153360	141010	140430	150870	142690	154920	134510	153470	142310	1.059	0.974	0.97	1.042	0.986	1.07
A0A0G2JZ34	Palmdelphin OS=Rattus norvegicus OX=10116 GN=Palmd PE=4 SV=1	Palmd	62.173	22.2	76	9	9	6	5	7	7	6	7	7	9	5	7	7	9	8	8	7	7	8	8	7	7	9	8	8	7	7	8	8	421170	360500	399810	420640	421180	428580	389100	433610	424170	1.041	0.891	0.989	1.04	1.041	1.06
A0A0G2JZ56	Ankyrin 2 OS=Rattus norvegicus OX=10116 GN=Ank2 PE=1 SV=1	Ank2	202.65	28	250	33	1	22	19	24	21	17	21	18	21	23	28	26	28	29	26	27	28	23	29	1	1	1	1	1	0	0	0	0	1246900	1277400	1324000	1311300	1264100	1219000	1310200	1171600	1366800	0.97	0.994	1.03	1.02	0.983	0.948
A0A0G2JZ73	Alpha-1-antiproteinase OS=Rattus norvegicus OX=10116 GN=Serpina1 PE=1 SV=1	Serpina1	46.634	29.2	249	12	12	21	20	19	24	21	22	20	26	17	12	12	12	12	12	12	12	12	12	12	12	12	12	12	12	12	12	12	3206200	4304400	2097700	2878100	4083200	2578900	3338700	3431700	3172100	1.023	1.374	0.669	0.918	1.303	0.823
A0A0G2JZA2	GrpE protein homolog OS=Rattus norvegicus OX=10116 GN=Grpel1 PE=1 SV=1	Grpel1	25.811	40.9	70	9	9	7	7	6	5	6	5	5	7	7	8	8	8	7	7	8	7	9	7	8	8	8	7	7	8	7	9	7	901510	937360	876970	888680	909490	942730	849450	842070	912280	1.003	1.043	0.976	0.989	1.012	1.049
A0A0G2JZB6	Uncharacterized protein OS=Rattus norvegicus OX=10116 PE=1 SV=1	---	15.797	20	6	2	2	0	1	0	1	0	0	0	1	1	2	1	2	2	1	2	1	2	1	2	1	2	2	1	2	1	2	1	0	0	0	40285	0	0	0	55117	0				1.013
A0A0G2JZF0	SEC24 homolog C, COPII coat complex component OS=Rattus norvegicus OX=10116 GN=Sec24c PE=1 SV=1	Sec24c	114.7	11.8	25	8	8	2	3	0	4	1	3	3	3	1	6	6	7	7	6	7	6	5	7	6	6	7	7	6	7	6	5	7	257120	316580	354010	347720	344790	400570	532780	372900	369210	0.729	0.897	1.003	0.986	0.977	1.135
A0A0G2JZF6	NADH:ubiquinone oxidoreductase complex assembly factor 2 OS=Rattus norvegicus OX=10116 GN=Ndufaf2 PE=1 SV=1	Ndufaf2	19.554	20.5	21	4	4	1	2	1	1	2	1	2	3	2	3	3	3	3	2	4	3	3	2	3	3	3	3	2	4	3	3	2	73215	75763	57180	74487	85816	63818	81404	78690	109500	0.957	0.991	0.748	0.974	1.122	0.835
A0A0G2JZG7	Serine--tRNA ligase, cytoplasmic OS=Rattus norvegicus OX=10116 GN=Sars PE=1 SV=1	Sars	61.362	16	42	6	6	3	4	3	5	4	3	3	3	4	5	6	5	6	5	6	5	6	5	5	6	5	6	5	6	5	6	5	95387	103600	91593	79460	85745	80349	94539	91538	80752	1.068	1.16	1.025	0.889	0.96	0.899
A0A0G2JZH0	Calcium-binding protein 39 OS=Rattus norvegicus OX=10116 GN=Cab39 PE=1 SV=1	Cab39	39.873	25.2	41	8	6	4	3	3	4	3	4	3	3	4	7	6	8	7	6	8	7	7	8	6	4	6	5	4	6	5	5	6	140810	126380	116000	125380	147010	138640	118820	160980	168540	1.038	0.932	0.855	0.924	1.084	1.022
A0A0G2JZH8	Dihydrolipoamide acetyltransferase component of pyruvate dehydrogenase complex OS=Rattus norvegicus OX=10116 GN=Pdhx PE=1 SV=1	Pdhx	54.169	42.4	219	14	14	18	18	15	18	18	17	19	17	16	14	14	14	13	13	14	14	14	13	14	14	14	13	13	14	14	14	13	3724900	3366500	3104100	3647000	3469000	3680100	3196000	3461000	3550500	1.048	0.947	0.874	1.026	0.976	1.036
A0A0G2JZI2	Glutamyl-prolyl-tRNA synthetase OS=Rattus norvegicus OX=10116 GN=Eprs PE=1 SV=1	Eprs	169.86	31.2	212	34	34	16	20	25	17	12	16	18	18	22	29	29	31	25	28	32	26	26	29	29	29	31	25	28	32	26	26	29	898240	881790	972590	932170	913720	926010	885330	895440	1017100	0.993	0.974	1.075	1.03	1.01	1.023
A0A0G2JZL9	Endothelial cell-selective adhesion molecule OS=Rattus norvegicus OX=10116 GN=Esam PE=1 SV=1	Esam	39.945	19.9	17	4	4	2	1	0	2	1	1	1	1	1	3	2	3	3	1	3	2	3	2	3	2	3	3	1	3	2	3	2	54884	62452	63690	50983	0	68759	54605	61925	53254	0.913	1.039	1.06	0.848		1.144
A0A0G2JZM2	Protein transport protein SEC23 OS=Rattus norvegicus OX=10116 GN=Sec23a PE=1 SV=1	Sec23a	84.712	23.7	80	13	12	8	6	5	6	7	8	6	6	7	10	11	11	9	9	9	9	11	13	10	10	10	8	9	8	9	10	12	271820	229900	279230	283850	263670	283410	281020	290390	274640	0.985	0.833	1.012	1.028	0.955	1.027
A0A0G2JZM8	CLIP-associating protein 2 OS=Rattus norvegicus OX=10116 GN=Clasp2 PE=1 SV=1	Clasp2	164.69	5	9	5	3	1	1	2	0	0	0	1	2	0	4	4	5	4	5	3	5	5	2	2	2	3	3	3	2	3	3	1	24908	20597	20750	19917	16278	0	21509	16607	0	1.252	1.035	1.043	1.001	0.818
A0A0G2JZN1	Uncharacterized protein OS=Rattus norvegicus OX=10116 PE=1 SV=1	---	10.305	42.7	16	3	3	0	1	0	2	2	3	2	1	0	2	2	0	2	2	3	2	1	0	2	2	0	2	2	3	2	1	0	23449	35651	0	25621	49758	33845	32908	0	0	0.718	1.092		0.785	1.524	1.037
A0A0G2JZS1	Importin subunit alpha OS=Rattus norvegicus OX=10116 GN=Kpna6 PE=1 SV=1	Kpna6	59.893	11.8	10	4	2	1	0	2	0	0	1	1	1	1	2	3	3	2	2	2	2	3	4	1	1	2	1	1	1	1	2	2	0	0	36710	0	0	0	0	24370	25081			1.429
A0A0G2JZS9	Uncharacterized protein OS=Rattus norvegicus OX=10116 PE=1 SV=1	---	10.811	42.3	38	4	4	2	2	1	3	3	3	3	5	4	4	3	2	3	4	4	3	4	4	4	3	2	3	4	4	3	4	4	391550	267610	97030	266000	409430	505880	274900	413000	408440	1.079	0.738	0.267	0.733	1.129	1.395
A0A0G2K013	Alpha-actinin-4 OS=Rattus norvegicus OX=10116 GN=Actn4 PE=1 SV=1	Actn4	102.97	55.8	317	42	23	29	27	27	25	24	28	28	25	23	40	37	41	38	40	37	41	39	38	21	20	22	20	21	19	22	22	19	2267900	2432600	2156100	2488800	2412500	2657800	2362000	2301700	2401900	0.962	1.032	0.914	1.055	1.023	1.127
A0A0G2K059	Mitochondrial calcium uniporter OS=Rattus norvegicus OX=10116 GN=Mcu PE=1 SV=1	Mcu	36.057	20	17	4	4	1	2	1	2	1	1	1	2	2	3	3	3	3	4	3	3	4	3	3	3	3	3	4	3	3	4	3	210900	221720	221930	194030	190980	187240	176810	231110	248740	1.021	1.073	1.074	0.939	0.924	0.906
A0A0G2K0B4	E3 ubiquitin-protein ligase OS=Rattus norvegicus OX=10116 GN=Nedd4 PE=1 SV=1	Nedd4	102.43	16.9	61	9	9	6	5	7	5	4	7	4	5	4	8	7	7	8	7	8	8	7	8	8	7	7	8	7	8	8	7	8	140430	149740	183560	165150	115520	183570	162030	164170	191080	0.891	0.95	1.165	1.048	0.733	1.165
A0A0G2K0I1	Spermatogenesis-associated 5 OS=Rattus norvegicus OX=10116 GN=Spata5 PE=1 SV=1	Spata5	91.4	4.8	17	3	3	2	1	1	2	1	1	1	2	2	3	3	3	3	2	3	3	3	3	3	3	3	3	2	3	3	3	3	707770	712460	687580	706330	655220	713100	618120	695120	783740	0.998	1.004	0.969	0.996	0.924	1.005
A0A0G2K0I3	Nicotinamide phosphoribosyltransferase OS=Rattus norvegicus OX=10116 GN=Nampt PE=1 SV=1	Nampt	54.091	37.9	134	12	12	14	10	9	10	12	11	11	10	11	11	10	11	10	11	11	12	11	12	11	10	11	10	11	11	12	11	12	679840	732780	575110	688560	648470	631480	691220	684430	730630	1.015	1.094	0.858	1.028	0.968	0.943
A0A0G2K0I6	Cadherin 5 OS=Rattus norvegicus OX=10116 GN=Cdh5 PE=1 SV=1	Cdh5	82.043	12.7	28	7	7	3	2	3	4	2	2	2	0	2	7	7	5	6	3	6	6	3	6	7	7	5	6	3	6	6	3	6	2801900	3463800	3032900	3177800	3289900	3108200	2393300	2973800	2830200	0.921	1.138	0.996	1.044	1.081	1.021
A0A0G2K0N6	Uncharacterized protein OS=Rattus norvegicus OX=10116 PE=1 SV=1	---	10.753	28.9	20	2	2	3	2	1	1	1	2	3	1	1	2	2	2	2	2	2	2	2	2	2	2	2	2	2	2	2	2	2	168800	144140	92931	130200	128860	77214	200450	115980	114610	1.31	1.118	0.721	1.01	1	0.599
A0A0G2K0Q7	Myosin light chain kinase OS=Rattus norvegicus OX=10116 GN=Mylk PE=1 SV=1	Mylk	214	2.3	14	4	4	2	2	1	1	2	0	2	2	1	2	3	1	1	4	3	3	2	3	2	3	1	1	4	3	3	2	3	46433	46220	0	0	42019	34316	57900	45377	27792	1.183	1.178			1.071	0.874
A0A0G2K0S7	RAP1 GTPase-activating protein 2 OS=Rattus norvegicus OX=10116 GN=Rap1gap2 PE=1 SV=1	Rap1gap2	80.514	9.7	18	5	5	2	2	3	1	1	2	1	1	1	2	3	3	3	3	3	3	2	3	2	3	3	3	3	3	3	2	3	0	42791	40026	39353	26892	39125	35955	27333	50874		1.141	1.067	1.049	0.717	1.043
A0A0G2K0T6	Gamma-synuclein OS=Rattus norvegicus OX=10116 GN=Sncg PE=1 SV=1	Sncg	13.045	30.1	15	3	3	1	1	2	1	0	0	2	3	2	1	2	3	1	2	2	2	3	3	1	2	3	1	2	2	2	3	3	0	41585	53867	0	35136	34228	37299	50584	33787		1.023	1.325		0.864	0.842
A0A0G2K0V8	Nuclear migration protein nudC-like OS=Rattus norvegicus OX=10116 GN=LOC100911422 PE=4 SV=1	LOC100911422	32.4	18.3	37	4	4	3	4	5	3	4	3	2	3	3	4	3	4	4	3	3	3	3	4	4	3	4	4	3	3	3	3	4	131600	130260	125940	137420	135010	141090	127620	139710	142430	0.957	0.947	0.916	0.999	0.982	1.026
A0A0G2K0W9	Proteasome subunit alpha type OS=Rattus norvegicus OX=10116 GN=Psma7 PE=1 SV=1	Psma7	27.855	49.6	120	9	9	9	11	10	11	10	8	11	10	9	9	9	8	9	9	8	9	9	8	9	9	8	9	9	8	9	9	8	692390	672520	659690	677500	708250	665260	658970	671300	685140	1.029	0.999	0.98	1.007	1.053	0.989
A0A0G2K0X9	Protein transport protein Sec31A OS=Rattus norvegicus OX=10116 GN=Sec31a PE=1 SV=1	Sec31a	131.97	21.3	97	18	18	10	7	12	9	7	7	7	6	11	16	14	15	17	14	15	15	12	14	16	14	15	17	14	15	15	12	14	350120	357210	392670	413840	374360	429190	328170	416550	415140	0.925	0.943	1.037	1.093	0.989	1.133
A0A0G2K110	Eukaryotic translation initiation factor 6 OS=Rattus norvegicus OX=10116 GN=Eif6 PE=1 SV=1	Eif6	26.727	22.8	28	3	3	2	3	3	1	3	2	2	3	2	3	3	3	2	3	3	3	3	3	3	3	3	2	3	3	3	3	3	96494	101880	97714	102050	71376	131950	107110	71602	121990	0.971	1.025	0.983	1.027	0.718	1.327
A0A0G2K121	Malectin OS=Rattus norvegicus OX=10116 GN=Mlec PE=1 SV=1	Mlec	32.809	16	13	3	3	1	3	1	1	1	1	0	1	0	3	3	3	2	1	2	1	2	2	3	3	3	2	1	2	1	2	2	34277	48440	29039	35526	0	32327	0	30987	33110	0.942	1.331	0.798	0.976		0.888
A0A0G2K135	Complement factor I OS=Rattus norvegicus OX=10116 GN=Cfi PE=1 SV=1	Cfi	69.774	21.7	62	9	9	5	5	5	5	3	5	6	9	4	7	5	7	7	5	7	7	9	5	7	5	7	7	5	7	7	9	5	137880	162400	151350	139710	176140	120610	162280	215540	144910	0.88	1.037	0.966	0.892	1.125	0.77
A0A0G2K151	Apolipoprotein E OS=Rattus norvegicus OX=10116 GN=Apoe PE=1 SV=1	Apoe	41.199	29.5	82	10	10	7	6	6	8	7	6	6	6	6	10	9	8	9	9	8	9	10	10	10	9	8	9	9	8	9	10	10	593440	703050	636190	1060500	1222000	648720	620660	981580	801090	0.744	0.882	0.798	1.33	1.533	0.814
A0A0G2K189	Secernin 3 OS=Rattus norvegicus OX=10116 GN=Scrn3 PE=1 SV=1	Scrn3	47.769	29.4	47	9	9	8	3	4	4	5	5	4	2	3	9	6	7	8	7	9	8	8	6	9	6	7	8	7	9	8	8	6	258440	229140	226600	213190	219670	233620	256110	206290	246290	1.1	0.975	0.964	0.907	0.935	0.994
A0A0G2K1C0	Actin-related protein 3 OS=Rattus norvegicus OX=10116 GN=Actr3 PE=1 SV=1	Actr3	47.583	36.8	94	11	11	6	11	9	7	5	11	9	8	7	10	11	11	11	9	10	8	8	10	10	11	11	11	9	10	8	8	10	660920	683730	681030	635120	597370	619380	813810	696950	663010	0.997	1.032	1.028	0.958	0.901	0.935
A0A0G2K1E2	Integrin alpha 5 (Mapped) OS=Rattus norvegicus OX=10116 GN=Itga5 PE=1 SV=1	Itga5	119.46	8.6	16	5	5	2	2	0	1	1	2	2	1	1	4	3	3	5	3	4	3	5	3	4	3	3	5	3	4	3	5	3	523060	563660	460000	506290	514320	542800	484630	491910	479330	1.038	1.119	0.913	1.005	1.021	1.078
A0A0G2K1F2	Acetyl-CoA carboxylase beta OS=Rattus norvegicus OX=10116 GN=Acacb PE=1 SV=1	Acacb	276.39	21.1	186	33	3	17	14	20	13	14	12	18	18	15	28	28	30	25	22	28	27	27	25	3	3	3	2	3	3	2	2	1	621920	659080	698070	577890	649760	629380	722470	715870	659890	0.95	1.007	1.066	0.883	0.993	0.961
A0A0G2K1F3	Coatomer subunit gamma OS=Rattus norvegicus OX=10116 GN=Copg1 PE=3 SV=1	Copg1	101	16.2	58	9	7	3	3	5	7	5	7	5	7	5	8	9	6	8	7	9	8	9	7	6	7	5	6	5	7	6	7	5	122870	132310	151960	156930	131670	153810	136320	129840	122290	0.935	1.006	1.156	1.194	1.001	1.17
A0A0G2K1F9	Glycerol-3-phosphate dehydrogenase, mitochondrial OS=Rattus norvegicus OX=10116 GN=Gpd2 PE=1 SV=1	Gpd2	67.319	12.4	31	5	5	3	3	3	4	1	3	2	2	3	4	3	3	5	4	4	4	5	4	4	3	3	5	4	4	4	5	4	68709	76884	79609	82830	79777	66871	97674	63740	76457	0.892	0.998	1.033	1.075	1.035	0.868
A0A0G2K1I6	Secretory carrier-associated membrane protein OS=Rattus norvegicus OX=10116 GN=Scamp1 PE=1 SV=1	Scamp1	33.955	15.5	37	3	3	3	2	3	4	4	3	3	3	3	3	2	3	3	3	2	2	3	3	3	2	3	3	3	2	2	3	3	148660	128290	130610	106100	147880	131900	119650	115960	105840	1.158	0.999	1.017	0.826	1.152	1.027
A0A0G2K1M2	Disks large homolog 1 OS=Rattus norvegicus OX=10116 GN=Dlg1 PE=1 SV=1	Dlg1	101.16	16.6	44	10	10	5	6	1	5	3	5	4	5	2	9	7	4	8	9	9	9	9	6	9	7	4	8	9	9	9	9	6	155040	176070	120030	145390	167930	158800	159750	153530	159410	1.005	1.142	0.778	0.943	1.089	1.03
A0A0G2K1M8	Prolyl endopeptidase OS=Rattus norvegicus OX=10116 GN=Prep PE=1 SV=1	Prep	80.491	24.5	62	12	12	7	6	5	3	3	4	5	6	4	10	9	9	11	10	10	10	9	8	10	9	9	11	10	10	10	9	8	234100	216070	169850	200410	212690	198880	232410	238270	180980	1.165	1.075	0.845	0.997	1.058	0.989
A0A0G2K1N3	Porphobilinogen deaminase OS=Rattus norvegicus OX=10116 GN=Hmbs PE=1 SV=1	Hmbs	37.794	20.1	35	6	6	4	4	4	1	3	5	3	2	3	6	6	6	5	5	5	5	6	5	6	6	6	5	5	5	5	6	5	115290	137950	110450	78080	128940	118660	146750	98952	122930	1.002	1.199	0.96	0.679	1.121	1.031
A0A0G2K1Q1	NLR family member X1 OS=Rattus norvegicus OX=10116 GN=Nlrx1 PE=1 SV=1	Nlrx1	107.33	17.6	83	12	12	6	7	11	5	6	6	8	7	4	10	10	12	9	9	10	11	10	7	10	10	12	9	9	10	11	10	7	214180	291970	269660	182660	198310	175570	301210	217720	166710	0.926	1.262	1.166	0.79	0.857	0.759
A0A0G2K1S6	Malic enzyme OS=Rattus norvegicus OX=10116 GN=Me1 PE=1 SV=1	Me1	63.832	27.8	64	10	9	6	5	12	5	2	3	8	7	3	8	8	9	7	7	5	10	8	6	7	7	8	6	6	4	9	7	5	164210	185210	301930	197370	147950	161740	272700	191480	185510	0.819	0.924	1.506	0.985	0.738	0.807
A0A0G2K1T8	Serine protease inhibitor OS=Rattus norvegicus OX=10116 GN=LOC299282 PE=1 SV=1	LOC299282	46.305	49	43	15	0	3	3	2	5	3	4	2	6	5	14	14	13	14	13	13	14	13	13	0	0	0	0	0	0	0	0	0	358930	343390	295560	766690	401140	434770	333380	890950	696540	0.731	0.699	0.602	1.561	0.817	0.885
A0A0G2K1V4	Myosin-4 OS=Rattus norvegicus OX=10116 GN=Myh1 PE=1 SV=1	Myh1	223.32	26.3	23	70	0	1	2	3	3	0	1	4	1	0	56	65	61	65	58	60	59	59	61	0	0	0	0	0	0	0	0	0	0	12695	109980	41529	0	18388	54334	43651	13138		0.304	2.634	0.995		0.44
A0A0G2K1V7	RCG57156 OS=Rattus norvegicus OX=10116 GN=Sgcb PE=4 SV=1	Sgcb	34.959	42.5	125	10	10	11	13	10	13	9	11	10	8	7	9	10	9	8	9	9	9	8	8	9	10	9	8	9	9	9	8	8	758690	705880	751300	744230	756800	748060	697290	737860	767640	1.026	0.955	1.016	1.007	1.024	1.012
A0A0G2K1W1	RAB11 family-interacting protein 5 OS=Rattus norvegicus OX=10116 GN=Rab11fip5 PE=1 SV=1	Rab11fip5	123.81	12.2	35	8	2	4	3	3	3	2	5	3	2	3	6	8	6	5	5	7	5	5	7	2	2	2	1	0	2	1	0	1	131420	125320	123210	151880	109550	139010	129330	122200	137520	1.033	0.985	0.968	1.193	0.861	1.092
A0A0G2K1W9	Lactate dehydrogenase D OS=Rattus norvegicus OX=10116 GN=Ldhd PE=1 SV=1	Ldhd	51.842	27.8	63	8	8	3	6	6	5	5	6	5	3	7	6	8	8	7	7	6	5	6	7	6	8	8	7	7	6	5	6	7	365270	344810	376180	314580	282500	369600	343510	290840	316110	1.089	1.028	1.121	0.938	0.842	1.102
A0A0G2K1Y8	Spectrin alpha chain, non-erythrocytic 1 OS=Rattus norvegicus OX=10116 GN=Sptan1 PE=1 SV=1	Sptan1	287.7	59.4	1463	133	4	126	128	120	138	114	130	126	128	114	117	120	121	120	119	121	122	122	118	4	3	4	4	3	4	4	4	3	12860000	11920000	11031000	13855000	12473000	12559000	13979000	12485000	12478000	1.031	0.956	0.885	1.111	1	1.007
A0A0G2K261	Isoleucyl-tRNA synthetase 2, mitochondrial OS=Rattus norvegicus OX=10116 GN=Iars2 PE=1 SV=1	Iars2	112.68	32	189	24	24	13	19	18	13	12	17	19	16	16	21	21	23	23	21	22	23	23	23	21	21	23	23	21	22	23	23	23	1333900	1333200	1313200	1352200	1219900	1450600	1506600	1275500	1412700	0.976	0.976	0.961	0.989	0.893	1.062
A0A0G2K266	E3 UFM1-protein ligase 1 OS=Rattus norvegicus OX=10116 GN=Ufl1 PE=1 SV=1	Ufl1	83.633	3.8	12	2	2	1	1	1	1	1	1	1	2	1	2	1	1	1	1	2	2	2	1	2	1	1	1	1	2	2	2	1	27667	0	0	0	0	27205	20535	32611	0	1.003					0.986
A0A0G2K272	Tumor protein p63-regulated gene 1-like protein OS=Rattus norvegicus OX=10116 GN=Tprg1l PE=1 SV=1	Tprg1l	17.604	23.4	13	2	2	1	1	2	0	2	1	1	1	1	1	1	2	1	1	1	1	1	2	1	1	2	1	1	1	1	1	2	0	0	17354	0	0	0	0	0	37326			0.499
A0A0G2K273	Eukaryotic translation initiation factor 3 subunit E OS=Rattus norvegicus OX=10116 GN=LOC100909481 PE=3 SV=1	LOC100909481	52.228	21.6	31	8	8	2	2	4	3	3	3	2	3	6	7	5	7	6	8	7	6	8	7	7	5	7	6	8	7	6	8	7	134580	128110	129500	135440	150800	139990	113000	119920	125240	1.077	1.025	1.036	1.084	1.207	1.12
A0A0G2K277	Enoyl-Coenzyme A delta isomerase 3 OS=Rattus norvegicus OX=10116 GN=Eci3 PE=1 SV=1	Eci3	42.324	12.9	5	4	1	0	0	1	0	0	0	1	1	1	3	2	3	3	2	3	4	3	3	1	0	1	1	0	0	1	1	1	0	0	0	0	0	0	0	0	12844
A0A0G2K290	Uncharacterized protein OS=Rattus norvegicus OX=10116 PE=4 SV=1	---	13.905	30.6	28	3	0	2	3	2	4	2	3	1	3	2	3	3	3	3	3	3	3	3	3	0	0	0	0	0	0	0	0	0	624510	558160	263800	435130	1046200	426170	399480	768770	346000	1.232	1.102	0.521	0.859	2.065	0.841
A0A0G2K2B3	Far upstream element-binding protein 2 OS=Rattus norvegicus OX=10116 GN=Khsrp PE=1 SV=1	Khsrp	76.748	19	52	9	9	5	3	3	5	6	5	3	3	4	7	6	6	7	9	8	7	7	6	7	6	6	7	9	8	7	7	6	132240	131230	120380	107550	113150	126240	128750	120520	136620	1.092	1.084	0.994	0.888	0.935	1.043
A0A0G2K2B6	Thiopurine S-methyltransferase OS=Rattus norvegicus OX=10116 GN=Tpmt PE=1 SV=1	Tpmt	30.317	32.4	24	6	6	2	3	3	3	0	3	3	3	1	5	3	4	4	3	5	4	5	4	5	3	4	4	3	5	4	5	4	59569	53239	61923	59196	52149	72002	64938	61199	58213	1	0.894	1.039	0.994	0.875	1.209
A0A0G2K2B9	Ankyrin-3 OS=Rattus norvegicus OX=10116 GN=Ank3 PE=1 SV=1	Ank3	202.06	22.4	132	27	22	12	11	13	9	12	9	11	12	9	24	22	23	22	24	19	22	23	21	19	17	18	17	19	14	17	18	16	326670	271250	293690	279090	303830	261740	345500	302800	293620	1.117	0.927	1.004	0.954	1.039	0.895
A0A0G2K2E3	Tyrosine-protein kinase OS=Rattus norvegicus OX=10116 GN=Fyn PE=1 SV=1	Fyn	54.453	6.2	7	2	1	1	0	1	1	0	1	0	0	1	1	1	1	1	0	1	2	1	1	0	0	0	0	0	0	1	1	0	0	0	0	0	0	0	28188	0	0
A0A0G2K2G7	Ankyrin repeat and sterile alpha motif domain-containing 1A OS=Rattus norvegicus OX=10116 GN=Anks1a PE=1 SV=1	Anks1a	119.06	12.6	23	8	8	3	2	6	2	0	1	1	1	3	6	7	7	7	3	6	4	4	6	6	7	7	7	3	6	4	4	6	105330	96782	124760	145070	109780	110050	120460	66982	96766	1.062	0.976	1.258	1.463	1.107	1.11
A0A0G2K2L1	Podocalyxin OS=Rattus norvegicus OX=10116 GN=Podxl PE=1 SV=1	Podxl	49.749	7.7	33	2	2	3	2	3	2	3	3	3	3	3	2	2	2	2	2	2	2	2	2	2	2	2	2	2	2	2	2	2	100850	101250	97412	88740	101530	104480	98053	98590	93153	0.993	0.997	0.959	0.873	0.999	1.028
A0A0G2K2M2	Mitochondrial fission factor OS=Rattus norvegicus OX=10116 GN=LOC102556337 PE=1 SV=1	LOC102556337	39.707	32.6	72	9	9	6	6	6	6	8	6	7	5	5	9	8	9	9	8	9	9	8	7	9	8	9	9	8	9	9	8	7	222220	206870	251050	230090	231980	208170	212050	236720	220410	0.991	0.923	1.12	1.026	1.035	0.929
A0A0G2K2M9	Serine/arginine repetitive matrix 2 OS=Rattus norvegicus OX=10116 GN=Srrm2 PE=1 SV=1	Srrm2	295.11	3.4	22	5	5	3	2	2	1	1	2	1	2	2	4	2	4	3	4	3	2	5	5	4	2	4	3	4	3	2	5	5	53992	48270	34052	38485	55971	56526	33181	36712	31662	1.22	1.091	0.77	0.87	1.265	1.277
A0A0G2K2P5	Tight junction protein ZO-1 OS=Rattus norvegicus OX=10116 GN=Tjp1 PE=1 SV=1	Tjp1	197.15	21.7	126	25	25	11	11	10	11	10	13	10	9	12	19	22	23	17	15	17	19	20	16	19	22	23	17	15	17	19	20	16	434580	413630	421210	462060	432000	465780	405170	405930	460710	1.02	0.971	0.989	1.085	1.014	1.093
A0A0G2K2P6	HBS1-like protein OS=Rattus norvegicus OX=10116 GN=Hbs1l PE=1 SV=1	Hbs1l	74.799	16.9	31	6	6	3	2	4	3	2	4	3	2	3	6	2	6	5	4	5	5	6	5	6	2	6	5	4	5	5	6	5	91421	79202	86109	80322	74963	86404	102420	82974	102650	1.075	0.932	1.013	0.945	0.882	1.016
A0A0G2K2Q2	Glycine C-acetyltransferase OS=Rattus norvegicus OX=10116 GN=Gcat PE=1 SV=1	Gcat	45.197	27.9	44	7	7	2	4	4	3	5	5	3	2	4	5	7	7	5	7	6	4	5	6	5	7	7	5	7	6	4	5	6	291450	228710	252870	225910	269960	320920	200260	256360	260860	1.167	0.916	1.012	0.904	1.081	1.285
A0A0G2K2T1	Taxilin beta OS=Rattus norvegicus OX=10116 GN=Txlnb PE=1 SV=1	Txlnb	76.956	47.4	127	19	19	11	12	9	6	11	12	11	13	12	16	17	17	15	16	18	18	18	15	16	17	17	15	16	18	18	18	15	857560	773150	943950	752940	934640	890880	772810	761000	929170	1.024	0.923	1.127	0.899	1.116	1.064
A0A0G2K2T6	Interleukin enhancer-binding factor 3 OS=Rattus norvegicus OX=10116 GN=Ilf3 PE=1 SV=1	Ilf3	95.858	9.7	35	7	7	3	3	1	3	4	3	2	3	3	6	5	5	5	7	7	6	7	5	6	5	5	5	7	7	6	7	5	102410	109420	97782	102440	108100	106920	91786	104550	83787	1.023	1.093	0.976	1.023	1.079	1.068
A0A0G2K2U5	RILP-like protein 1 OS=Rattus norvegicus OX=10116 GN=Rilpl1 PE=1 SV=1	Rilpl1	44.853	8	12	2	2	1	1	1	2	1	0	1	1	1	1	1	2	2	1	2	2	2	2	1	1	2	2	1	2	2	2	2	0	0	27184	29619	0	21408	17772	22170	25459			1.147	1.25		0.904
A0A0G2K2V2	AP complex subunit beta OS=Rattus norvegicus OX=10116 GN=Ap1b1 PE=1 SV=1	Ap1b1	103.82	15.1	30	12	5	3	2	3	2	1	4	2	3	4	11	9	10	11	11	10	11	11	11	4	2	4	5	4	4	5	5	4	99573	80660	84598	105810	109840	100080	104670	101940	99833	1.034	0.837	0.878	1.099	1.14	1.039
A0A0G2K2Y3	Aminopeptidase OS=Rattus norvegicus OX=10116 GN=Erap1 PE=1 SV=1	Erap1	100.74	8.5	26	5	5	2	2	4	2	2	2	2	3	3	4	5	4	4	4	3	3	4	4	4	5	4	4	4	3	3	4	4	64585	73792	69708	69839	67826	80276	55323	70526	71357	0.965	1.103	1.042	1.043	1.013	1.199
A0A0G2K327	Oxysterol-binding protein OS=Rattus norvegicus OX=10116 GN=Osbpl1a PE=1 SV=1	Osbpl1a	107.54	4.6	15	3	3	1	1	1	1	1	2	1	0	2	1	2	1	2	2	2	2	0	2	1	2	1	2	2	2	2	0	2	0	17695	0	31602	25207	59576	43332	0	63684		0.444		0.793	0.632	1.494
A0A0G2K376	Pre-mRNA 3'-end-processing factor FIP1 OS=Rattus norvegicus OX=10116 GN=Fip1l1 PE=1 SV=1	Fip1l1	64.958	5.5	10	2	2	1	1	1	1	1	1	1	2	1	1	1	1	1	2	2	1	2	2	1	1	1	1	2	2	1	2	2	0	0	0	0	16548	23078	0	19372	17793					0.862	1.202
A0A0G2K398	Glutathione peroxidase OS=Rattus norvegicus OX=10116 GN=Gpx4 PE=1 SV=1	Gpx4	22.074	32.1	57	6	6	5	5	6	3	3	4	6	5	5	5	5	6	3	5	4	6	5	6	5	5	6	3	5	4	6	5	6	318470	296480	319460	281870	297570	307710	337150	273450	305780	1.02	0.95	1.023	0.903	0.953	0.986
A0A0G2K3B0	Growth factor receptor-bound protein 14 OS=Rattus norvegicus OX=10116 GN=Grb14 PE=1 SV=1	Grb14	60.537	16.5	19	5	5	1	1	1	0	0	2	1	3	4	4	2	3	5	4	5	2	4	5	4	2	3	5	4	5	2	4	5	42734	45802	35821	38536	31060	40046	42023	43872	41561	1.03	1.104	0.864	0.929	0.749	0.966
A0A0G2K3P4	Obscurin, cytoskeletal calmodulin and titin-interacting RhoGEF OS=Rattus norvegicus OX=10116 GN=Obscn PE=1 SV=1	Obscn	847.57	31.7	22	127	3	1	2	3	2	1	1	2	1	3	109	109	116	116	107	116	109	110	115	3	3	3	2	2	2	3	3	3	644440	567730	606540	626510	573770	695260	683620	577560	714800	1.017	0.896	0.957	0.988	0.905	1.097
A0A0G2K3V4	O-linked N-acetylglucosamine (GlcNAc) transferase (UDP-N-acetylglucosamine:polypeptide-N-acetylglucosaminyl transferase), isoform CRA_a OS=Rattus norvegicus OX=10116 GN=Ogt PE=1 SV=1	Ogt	116.95	18.2	61	12	1	6	8	5	6	4	4	4	4	9	9	10	10	11	10	10	8	12	11	1	1	1	1	1	1	1	1	1	154610	173990	168120	150090	160670	137880	174540	127700	164860	1.013	1.14	1.101	0.983	1.053	0.903
A0A0G2K3W1	von Willebrand factor A domain-containing 8 OS=Rattus norvegicus OX=10116 GN=Vwa8 PE=1 SV=1	Vwa8	53.76	34.5	109	13	13	7	8	11	8	10	9	11	8	9	10	11	10	11	12	12	12	11	10	10	11	10	11	12	12	12	11	10	554650	535150	679360	596460	602940	552580	650610	585640	519030	0.936	0.903	1.147	1.007	1.018	0.933
A0A0G2K3X8	Uncharacterized protein OS=Rattus norvegicus OX=10116 PE=4 SV=1	---	20.141	10.9	13	1	1	1	1	2	2	1	0	2	1	0	1	1	1	1	1	1	1	1	1	1	1	1	1	1	1	1	1	1	0	0	413440	0	0	0	0	0	0			1.444
A0A0G2K3Z9	Uncharacterized protein OS=Rattus norvegicus OX=10116 PE=4 SV=1	---	22.164	52.8	158	11	11	13	12	16	13	11	13	12	12	14	9	8	11	10	9	10	11	9	9	9	8	11	10	9	10	11	9	9	2683100	3145500	2646500	2939000	2874700	2819500	2941400	2762800	3188900	0.927	1.087	0.915	1.016	0.993	0.974
A0A0G2K401	Propionyl-CoA carboxylase alpha chain, mitochondrial OS=Rattus norvegicus OX=10116 GN=Pcca PE=1 SV=1	Pcca	79.811	52.6	375	32	4	30	31	39	31	30	27	31	33	33	29	28	30	28	27	28	30	27	30	4	4	4	3	4	4	4	4	4	6572500	6061100	6553400	6006700	5474600	6148500	5804200	5729900	5893300	1.086	1.001	1.083	0.992	0.905	1.016
A0A0G2K427	Influenza virus NS1A binding protein (Predicted), isoform CRA_b OS=Rattus norvegicus OX=10116 GN=Ivns1abp PE=1 SV=1	Ivns1abp	71.508	22.4	60	9	9	5	6	6	1	5	5	7	6	5	7	7	8	2	8	8	8	9	8	7	7	8	2	8	8	8	9	8	185420	180730	169620	64606	207880	205700	231830	227800	170540	1.081	1.054	0.989	0.377	1.212	1.2
A0A0G2K428	Dynactin subunit 1 OS=Rattus norvegicus OX=10116 GN=Dctn1 PE=1 SV=1	Dctn1	139.84	36.3	210	30	30	14	19	22	18	17	18	18	18	14	24	24	25	25	24	25	23	22	23	24	24	25	25	24	25	23	22	23	636740	585300	651920	599890	613130	643040	577530	568100	586080	1.058	0.973	1.084	0.997	1.019	1.069
A0A0G2K466	Oxidoreductase NAD-binding domain containing 1 (Predicted), isoform CRA_a OS=Rattus norvegicus OX=10116 GN=Oxnad1 PE=1 SV=1	Oxnad1	34.847	34.2	68	9	9	5	7	4	5	4	7	7	5	6	7	8	9	7	8	8	7	8	8	7	8	9	7	8	8	7	8	8	370200	344200	374590	383220	353930	402550	389440	395200	398000	0.963	0.895	0.974	0.996	0.92	1.047
A0A0G2K471	Interferon gamma-induced GTPase OS=Rattus norvegicus OX=10116 GN=Igtp PE=1 SV=1	Igtp	50.437	7.7	7	2	2	0	0	1	0	0	1	1	0	1	1	0	1	1	2	1	2	1	1	1	0	1	1	2	1	2	1	1	0	0	0	0	16496	0	29732	0	0					0.588
A0A0G2K478	Deoxyguanosine kinase OS=Rattus norvegicus OX=10116 GN=Dguok PE=1 SV=1	Dguok	32.145	32.5	46	7	7	4	6	3	6	3	4	2	3	5	6	7	7	7	4	7	5	7	7	6	7	7	7	4	7	5	7	7	297300	411070	315310	304260	294490	306290	306960	336570	370010	0.908	1.256	0.963	0.929	0.899	0.936
A0A0G2K4C6	Malic enzyme OS=Rattus norvegicus OX=10116 GN=Me3 PE=3 SV=1	Me3	63.436	38.4	182	16	15	16	12	19	18	12	16	18	14	11	14	15	14	14	13	14	15	13	12	13	14	13	13	12	13	14	12	11	1379700	1133400	1313300	1320200	1052800	1467100	1436000	1063000	1209600	1.108	0.91	1.055	1.06	0.846	1.178
A0A0G2K4G3	NEDD8 OS=Rattus norvegicus OX=10116 GN=Nedd8 PE=1 SV=1	Nedd8	8.9882	17.3	16	2	2	2	1	1	2	1	2	2	1	1	2	2	2	2	2	2	2	2	2	2	2	2	2	2	2	2	2	2	158120	171340	147860	157830	150960	165630	173200	159960	154430	0.986	1.069	0.922	0.984	0.941	1.033
A0A0G2K4K2	Uncharacterized protein OS=Rattus norvegicus OX=10116 PE=1 SV=1	---	10.407	33.3	20	2	1	2	3	1	2	2	1	1	2	2	2	2	1	2	2	1	1	2	2	1	1	1	1	1	1	1	1	1	233620	338610	0	141790	171920	0	0	99190	129570	1.358	1.968		0.824	0.999
A0A0G2K4M6	Actin, aortic smooth muscle OS=Rattus norvegicus OX=10116 GN=Acta2 PE=3 SV=1	Acta2	41.924	80.6	3657	43	1	297	307	329	301	276	282	283	329	322	39	40	41	39	37	40	38	39	38	1	1	1	1	1	1	1	1	1	208440000	208200000	204330000	198100000	200250000	196620000	198410000	188430000	197910000	1.026	1.025	1.006	0.975	0.986	0.968
A0A0G2K4R1	Protein phosphatase 1, regulatory subunit 12C OS=Rattus norvegicus OX=10116 GN=Ppp1r12c PE=1 SV=1	Ppp1r12c	84.765	7.1	16	3	3	2	1	1	2	2	1	2	2	1	2	3	1	2	3	3	3	3	2	2	3	1	2	3	3	3	3	2	36062	42407	0	35732	35045	32900	39185	27268	33051	1.08	1.27		1.07	1.05	0.985
A0A0G2K4S5	RT1 class I, locus CE4 OS=Rattus norvegicus OX=10116 GN=RT1-CE4 PE=3 SV=1	RT1-CE4	42.132	14.2	13	5	0	2	0	2	1	0	3	1	1	0	5	3	4	4	3	4	4	4	4	0	0	0	0	0	0	0	0	0	42390	0	45306	34394	18470	52571	28293	42181	21004	1.086		1.161	0.881	0.473	1.347
A0A0G2K4T8	Mitochondrial intermediate peptidase OS=Rattus norvegicus OX=10116 GN=Mipep PE=1 SV=1	Mipep	80.875	23.2	65	10	10	3	4	7	5	3	6	6	8	6	6	7	8	7	7	9	8	9	9	6	7	8	7	7	9	8	9	9	151080	133510	154850	149490	149810	129480	148990	151690	145710	1.026	0.907	1.052	1.015	1.018	0.88
A0A0G2K4U2	Glutathione S-transferase, mu 7 OS=Rattus norvegicus OX=10116 GN=Gstm7 PE=1 SV=1	Gstm7	25.661	62.8	52	14	0	4	4	5	3	3	4	4	5	4	13	14	14	13	14	13	13	13	13	0	0	0	0	0	0	0	0	0	886010	883430	842050	692890	689180	773140	793860	864180	848820	1.088	1.084	1.034	0.85	0.846	0.949
A0A0G2K4U8	Syntaxin-12 OS=Rattus norvegicus OX=10116 GN=Stx12 PE=1 SV=1	Stx12	31.106	23.5	40	4	4	3	2	2	3	5	2	4	4	5	4	4	4	4	4	2	4	4	4	4	4	4	4	4	2	4	4	4	204920	209880	218110	212130	221780	255700	213760	204240	221270	0.943	0.966	1.004	0.976	1.021	1.177
A0A0G2K4W2	Transcription factor BTF3 OS=Rattus norvegicus OX=10116 PE=3 SV=1	---	17.18	36.7	9	3	3	1	0	1	0	1	1	2	0	1	2	1	3	2	1	2	2	2	1	2	1	3	2	1	2	2	2	1	22983	0	16980	0	0	25060	28892	0	0	0.968		0.715			1.055
A0A0G2K4X8	S-phase kinase-associated protein 1 OS=Rattus norvegicus OX=10116 GN=Skp1 PE=1 SV=1	Skp1	18.931	29.7	23	4	4	2	3	1	1	1	2	3	2	2	3	4	3	4	4	4	4	4	3	3	4	3	4	4	4	4	4	3	204970	184630	188830	173640	192200	177760	230350	191770	194380	1.092	0.983	1.006	0.925	1.024	0.947
A0A0G2K508	RAS-related 2 OS=Rattus norvegicus OX=10116 GN=Rras2 PE=1 SV=1	Rras2	20.389	41	56	6	5	4	5	5	3	4	5	4	6	5	4	5	5	5	4	5	5	6	5	3	4	4	4	3	4	4	5	4	360430	336860	407610	299840	320500	332720	433150	372430	438710	0.982	0.918	1.111	0.817	0.874	0.907
A0A0G2K513	Transmembrane protein 143 OS=Rattus norvegicus OX=10116 GN=Tmem143 PE=1 SV=1	Tmem143	50.989	22.5	69	7	7	5	7	6	5	5	4	7	7	6	6	7	7	7	6	4	6	6	5	6	7	7	7	6	4	6	6	5	210200	223150	282760	218610	217030	219150	247400	261620	238870	0.881	0.936	1.185	0.917	0.91	0.919
A0A0G2K518	Sushi domain-containing 2 OS=Rattus norvegicus OX=10116 GN=Susd2 PE=1 SV=1	Susd2	76.861	19.4	32	7	6	1	4	3	3	2	4	3	2	3	5	5	7	4	5	5	4	4	5	5	5	6	4	5	5	4	4	5	85985	110360	93960	100310	77495	93631	97790	98148	83701	0.919	1.18	1.004	1.072	0.828	1.001
A0A0G2K531	Glutathione peroxidase OS=Rattus norvegicus OX=10116 GN=Gpx3 PE=1 SV=1	Gpx3	25.274	28	32	5	5	1	3	1	1	3	3	3	5	1	3	5	5	3	4	4	5	5	5	3	5	5	3	4	4	5	5	5	137190	193970	157920	179720	256970	188240	182890	239690	214240	0.705	0.997	0.812	0.924	1.321	0.968
A0A0G2K542	UTP--glucose-1-phosphate uridylyltransferase OS=Rattus norvegicus OX=10116 GN=Ugp2 PE=1 SV=1	Ugp2	56.885	35.9	144	15	15	11	10	12	10	12	13	12	15	15	14	15	15	12	14	14	14	14	15	14	15	15	12	14	14	14	14	15	1740100	1503500	1503300	1267900	1534900	1541000	1688300	1859200	1802600	1.068	0.922	0.922	0.778	0.942	0.945
A0A0G2K583	S-methyl-5'-thioadenosine phosphorylase OS=Rattus norvegicus OX=10116 GN=Mtap PE=1 SV=1	Mtap	31.089	25.1	36	4	4	4	3	4	3	3	3	2	3	3	4	4	4	3	3	4	3	3	3	4	4	4	3	3	4	3	3	3	102940	101590	130010	129980	141680	117720	101360	155820	135580	0.849	0.837	1.072	1.071	1.168	0.97
A0A0G2K5A4	Uncharacterized protein OS=Rattus norvegicus OX=10116 PE=4 SV=1	---	162.36	4.5	15	4	4	3	1	1	1	1	2	1	0	1	3	3	3	3	3	3	3	3	2	3	3	3	3	3	3	3	3	2	64320	53685	63612	58361	48888	63460	49835	52058	75069	1.099	0.918	1.087	0.997	0.836	1.085
A0A0G2K5C6	Microtubule-associated protein 1A OS=Rattus norvegicus OX=10116 GN=Map1a PE=1 SV=1	Map1a	325.61	13.6	103	23	22	11	7	16	9	7	6	14	6	9	18	18	22	18	16	17	19	16	17	17	17	21	17	16	16	18	15	16	352760	289080	514890	400410	320560	296380	402400	286660	380400	1.06	0.868	1.547	1.203	0.963	0.89
A0A0G2K5E4	DnaJ heat shock protein family (Hsp40) member A3 OS=Rattus norvegicus OX=10116 GN=Dnaja3 PE=1 SV=1	Dnaja3	52.403	35.8	170	14	14	13	14	15	13	13	17	15	16	13	13	12	14	14	12	14	13	13	14	13	12	14	14	12	14	13	13	14	1129000	1041400	1143900	1078400	1038100	1073100	1179300	1069500	1118700	1.033	0.953	1.047	0.987	0.95	0.982
A0A0G2K5E8	Collagen, type I, alpha 2 OS=Rattus norvegicus OX=10116 GN=NEWGENE_621351 PE=1 SV=1	NEWGENE_621351	120.04	4.6	65	5	5	5	6	5	6	4	8	4	6	5	5	5	5	5	5	5	5	5	5	5	5	5	5	5	5	5	5	5	1354800	1066900	1161900	1083300	1422400	1478100	1261300	1298600	1458100	1.044	0.822	0.896	0.835	1.096	1.139
A0A0G2K5L2	Mitochondrial glutamate carrier 1-like OS=Rattus norvegicus OX=10116 GN=LOC100911440 PE=1 SV=1	LOC100911440	34.662	29.4	26	6	6	3	2	4	1	1	1	3	3	1	6	4	6	6	4	4	6	5	6	6	4	6	6	4	4	6	5	6	90693	104830	83398	87143	104930	74541	104490	79034	76006	1.005	1.161	0.924	0.965	1.163	0.826
A0A0G2K5P5	Myomesin 1 OS=Rattus norvegicus OX=10116 GN=Myom1 PE=1 SV=1	Myom1	187.6	63.7	1377	96	95	116	124	109	112	116	122	113	115	112	93	90	87	87	88	91	93	90	86	92	90	87	87	88	91	92	90	86	29262000	27903000	28097000	27307000	28397000	29458000	28347000	28483000	29269000	1.015	0.968	0.975	0.948	0.985	1.022
A0A0G2K5T3	Phosphatidylinositol 4,5-bisphosphate 3-kinase catalytic subunit OS=Rattus norvegicus OX=10116 GN=LOC685590 PE=3 SV=1	LOC685590	123.73	2.3	5	2	2	0	0	1	0	1	0	1	0	1	2	2	2	2	2	2	2	2	2	2	2	2	2	2	2	2	2	2	0	0	395510	0	331650	0	405900	0	438550			0.997		0.836
A0A0G2K642	3-ketoacyl-CoA thiolase, mitochondrial OS=Rattus norvegicus OX=10116 GN=Acaa2 PE=1 SV=1	Acaa2	41.753	82.6	959	29	29	72	82	96	79	64	59	88	72	86	28	29	28	28	24	27	28	28	28	28	29	28	28	24	27	28	28	28	35699000	41156000	47730000	44240000	25554000	28844000	39185000	33347000	45676000	0.938	1.082	1.254	1.163	0.672	0.758
A0A0G2K681	CAP-Gly domain-containing linker protein 1 OS=Rattus norvegicus OX=10116 GN=Clip1 PE=1 SV=1	Clip1	159.46	12.7	50	12	12	5	3	5	3	3	6	4	4	7	9	7	8	5	6	8	8	9	9	9	7	8	5	6	8	8	9	9	149910	142940	166590	115990	122500	135970	139960	136610	153580	1.095	1.044	1.217	0.847	0.895	0.993
A0A0G2K6D5	Pitrilysin metallopeptidase 1 OS=Rattus norvegicus OX=10116 GN=Pitrm1 PE=1 SV=1	Pitrm1	117.42	32.2	212	25	25	19	15	18	16	14	16	17	23	18	22	21	21	22	21	21	21	22	20	22	21	21	22	21	21	21	22	20	763800	685840	630820	790160	698500	673810	754420	755290	726630	1.054	0.946	0.87	1.09	0.964	0.93
A0A0G2K6E2	Thioredoxin reductase 2, isoform CRA_a OS=Rattus norvegicus OX=10116 GN=Txnrd2 PE=1 SV=1	Txnrd2	56.367	34.9	168	13	13	13	16	13	13	13	15	13	11	16	11	12	11	11	13	10	10	10	13	11	12	11	11	13	10	10	10	13	868240	887640	929840	950690	828200	989560	921960	961670	1003500	0.93	0.951	0.996	1.018	0.887	1.06
A0A0G2K6H2	Maleylacetoacetate isomerase OS=Rattus norvegicus OX=10116 GN=Gstz1 PE=1 SV=1	Gstz1	23.862	79.1	97	12	12	9	12	11	7	6	9	5	4	5	11	12	12	9	9	11	11	10	8	11	12	12	9	9	11	11	10	8	738670	872940	859860	508380	533100	947980	686540	471960	417160	1.054	1.245	1.226	0.725	0.76	1.352
A0A0G2K6I0	Similar to ribosomal protein S15a OS=Rattus norvegicus OX=10116 GN=LOC691716 PE=3 SV=1	LOC691716	14.4	18.9	13	2	2	1	2	1	1	1	1	1	1	1	1	2	2	2	2	1	1	1	2	1	2	2	2	2	1	1	1	2	0	61403	62479	59044	52991	0	0	0	54289		1.084	1.103	1.042	0.935
A0A0G2K6J0	Metalloreductase STEAP4 OS=Rattus norvegicus OX=10116 GN=Steap4 PE=1 SV=1	Steap4	43.785	31.7	43	9	8	6	3	4	3	4	3	4	4	2	9	6	9	5	8	5	8	7	7	8	6	8	4	7	4	7	7	6	723220	737880	465490	683630	693220	574980	711300	583820	593020	1.09	1.112	0.702	1.03	1.045	0.867
A0A0G2K6J5	Myosin light polypeptide 6 OS=Rattus norvegicus OX=10116 GN=Myl6 PE=1 SV=1	Myl6	16.961	55.6	106	7	6	10	8	10	9	8	9	8	11	8	7	7	7	7	7	7	7	7	7	6	6	6	6	6	6	6	6	6	1195500	1497400	1331000	1308200	1375000	1365600	1458900	1386400	1382000	0.885	1.108	0.985	0.968	1.017	1.01
A0A0G2K6R8	EH domain-binding protein 1-like 1 OS=Rattus norvegicus OX=10116 GN=Ehbp1l1 PE=1 SV=1	Ehbp1l1	182.51	18.3	82	17	17	9	6	7	6	5	6	9	8	9	12	9	8	10	10	8	12	10	12	12	9	8	10	10	8	12	10	12	350260	342410	380190	219810	318160	426410	397900	360570	442990	0.983	0.961	1.067	0.617	0.893	1.197
A0A0G2K6S9	Myosin-11 OS=Rattus norvegicus OX=10116 GN=Myh11 PE=1 SV=1	Myh11	228.04	39.7	330	63	48	28	34	31	19	22	29	37	33	21	50	55	52	49	49	48	58	54	46	36	41	38	35	37	35	43	40	34	1242100	1298400	1055400	651760	1161200	1194300	1606000	1095200	875540	1.12	1.17	0.951	0.587	1.047	1.076
A0A0G2K6T8	Uncharacterized protein OS=Rattus norvegicus OX=10116 PE=4 SV=1	---	10.344	33.3	29	2	2	3	2	2	3	3	2	4	3	2	2	2	2	2	2	1	2	2	2	2	2	2	2	2	1	2	2	2	206970	275970	130330	273560	254220	0	209110	285040	278070	0.951	1.268	0.599	1.256	1.168
A0A0G2K6U1	Vesicle-fusing ATPase OS=Rattus norvegicus OX=10116 GN=Nsf PE=1 SV=1	Nsf	82.643	12.8	33	8	8	4	4	2	1	1	5	5	3	3	7	6	6	5	6	7	6	6	7	7	6	6	5	6	7	6	6	7	134520	124950	93092	91931	116450	138230	109900	113110	142620	1.134	1.054	0.785	0.775	0.982	1.166
A0A0G2K6X9	Adenosine kinase OS=Rattus norvegicus OX=10116 GN=Adk PE=1 SV=1	Adk	44.105	29.8	63	11	11	6	5	8	6	4	5	4	6	5	9	8	10	9	6	8	9	9	8	9	8	10	9	6	8	9	9	8	338990	353500	346560	248390	257200	347540	287680	327430	322200	1.078	1.124	1.102	0.79	0.818	1.105
A0A0G2K724	Malignant T-cell-amplified sequence OS=Rattus norvegicus OX=10116 GN=Mcts1 PE=1 SV=1	Mcts1	20.555	32.6	26	4	4	2	2	2	2	3	1	3	3	2	2	2	2	3	3	2	3	3	3	2	2	2	3	3	2	3	3	3	124240	82695	113430	123790	108390	84728	92369	131840	152260	1.108	0.737	1.011	1.104	0.966	0.755
A0A0G2K737	Thioredoxin-like protein 1 OS=Rattus norvegicus OX=10116 GN=Txnl1 PE=1 SV=1	Txnl1	32.7	57.9	130	13	13	15	10	12	10	10	10	11	11	11	12	11	11	10	9	10	7	9	9	12	11	11	10	9	10	7	9	9	705050	658160	697190	658230	616070	668780	718850	680510	586510	1.063	0.992	1.051	0.993	0.929	1.008
A0A0G2K747	Single-stranded DNA binding protein 1, isoform CRA_b OS=Rattus norvegicus OX=10116 GN=Ssbp1 PE=1 SV=1	Ssbp1	17.17	32.4	49	3	3	4	3	6	4	5	3	3	3	4	3	3	3	2	3	2	2	2	3	3	3	3	2	3	2	2	2	3	223050	216000	251280	221230	203760	222470	243740	207750	206520	0.995	0.963	1.121	0.987	0.909	0.992
A0A0G2K756	Acyl-Coenzyme A binding domain containing 3 OS=Rattus norvegicus OX=10116 GN=Acbd3 PE=1 SV=1	Acbd3	60.319	7.8	9	3	1	0	1	2	0	1	1	1	0	0	2	2	3	2	3	3	3	3	1	1	1	1	0	1	1	1	1	0	33751	35850	48391	35668	42981	32490	36752	33501	0	0.926	0.984	1.328	0.979	1.179	0.891
A0A0G2K757	Dolichyl-diphosphooligosaccharide--protein glycosyltransferase subunit 2 OS=Rattus norvegicus OX=10116 GN=Rpn2 PE=1 SV=1	Rpn2	69.122	28.7	75	12	12	6	6	5	7	6	8	5	8	5	9	9	9	10	10	10	10	10	9	9	9	9	10	10	10	10	10	9	389190	333220	366300	423780	444640	422040	435380	395500	411180	0.979	0.838	0.921	1.066	1.118	1.061
A0A0G2K7B3	Heterogeneous nuclear ribonucleoproteins C1/C2-like OS=Rattus norvegicus OX=10116 GN=LOC100911576 PE=1 SV=1	LOC100911576	33.056	26	57	8	8	5	5	4	7	9	3	2	6	4	8	8	8	8	8	8	7	8	7	8	8	8	8	8	8	7	8	7	359220	385920	316750	348160	400680	371050	343050	347740	396890	0.996	1.07	0.878	0.965	1.111	1.029
A0A0G2K7B6	Dysferlin OS=Rattus norvegicus OX=10116 GN=Dysf PE=1 SV=1	Dysf	242.46	29.9	304	46	46	24	22	34	23	19	23	26	23	29	37	32	41	43	32	40	40	36	38	37	32	41	43	32	40	40	36	38	820720	871240	1395400	1070400	967230	1072900	944470	904930	1108500	0.787	0.836	1.339	1.027	0.928	1.029
A0A0G2K7E5	Voltage-dependent calcium channel subunit alpha-2/delta-1 OS=Rattus norvegicus OX=10116 GN=Cacna2d1 PE=1 SV=1	Cacna2d1	122.73	18.6	90	15	15	8	8	12	7	6	7	10	7	9	14	11	13	12	11	14	13	15	12	14	11	13	12	11	14	13	15	12	251890	244560	316770	220620	263480	253860	276680	260120	231240	0.975	0.947	1.226	0.854	1.02	0.983
A0A0G2K7I1	Uncharacterized protein OS=Rattus norvegicus OX=10116 PE=1 SV=1	---	10.145	56.2	17	3	3	1	1	1	2	1	1	3	1	1	2	3	2	2	2	2	3	2	2	2	3	2	2	2	2	3	2	2	158000	268300	58520	148960	67177	49237	144090	130040	92975	1.296	2.201	0.48	1.222	0.551	0.404
A0A0G2K7J6	Caspase recruitment domain family, member 19 OS=Rattus norvegicus OX=10116 GN=Card19 PE=4 SV=1	Card19	21.029	13.1	13	2	2	1	1	1	1	1	1	2	1	1	1	1	2	2	2	1	2	2	1	1	1	2	2	2	1	2	2	1	0	0	30237	22417	34907	0	52532	29196	0			0.893	0.662	1.031
A0A0G2K7K2	Apoptosis-inducing factor 1, mitochondrial OS=Rattus norvegicus OX=10116 GN=Aifm1 PE=1 SV=1	Aifm1	66.133	50.8	346	21	21	29	28	31	27	31	28	25	30	30	18	18	19	19	19	19	19	18	19	18	18	19	19	19	19	19	18	19	4609300	4624500	4605300	4546100	4862500	4643700	5035300	4612900	5051600	0.959	0.962	0.958	0.946	1.011	0.966
A0A0G2K7M1	Glyceraldehyde-3-phosphate dehydrogenase OS=Rattus norvegicus OX=10116 PE=1 SV=1	---	35.691	31.2	10	10	3	0	3	1	1	0	0	2	0	0	10	10	10	10	10	10	10	10	10	3	3	3	3	3	3	3	3	3	140890	132890	177370	118460	99495	108420	208990	138430	132340	1.011	0.954	1.273	0.85	0.714	0.778
A0A0G2K7P7	Mitochondrial carrier 2 OS=Rattus norvegicus OX=10116 GN=Mtch2 PE=1 SV=1	Mtch2	26.998	35.9	109	6	6	7	10	7	9	8	9	11	11	7	6	6	6	6	6	6	6	6	6	6	6	6	6	6	6	6	6	6	1201000	1094400	1380800	1238200	1245000	1295600	1626900	1295300	1357100	0.891	0.812	1.025	0.919	0.924	0.962
A0A0G2K7Q7	Insulin-degrading enzyme OS=Rattus norvegicus OX=10116 GN=Ide PE=1 SV=1	Ide	113.16	12.5	45	10	10	2	2	6	5	2	4	2	4	6	6	8	9	6	7	8	9	8	9	6	8	9	6	7	8	9	8	9	496850	484060	464650	487420	482790	543390	476120	441570	519390	1.021	0.995	0.955	1.002	0.992	1.117
A0A0G2K7T5	Serine/threonine-protein phosphatase OS=Rattus norvegicus OX=10116 GN=Ppp3cb PE=1 SV=1	Ppp3cb	56.397	8	25	4	4	4	2	3	2	1	1	1	1	2	4	3	4	3	2	2	3	2	4	4	3	4	3	2	2	3	2	4	54883	64124	60855	67507	74511	47602	60417	77662	73626	0.852	0.995	0.945	1.048	1.157	0.739
A0A0G2K7W7	Glycogen synthase kinase-3 alpha OS=Rattus norvegicus OX=10116 GN=Gsk3a PE=1 SV=1	Gsk3a	50.796	12.5	18	4	3	0	1	2	2	3	1	2	2	1	4	3	4	4	3	4	3	3	4	3	2	3	3	3	3	2	2	3	51672	42989	45351	45359	46105	57281	53767	52296	49143	1.017	0.846	0.892	0.893	0.907	1.127
A0A0G2K7W8	Histidine triad nucleotide-binding protein 3 OS=Rattus norvegicus OX=10116 GN=Hint3 PE=1 SV=1	Hint3	14.317	70.8	53	7	7	4	5	5	4	3	5	5	5	4	5	5	7	7	6	6	6	7	5	5	5	7	7	6	6	6	7	5	184970	166980	222430	180130	207850	174890	199820	176270	180370	0.981	0.885	1.179	0.955	1.102	0.927
A0A0G2K7X0	Acidic leucine-rich nuclear phosphoprotein 32 family member A OS=Rattus norvegicus OX=10116 GN=Anp32a PE=1 SV=1	Anp32a	26.316	29.7	63	8	8	5	6	3	4	7	4	7	6	6	8	8	8	8	7	8	8	7	8	8	8	8	8	7	8	8	7	8	409990	472350	356440	435980	464860	445460	361870	410340	457290	0.984	1.134	0.856	1.046	1.116	1.069
A0A0G2K7Y2	Oxidation resistance protein 1 OS=Rattus norvegicus OX=10116 GN=Oxr1 PE=1 SV=1	Oxr1	97.021	20.7	60	11	11	4	4	7	7	5	6	3	5	5	8	9	9	10	7	9	9	9	9	8	9	9	10	7	9	9	9	9	162060	125190	158260	149200	128300	146370	131920	154530	174020	1.146	0.886	1.12	1.056	0.908	1.035
A0A0G2K808	ArfGAP with SH3 domain, ankyrin repeat and PH domain 2 OS=Rattus norvegicus OX=10116 GN=Asap2 PE=1 SV=1	Asap2	94.322	3.9	6	2	2	0	1	0	1	0	0	2	1	1	0	1	0	1	2	2	2	1	1	0	1	0	1	2	2	2	1	1	0	0	0	0	17809	19604	22123	0	0					0.897	0.988
A0A0G2K824	Mannose-1-phosphate guanyltransferase alpha OS=Rattus norvegicus OX=10116 GN=Gmppa PE=1 SV=1	Gmppa	46.648	11.3	13	3	3	2	1	1	2	1	2	0	0	1	3	3	3	3	3	3	3	3	2	3	3	3	3	3	3	3	3	2	47068	28871	28509	34096	31270	32686	21691	21500	21230	1.612	0.989	0.976	1.167	1.071	1.119
A0A0G2K845	Adiponectin, C1Q and collagen domain-containing OS=Rattus norvegicus OX=10116 GN=Adipoq PE=1 SV=1	Adipoq	23.466	13.3	35	3	3	2	4	2	3	3	3	3	3	3	3	3	3	2	3	2	3	3	2	3	3	3	2	3	2	3	3	2	407280	463420	385470	351730	315630	369480	373390	443730	521350	1.02	1.161	0.966	0.881	0.791	0.926
A0A0G2K850	RNA-binding protein EWS-like OS=Rattus norvegicus OX=10116 GN=LOC100912481 PE=1 SV=1	LOC100912481	67.94	11.5	26	5	5	3	2	2	2	2	3	2	1	2	5	3	5	5	4	5	2	5	4	5	3	5	5	4	5	2	5	4	182760	164690	153300	166030	150810	175720	163900	158160	164390	1.138	1.026	0.955	1.034	0.939	1.094
A0A0G2K890	Ezrin OS=Rattus norvegicus OX=10116 GN=Ezr PE=1 SV=1	Ezr	69.287	34.4	96	20	11	7	7	12	8	6	7	9	11	8	16	16	20	17	17	16	18	17	16	7	7	11	8	9	8	10	9	7	460150	396050	435740	399260	359190	408110	374630	431860	401760	1.14	0.981	1.08	0.989	0.89	1.011
A0A0G2K896	Similar to RIKEN cDNA 1300017J02 OS=Rattus norvegicus OX=10116 GN=RGD1310507 PE=1 SV=1	RGD1310507	76.721	35.9	122	16	15	7	14	10	9	10	10	9	14	8	13	15	15	14	15	13	11	16	13	12	14	14	13	14	12	10	15	12	415560	608360	343340	405790	566700	416450	534500	518050	467060	0.887	1.299	0.733	0.867	1.21	0.889
A0A0G2K8H0	Caprin-1 OS=Rattus norvegicus OX=10116 GN=Caprin1 PE=1 SV=1	Caprin1	79.632	13.1	37	5	5	5	3	2	2	4	4	3	4	2	5	4	5	5	5	5	5	5	4	5	4	5	5	5	5	5	5	4	341370	340220	300370	326380	307490	327410	308310	269310	327550	1.093	1.089	0.962	1.045	0.985	1.048
A0A0G2K8K0	Splicing factor proline and glutamine rich OS=Rattus norvegicus OX=10116 GN=Sfpq PE=1 SV=1	Sfpq	75.085	21.8	100	11	11	10	6	7	8	9	14	6	10	7	9	6	8	10	10	11	7	9	10	9	6	8	10	10	11	7	9	10	530610	587160	475640	521370	518000	539620	492290	518170	531200	1.024	1.133	0.918	1.006	0.999	1.041
A0A0G2K8K8	Uncharacterized protein OS=Rattus norvegicus OX=10116 GN=LOC100361706 PE=4 SV=1	LOC100361706	13.454	31.4	8	2	2	1	1	0	1	1	0	0	1	0	2	2	0	2	2	0	1	1	0	2	2	0	2	2	0	1	1	0	21795	28258	0	24700	35270	0	0	0	0	0.551	0.714		0.624	0.892
A0A0G2K8K9	RNA binding motif protein, X-linked-like 1B OS=Rattus norvegicus OX=10116 GN=Rbmxl1b PE=4 SV=1	Rbmxl1b	42.298	10.3	21	3	3	2	2	2	1	2	2	3	1	2	3	3	3	3	2	3	3	2	3	3	3	3	3	2	3	3	2	3	168590	180420	164060	148730	181400	157400	158940	159210	179980	1.028	1.101	1.001	0.907	1.107	0.96
A0A0G2K8L9	Mitochondrial ribosomal protein S28 OS=Rattus norvegicus OX=10116 GN=Mrps28 PE=1 SV=1	Mrps28	20.578	16.6	13	2	2	1	1	2	1	0	0	2	2	2	2	2	2	2	2	2	2	2	2	2	2	2	2	2	2	2	2	2	50646	27089	73644	56312	48659	46020	59552	59316	49470	0.96	0.514	1.396	1.068	0.923	0.873
A0A0G2K8M7	TPD52-like 1 OS=Rattus norvegicus OX=10116 GN=Tpd52l1 PE=4 SV=1	Tpd52l1	23.06	35.4	31	4	4	3	2	3	3	2	3	2	3	2	3	4	4	3	4	4	4	4	3	3	4	4	3	4	4	4	4	3	116950	101210	98822	91273	124940	94874	116730	130920	104220	1.058	0.916	0.894	0.826	1.131	0.859
A0A0G2K8N1	Obscurin, cytoskeletal calmodulin and titin-interacting RhoGEF OS=Rattus norvegicus OX=10116 GN=Obscn PE=1 SV=1	Obscn	874.74	32.4	8	144	0	1	0	0	1	1	1	2	0	1	124	123	134	133	124	134	124	127	131	0	0	0	0	0	0	0	0	0	28582	31194	0	28723	0	29601	40264	0	31048	0.926	1.011		0.931		0.959
A0A0G2K8Q1	Apolipoprotein C-III OS=Rattus norvegicus OX=10116 GN=Apoc3 PE=1 SV=1	Apoc3	11.029	39	39	2	2	2	4	2	3	4	3	4	4	3	2	2	2	1	2	2	2	2	2	2	2	2	1	2	2	2	2	2	116090	174540	123710	0	244660	252630	194370	174590	119180	0.754	1.133	0.803		1.588	1.64
A0A0G2K8Q8	Ubiquinol-cytochrome c reductase, complex III subunit X OS=Rattus norvegicus OX=10116 GN=Uqcr10 PE=1 SV=1	Uqcr10	7.099	38.7	39	2	2	3	4	3	3	5	5	2	4	2	2	2	2	2	2	2	2	2	2	2	2	2	2	2	2	2	2	2	1485000	1756500	1292600	1416300	1507200	1715300	2330500	1620000	1709500	0.89	1.053	0.775	0.849	0.903	1.028
A0A0G2K8R3	LIM domain 7 OS=Rattus norvegicus OX=10116 GN=Lmo7 PE=1 SV=1	Lmo7	195.68	21.6	169	24	2	20	13	18	12	15	11	11	14	13	23	19	21	19	21	22	18	21	22	2	2	2	2	2	2	1	2	2	834330	690730	701950	734020	857220	788910	797310	652300	695960	1.14	0.944	0.959	1.003	1.172	1.078
A0A0G2K8T0	Acid ceramidase OS=Rattus norvegicus OX=10116 GN=Asah1 PE=1 SV=1	Asah1	48.282	25	72	9	9	5	6	6	4	5	8	8	6	7	8	8	8	7	8	9	9	6	7	8	8	8	7	8	9	9	6	7	293470	241310	331200	292220	237720	324690	297650	307460	300590	1.018	0.837	1.148	1.013	0.824	1.126
A0A0G2K8W9	Spectrin beta chain OS=Rattus norvegicus OX=10116 GN=Sptbn1 PE=1 SV=1	Sptbn1	273.47	53.5	1318	100	94	106	113	112	115	100	115	104	118	113	89	95	94	93	93	94	93	94	93	83	89	88	87	87	89	87	89	87	11865000	11476000	11089000	11956000	12198000	12095000	11364000	11664000	11803000	1.02	0.987	0.954	1.028	1.049	1.04
A0A0G2K904	RCG56631, isoform CRA_d OS=Rattus norvegicus OX=10116 GN=Sltm PE=1 SV=1	Sltm	117.17	3.2	12	2	2	1	1	1	1	1	0	1	1	1	1	2	2	1	2	1	1	2	1	1	2	2	1	2	1	1	2	1	0	24142	25594	0	28274	0	0	26760	0		0.92	0.975		1.077
A0A0G2K9A2	Arp2/3 complex 34 kDa subunit OS=Rattus norvegicus OX=10116 GN=Arpc2 PE=1 SV=1	Arpc2	34.347	36.3	80	10	10	8	5	6	7	7	8	7	6	7	9	9	8	8	7	9	9	8	9	9	9	8	8	7	9	9	8	9	277140	293800	280520	265220	279730	307220	308760	278960	281820	0.971	1.03	0.983	0.929	0.98	1.077
A0A0G2K9B2	Glycerophosphocholine phosphodiesterase GPCPD1 OS=Rattus norvegicus OX=10116 GN=Gpcpd1 PE=1 SV=1	Gpcpd1	76.17	3.7	11	2	2	1	1	1	1	0	1	1	1	1	1	1	1	1	1	1	1	1	1	1	1	1	1	1	1	1	1	1	0	0	0	0	0	0	0	0	0
A0A0G2K9B4	Mitochondrial ribosomal protein L15 OS=Rattus norvegicus OX=10116 GN=Mrpl15 PE=1 SV=1	Mrpl15	33.652	30.8	37	8	8	1	4	3	1	4	4	5	2	3	6	6	8	6	8	8	8	7	6	6	6	8	6	8	8	8	7	6	140530	129290	147270	142480	144020	139270	120430	110880	126440	1.03	0.948	1.08	1.045	1.056	1.021
A0A0G2K9E5	Leucyl-tRNA synthetase 2, mitochondrial OS=Rattus norvegicus OX=10116 GN=Lars2 PE=1 SV=1	Lars2	101.58	6.8	33	4	4	3	2	1	2	4	3	2	3	4	4	4	4	4	4	4	3	3	4	4	4	4	4	4	4	3	3	4	58755	53539	62174	75247	60224	76645	78578	75977	68974	0.83	0.756	0.878	1.063	0.851	1.083
A0A0G2K9I3	Golgin subfamily A member 4 OS=Rattus norvegicus OX=10116 GN=Golga4 PE=1 SV=1	Golga4	254.96	5.5	13	7	7	2	1	3	2	0	2	2	0	0	4	3	6	4	3	4	4	4	3	4	3	6	4	3	4	4	4	3	136740	133210	123910	114160	143700	176890	128450	117730	144080	1.059	1.032	0.96	0.884	1.113	1.37
A0A0G2K9I8	Protein arginine methyltransferase 1-like OS=Rattus norvegicus OX=10116 GN=LOC100361025 PE=3 SV=1	LOC100361025	40.503	36.3	54	8	8	5	2	5	4	3	5	5	5	4	6	4	6	5	5	6	5	7	7	6	4	6	5	5	6	5	7	7	118760	109700	120530	121850	123980	113260	125090	121820	122320	1.01	0.933	1.025	1.036	1.054	0.963
A0A0G2K9J2	V-type proton ATPase subunit H OS=Rattus norvegicus OX=10116 GN=Atp6v1h PE=1 SV=1	Atp6v1h	55.868	14.5	32	4	4	3	1	1	3	3	3	3	3	4	3	3	3	4	4	4	4	4	4	3	3	3	4	4	4	4	4	4	88657	84209	91435	98965	82700	84811	88985	97155	87493	1.013	0.962	1.045	1.131	0.945	0.969
A0A0G2K9L2	Target of myb1-like 2 membrane-trafficking protein OS=Rattus norvegicus OX=10116 GN=Tom1l2 PE=1 SV=1	Tom1l2	57.946	39	58	13	13	3	6	4	5	2	6	7	3	10	5	8	7	8	6	8	8	6	10	5	8	7	8	6	8	8	6	10	105160	133630	127720	133840	121660	121670	133040	131330	179920	0.82	1.042	0.996	1.043	0.948	0.948
A0A0G2K9N0	Small ArfGAP2 OS=Rattus norvegicus OX=10116 GN=Smap2 PE=1 SV=1	Smap2	43.194	12.6	20	3	3	1	2	2	2	1	1	2	1	1	2	2	2	3	2	1	2	2	2	2	2	2	3	2	1	2	2	2	25639	64805	67650	77526	55674	0	61034	31761	60677	0.432	1.092	1.14	1.307	0.938
A0A0G2K9N3	DEAD (Asp-Glu-Ala-Asp) box polypeptide 3 OS=Rattus norvegicus OX=10116 GN=Ddx3 PE=1 SV=1	Ddx3	73.033	22.5	67	12	2	6	7	5	5	3	5	5	8	7	11	11	12	12	10	11	9	11	11	2	2	2	2	1	2	2	2	2	453970	480930	383310	441860	459650	467160	409370	402870	429750	1.057	1.119	0.892	1.028	1.07	1.087
A0A0G2K9R3	ATP-dependent RNA helicase SUPV3L1, mitochondrial OS=Rattus norvegicus OX=10116 GN=Supv3l1 PE=1 SV=1	Supv3l1	84.179	16.7	33	9	9	3	3	2	5	2	3	2	2	5	5	7	8	7	6	6	8	8	8	5	7	8	7	6	6	8	8	8	238760	249530	299990	268520	270540	268890	358850	304250	280360	0.864	0.903	1.086	0.972	0.979	0.973
A0A0G2K9T4	Microtubule-actin cross-linking factor 1 OS=Rattus norvegicus OX=10116 GN=Macf1 PE=1 SV=1	Macf1	835.1	5.4	85	25	24	6	5	14	12	4	8	5	8	6	18	14	20	17	12	16	12	16	15	17	14	19	16	12	15	12	15	14	202670	168920	216740	210930	187380	198210	163740	184660	206620	1.06	0.883	1.133	1.103	0.98	1.037
A0A0G2K9V6	Threonine--tRNA ligase, cytoplasmic OS=Rattus norvegicus OX=10116 GN=Tars PE=1 SV=1	Tars	83.388	10.5	22	6	5	4	1	1	2	1	2	2	2	3	5	4	5	5	3	5	4	5	6	4	3	4	4	2	4	3	4	5	68904	61037	64629	78375	75637	73577	73839	76278	68565	1.001	0.887	0.939	1.139	1.099	1.069
A0A0G2K9Y5	Similar to histidine-rich glycoprotein OS=Rattus norvegicus OX=10116 GN=Hrg PE=1 SV=1	Hrg	57.926	24.9	100	11	11	5	10	7	7	10	8	9	12	7	9	10	10	9	11	10	9	10	9	9	10	10	9	11	10	9	10	9	622470	707350	576760	498620	729580	554660	792250	671400	538850	0.973	1.106	0.901	0.779	1.14	0.867
A0A0G2K9Z7	Uncharacterized protein OS=Rattus norvegicus OX=10116 GN=Tcap PE=4 SV=1	Tcap	17.749	19.9	29	2	2	3	3	3	2	2	3	2	2	2	2	2	2	2	2	2	2	2	2	2	2	2	2	2	2	2	2	2	691350	660850	542220	370040	275450	476010	636540	719980	736540	1.163	1.112	0.912	0.622	0.463	0.801
A0A0G2KAA3	NADH:ubiquinone oxidoreductase subunit A3 OS=Rattus norvegicus OX=10116 GN=Ndufa3 PE=1 SV=1	Ndufa3	10.17	38.5	20	2	2	1	1	2	1	2	1	2	4	1	1	1	1	1	2	1	1	1	1	1	1	1	1	2	1	1	1	1	0	266150	274830	0	0	0	435600	0	0		0.808	0.834
A0A0G2KAE1	LIM and senescent cell antigen-like-containing domain protein OS=Rattus norvegicus OX=10116 GN=Lims2 PE=1 SV=1	Lims2	38.962	18.5	7	6	2	0	2	1	1	0	0	2	0	1	4	6	5	5	5	3	6	6	5	1	2	2	1	1	1	2	2	2	0	23975	19491	0	0	0	19712	19108	15868		1.301	1.058
A0A0G2KAH6	SRSF protein kinase 3 OS=Rattus norvegicus OX=10116 GN=Srpk3 PE=1 SV=1	Srpk3	65.094	4.6	10	2	2	1	1	1	1	0	2	0	1	1	2	1	2	2	1	2	1	1	2	2	1	2	2	1	2	1	1	2	42871	0	43812	47815	0	48543	0	0	43323	0.963		0.984	1.074		1.091
A0A0G2KAK2	Erythrocyte membrane protein band 4.1 OS=Rattus norvegicus OX=10116 GN=Epb41 PE=1 SV=1	Epb41	72.372	19.6	57	10	8	4	4	3	6	6	6	5	4	5	9	8	8	10	10	9	9	9	9	7	6	6	8	8	7	7	7	7	254420	252910	225620	271910	397830	280790	300110	263140	237480	0.914	0.909	0.811	0.977	1.43	1.009
A0A0G2KAM3	Pyruvate dehydrogenase E1 component subunit beta OS=Rattus norvegicus OX=10116 GN=Pdhb PE=1 SV=1	Pdhb	46.192	42.3	459	14	14	35	41	37	38	33	37	38	45	33	14	13	14	13	13	13	13	14	13	14	13	14	13	13	13	13	14	13	15946000	16820000	16360000	16134000	16319000	16718000	18452000	15027000	16476000	0.956	1.008	0.981	0.967	0.978	1.002
A0A0G2KAM4	Fascin OS=Rattus norvegicus OX=10116 GN=Fscn1 PE=3 SV=1	Fscn1	53.881	29.1	9	11	1	1	1	1	1	1	1	0	0	1	9	8	9	11	10	10	9	10	9	1	1	1	1	1	1	1	1	1	0	0	0	0	0	0	0	0	24593
A0A0G2KAN7	Glutaminase kidney isoform, mitochondrial OS=Rattus norvegicus OX=10116 GN=Gls PE=1 SV=1	Gls	65.838	22.1	37	9	9	2	3	3	3	1	4	5	4	4	5	6	6	6	4	8	6	7	6	5	6	6	6	4	8	6	7	6	83866	68835	64396	70452	61906	76654	79976	69507	64019	1.178	0.967	0.905	0.99	0.87	1.077
A0A0G2KAQ5	Myozenin 2 OS=Rattus norvegicus OX=10116 GN=Myoz2 PE=1 SV=1	Myoz2	29.789	60.2	355	16	16	30	31	31	33	28	26	32	31	29	14	15	15	16	13	15	15	16	14	14	15	15	16	13	15	15	16	14	9613400	8911400	8549300	8443000	8695400	9156400	9755200	9126800	9926700	1.033	0.957	0.918	0.907	0.934	0.984
A0A0G2KAU2	Armadillo repeat-containing X-linked protein 3 OS=Rattus norvegicus OX=10116 GN=Armcx3 PE=1 SV=1	Armcx3	47.344	6.4	4	2	2	1	1	0	0	1	0	0	0	0	2	2	1	1	2	0	1	2	1	2	2	1	1	2	0	1	2	1	30153	31726	0	0	36323	0	0	0	0	0.923	0.971			1.112
A0A0G2KAW7	Eukaryotic translation initiation factor 4H OS=Rattus norvegicus OX=10116 GN=Eif4h PE=1 SV=1	Eif4h	25.496	21.6	29	4	4	4	3	2	1	3	2	2	3	3	4	4	3	2	3	3	3	4	3	4	4	3	2	3	3	3	4	3	401100	395050	389880	288880	331990	382710	395960	413220	360020	1.096	1.079	1.065	0.789	0.907	1.046
A0A0G2KAZ7	Heterogeneous nuclear ribonucleoprotein D-like OS=Rattus norvegicus OX=10116 GN=Hnrnpdl PE=1 SV=1	Hnrnpdl	46.307	14.6	33	5	4	2	1	3	3	3	2	4	3	3	3	4	5	4	4	4	5	4	4	3	3	4	3	3	3	4	3	3	94685	116280	109800	96120	101220	107710	104730	102820	105750	0.911	1.119	1.056	0.925	0.974	1.036
A0A0G2KB28	Uncharacterized protein OS=Rattus norvegicus OX=10116 PE=4 SV=1	---	24.793	26.4	33	6	2	1	4	3	2	3	3	2	6	2	2	5	3	3	4	4	4	4	5	0	2	1	1	1	1	1	1	2	361620	385050	356770	339080	414810	384170	350250	337870	396170	1.012	1.078	0.999	0.949	1.161	1.075
A0A0G2KB58	Serine/threonine-protein kinase MRCK beta OS=Rattus norvegicus OX=10116 GN=Cdc42bpb PE=1 SV=1	Cdc42bpb	194.14	3.5	14	5	5	2	0	1	1	1	1	0	0	2	5	2	4	5	4	3	3	3	3	5	2	4	5	4	3	3	3	3	274010	280390	225450	230880	276060	228780	252990	213980	180420	1.118	1.144	0.92	0.942	1.127	0.934
A0A0G2KB63	Prohibitin-2 OS=Rattus norvegicus OX=10116 GN=Phb2 PE=1 SV=1	Phb2	33.168	50.2	199	13	13	19	17	16	17	15	14	17	17	14	13	13	13	13	13	12	12	12	12	13	13	13	13	13	12	12	12	12	5057700	4888600	5265600	5464700	5424300	5298200	5412200	5633600	5053500	0.966	0.934	1.006	1.044	1.036	1.012
A0A0G2KB65	5-phosphohydroxy-L-lysine phospho-lyase OS=Rattus norvegicus OX=10116 GN=LOC103690164 PE=1 SV=1	LOC103690164	51.09	12	18	3	3	1	2	1	2	2	2	2	2	1	3	3	2	3	3	3	3	3	2	3	3	2	3	3	3	3	3	2	38404	56709	43430	47624	40136	47125	46374	36633	52067	0.848	1.252	0.959	1.051	0.886	1.04
A0A0G2KBC7	ATP-dependent 6-phosphofructokinase OS=Rattus norvegicus OX=10116 GN=Pfkm PE=1 SV=1	Pfkm	93.523	40	408	27	25	36	37	33	33	36	32	34	34	34	24	26	26	24	23	26	24	25	27	22	24	24	22	21	24	22	23	25	6001400	6206400	6302600	5946300	5745400	5742800	6092000	5890700	6689600	0.991	1.025	1.041	0.982	0.949	0.948
A0A0G2QC02	Ski2-like RNA helicase OS=Rattus norvegicus OX=10116 GN=Skiv2l PE=1 SV=1	Skiv2l	137.3	3	7	2	2	1	1	1	2	0	1	0	0	0	2	2	2	2	2	1	1	2	2	2	2	2	2	2	1	1	2	2	14204	17071	16919	30759	18909	0	0	12814	13597	0.8	0.962	0.953	1.733	1.065
A0A0G2QC06	Serotransferrin OS=Rattus norvegicus OX=10116 GN=Tf PE=1 SV=1	Tf	107.41	44	16	47	2	1	2	2	2	1	1	1	1	1	43	40	43	41	43	40	42	39	39	2	2	2	2	1	1	2	1	1	209620	233040	229900	182650	0	0	185820	0	0	1.023	1.137	1.122	0.891
A0A0G2QC17	Protein phosphatase 2C, magnesium dependent, catalytic subunit, isoform CRA_a OS=Rattus norvegicus OX=10116 GN=Pdp1 PE=1 SV=1	Pdp1	63.835	45.5	154	15	15	13	9	15	14	11	15	16	10	10	13	11	14	12	11	12	15	13	13	13	11	14	12	11	12	15	13	13	696340	386060	795080	581280	583950	741830	743970	590010	531030	1.109	0.615	1.266	0.926	0.93	1.182
A0A0G2QC21	Rho guanine nucleotide exchange factor 7 OS=Rattus norvegicus OX=10116 GN=Arhgef7 PE=1 SV=1	Arhgef7	97.165	11.8	27	6	6	4	2	5	3	2	2	2	1	3	5	5	6	4	4	4	4	1	4	5	5	6	4	4	4	4	1	4	42043	27963	53842	48948	42470	48379	40256	0	47575	0.986	0.656	1.263	1.148	0.996	1.135
A0A0H2UH90	von Willebrand factor A domain-containing protein 5A OS=Rattus norvegicus OX=10116 GN=Vwa5a PE=1 SV=1	Vwa5a	88.078	6.9	22	4	4	0	2	2	2	1	2	3	2	2	2	4	3	3	2	3	4	3	4	2	4	3	3	2	3	4	3	4	0	71466	75869	94578	82161	76648	78101	79005	89525		0.874	0.928	1.156	1.005	0.937
A0A0H2UH99	60S ribosomal protein L24 OS=Rattus norvegicus OX=10116 GN=Rpl24 PE=1 SV=1	Rpl24	17.676	20.5	20	3	3	1	2	2	2	0	1	2	1	4	3	3	3	3	3	3	2	2	3	3	3	3	3	3	3	2	2	3	49480	79386	40722	40536	73782	41665	74705	48810	115510	0.733	1.175	0.603	0.6	1.092	0.617
A0A0H2UHB3	Carbonic anhydrase 4 OS=Rattus norvegicus OX=10116 GN=Car4 PE=1 SV=1	Car4	35.579	13.7	13	3	3	1	1	1	1	2	3	0	1	0	1	2	2	2	2	3	2	2	0	1	2	2	2	2	3	2	2	0	0	35882	44461	34701	33506	87134	36607	29909	0		0.848	1.05	0.82	0.791	2.058
A0A0H2UHE1	Succinate--CoA ligase [ADP/GDP-forming] subunit alpha, mitochondrial OS=Rattus norvegicus OX=10116 GN=Suclg1 PE=1 SV=1	Suclg1	37.559	35	251	11	11	22	23	24	22	17	19	20	23	17	11	10	11	11	9	11	11	9	11	11	10	11	11	9	11	11	9	11	6746300	6803200	7615000	6510300	6530200	6389000	6749300	6981900	6949900	0.986	0.995	1.113	0.952	0.955	0.934
A0A0H2UHE3	WD repeat, SAM and U-box domain-containing protein 1 OS=Rattus norvegicus OX=10116 GN=Wdsub1 PE=4 SV=1	Wdsub1	52.173	8.2	5	2	2	0	0	2	0	0	1	0	1	0	0	0	2	0	0	2	0	2	2	0	0	2	0	0	2	0	2	2	0	0	16462	0	0	24906	0	11785	13803			0.995			1.506
A0A0H2UHE5	Protein phosphatase 1A OS=Rattus norvegicus OX=10116 GN=Ppm1a PE=1 SV=1	Ppm1a	53.464	32.2	66	9	8	6	10	6	3	3	7	5	6	2	6	8	8	4	4	5	6	8	7	5	7	7	4	3	5	5	7	6	235480	216920	272050	240140	234840	205350	273170	270990	189260	0.966	0.89	1.116	0.985	0.964	0.843
A0A0H2UHF6	PRA1 family protein OS=Rattus norvegicus OX=10116 GN=Arl6ip5 PE=1 SV=1	Arl6ip5	23.639	19.3	39	4	4	4	3	4	3	3	4	3	5	2	4	4	4	3	3	4	3	4	4	4	4	4	3	3	4	3	4	4	173090	203470	234780	180890	204030	239280	246970	162080	147610	0.872	1.025	1.183	0.911	1.028	1.206
A0A0H2UHF9	Actin-binding LIM protein 2 OS=Rattus norvegicus OX=10116 GN=Ablim2 PE=1 SV=1	Ablim2	63.821	12.4	15	4	4	1	0	3	3	1	2	0	1	1	2	1	3	3	2	3	0	1	2	2	1	3	3	2	3	0	1	2	35904	0	30303	42216	32909	43961	0	0	31340	1.044		0.881	1.227	0.957	1.278
A0A0H2UHG0	Tyrosine--tRNA ligase OS=Rattus norvegicus OX=10116 GN=Yars PE=1 SV=1	Yars	63.025	16.3	47	7	7	4	3	4	3	4	5	3	3	6	6	5	7	7	6	7	3	3	7	6	5	7	7	6	7	3	3	7	93216	116980	93046	111590	121640	105680	109920	127870	105170	0.858	1.077	0.856	1.027	1.12	0.973
A0A0H2UHG3	Cullin-5 OS=Rattus norvegicus OX=10116 GN=Cul5 PE=1 SV=1	Cul5	98.767	9.9	51	7	7	4	4	6	5	4	4	4	5	3	7	6	7	7	6	6	6	6	6	7	6	7	7	6	6	6	6	6	85637	95871	95533	88917	96947	94160	84901	96166	100400	0.916	1.026	1.022	0.951	1.037	1.008
A0A0H2UHG7	40S ribosomal protein S20 OS=Rattus norvegicus OX=10116 GN=Rps20 PE=3 SV=1	Rps20	13.241	22.9	29	3	3	3	2	3	2	2	3	2	3	2	3	3	3	3	3	3	3	3	3	3	3	3	3	3	3	3	3	3	341670	367620	364930	279750	331310	307360	387380	295160	404280	1.038	1.117	1.109	0.85	1.007	0.934
A0A0H2UHH3	ATP-binding cassette sub-family B member 8, mitochondrial OS=Rattus norvegicus OX=10116 GN=Abcb8 PE=1 SV=1	Abcb8	77.506	20.8	57	10	10	4	3	3	5	4	5	6	4	6	9	8	6	6	7	6	8	8	7	9	8	6	6	7	6	8	8	7	171270	186870	197510	178120	190590	195280	201200	162810	177960	0.893	0.974	1.029	0.928	0.993	1.018
A0A0H2UHH9	40S ribosomal protein S24 OS=Rattus norvegicus OX=10116 GN=Rps24 PE=3 SV=1	Rps24	15.197	19.8	13	2	2	1	1	1	1	2	1	1	1	1	1	1	1	1	2	1	2	2	2	1	1	1	1	2	1	2	2	2	0	0	0	0	89336	0	45410	52248	105630					1.317
A0A0H2UHI2	Dual-specificity mitogen-activated protein kinase kinase 1 OS=Rattus norvegicus OX=10116 GN=Map2k1 PE=1 SV=1	Map2k1	40.96	10.9	20	4	3	2	2	1	3	1	2	1	2	1	3	3	3	4	4	4	3	3	2	2	2	2	3	3	3	2	2	1	65530	63464	70577	63467	62417	61049	65984	70546	0	1.007	0.976	1.085	0.976	0.96	0.939
A0A0H2UHI5	Serine protease inhibitor OS=Rattus norvegicus OX=10116 GN=Serpina3n PE=1 SV=1	Serpina3n	45.481	51.5	57	15	8	5	6	3	4	6	4	3	6	5	13	13	10	14	11	12	11	13	13	7	7	5	7	5	7	5	7	7	390830	501040	334340	770180	475050	494260	419380	1066700	765060	0.686	0.88	0.587	1.352	0.834	0.868
A0A0H2UHK3	FAST kinase domain-containing protein 2, mitochondrial OS=Rattus norvegicus OX=10116 GN=Fastkd2 PE=1 SV=1	Fastkd2	78.893	5.2	7	2	2	0	1	0	1	0	0	2	0	1	2	2	1	2	0	1	2	0	1	2	2	1	2	0	1	2	0	1	17216	12104	0	21937	0	0	40595	0	0	0.803	0.565		1.023
A0A0H2UHL9	Drebrin OS=Rattus norvegicus OX=10116 GN=Dbn1 PE=1 SV=1	Dbn1	77.343	8.4	10	3	3	1	1	1	3	1	2	0	0	1	2	1	2	3	3	3	2	2	3	2	1	2	3	3	3	2	2	3	29798	0	26774	47881	25046	20618	16326	21270	30904	1.17		1.051	1.88	0.983	0.809
A0A0H2UHM0	Vacuolar protein sorting-associated protein 28 homolog OS=Rattus norvegicus OX=10116 GN=Vps28 PE=1 SV=1	Vps28	25.468	40.3	22	6	6	2	3	2	1	2	1	1	3	2	3	5	4	3	2	4	2	4	5	3	5	4	3	2	4	2	4	5	43579	37568	43953	34038	40063	40463	40529	44831	48654	1.055	0.91	1.064	0.824	0.97	0.98
A0A0H2UHM3	Haptoglobin OS=Rattus norvegicus OX=10116 GN=Hp PE=1 SV=1	Hp	38.432	40.5	103	17	17	9	7	11	10	10	7	9	12	7	16	15	16	15	14	13	15	15	12	16	15	16	15	14	13	15	15	12	1508600	976100	1558500	1447300	1697000	880560	1251100	2155400	830140	1.074	0.695	1.11	1.031	1.208	0.627
A0A0H2UHM5	Protein disulfide-isomerase OS=Rattus norvegicus OX=10116 GN=Pdia3 PE=1 SV=1	Pdia3	57.078	56.3	237	29	29	21	21	22	18	19	23	19	19	21	25	24	25	24	21	28	25	26	23	25	24	25	24	21	28	25	26	23	2510500	2786700	2523800	2730700	2714300	2751600	2430600	2413500	2601800	0.978	1.085	0.983	1.063	1.057	1.071
A0A0H2UHP1	Retinal dehydrogenase 1 OS=Rattus norvegicus OX=10116 GN=Aldh1a1 PE=1 SV=1	Aldh1a1	56.589	48.9	210	19	18	18	20	23	19	16	15	18	16	14	18	16	18	19	19	17	18	19	18	17	15	17	18	18	16	17	18	17	1417300	1392800	2099100	1332300	1802600	1060300	1624600	1184600	1058500	0.983	0.966	1.456	0.924	1.25	0.735
A0A0H2UHP9	RCG39700, isoform CRA_d OS=Rattus norvegicus OX=10116 GN=Rab6a PE=1 SV=1	Rab6a	23.545	29.3	51	5	5	5	5	6	4	5	4	5	2	5	5	5	5	3	4	5	4	5	5	5	5	5	3	4	5	4	5	5	781920	769630	745940	846410	961290	907580	817810	761140	867570	0.966	0.95	0.921	1.045	1.187	1.121
A0A0H2UHQ1	60S ribosomal protein L17 OS=Rattus norvegicus OX=10116 GN=Rpl17 PE=1 SV=1	Rpl17	21.967	30.7	38	4	3	3	3	3	3	3	3	5	2	2	4	4	4	3	4	3	3	4	4	3	3	3	3	3	3	2	3	3	286310	245870	246500	220120	305330	235180	284380	230650	266120	1.123	0.964	0.967	0.863	1.197	0.922
A0A0H2UHQ3	Microtubule-associated protein 1S OS=Rattus norvegicus OX=10116 GN=Map1s PE=1 SV=1	Map1s	102.43	3.1	5	2	2	0	0	0	1	0	1	0	1	1	2	1	2	1	1	2	1	2	2	2	1	2	1	1	2	1	2	2	0	0	0	0	0	15484	0	15957	24762						0.827
A0A0H2UHQ8	40S ribosomal protein S17 OS=Rattus norvegicus OX=10116 GN=Rps17 PE=3 SV=1	Rps17	15.379	56	49	6	6	5	3	4	4	4	5	3	4	5	4	3	4	3	4	5	5	4	5	4	3	4	3	4	5	5	4	5	181020	149670	234320	189850	209390	201270	231680	164930	162270	0.98	0.81	1.268	1.027	1.133	1.089
A0A0H2UHR5	[3-methyl-2-oxobutanoate dehydrogenase [lipoamide]] kinase, mitochondrial OS=Rattus norvegicus OX=10116 GN=Bckdk PE=1 SV=1	Bckdk	46.213	25.9	63	6	6	4	4	5	6	6	7	4	4	6	5	4	6	6	6	6	6	6	5	5	4	6	6	6	6	6	6	5	250740	258470	277410	248980	195550	286460	232720	196810	225520	1.045	1.077	1.156	1.038	0.815	1.194
A0A0H2UHR7	Filamin-C OS=Rattus norvegicus OX=10116 GN=Flnc PE=1 SV=1	Flnc	287.3	53.9	1091	106	98	90	80	96	87	83	99	103	82	95	100	98	100	102	99	102	102	95	102	93	90	93	94	91	95	94	88	94	13682000	12019000	12329000	13059000	11919000	14793000	15661000	11658000	13577000	1.042	0.915	0.939	0.994	0.907	1.126
A0A0H2UHS3	Coiled-coil domain-containing protein 51 OS=Rattus norvegicus OX=10116 GN=Ccdc51 PE=1 SV=1	Ccdc51	42.308	28.2	86	9	9	8	7	6	7	6	5	8	8	7	9	8	7	9	9	8	9	8	9	9	8	7	9	9	8	9	8	9	392130	358050	362820	406200	407700	359240	394370	360520	367480	1.027	0.937	0.95	1.064	1.067	0.941
A0A0H2UHS7	60S ribosomal protein L18 OS=Rattus norvegicus OX=10116 GN=Rpl18 PE=1 SV=1	Rpl18	21.786	32.8	32	5	5	2	2	3	3	2	2	4	2	4	4	4	4	4	4	4	4	4	5	4	4	4	4	4	4	4	4	5	389170	364970	362230	382620	529660	419040	447440	337990	439700	0.937	0.879	0.872	0.921	1.275	1.009
A0A0H2UHT3	39S ribosomal protein L22, mitochondrial OS=Rattus norvegicus OX=10116 GN=Mrpl22 PE=1 SV=1	Mrpl22	25.865	21.5	15	4	4	0	1	2	1	2	1	2	1	2	4	4	4	4	4	3	3	3	4	4	4	4	4	4	3	3	3	4	89698	74325	118490	74376	104690	99692	97809	107350	97188	0.96	0.796	1.269	0.796	1.121	1.067
A0A0H2UHV4	Eukaryotic translation initiation factor 5B OS=Rattus norvegicus OX=10116 GN=Eif5b PE=1 SV=1	Eif5b	136.41	8.8	19	6	6	3	1	0	2	2	2	2	2	1	5	3	2	3	4	4	5	3	3	5	3	2	3	4	4	5	3	3	177020	149340	159500	156810	192060	166260	147330	222670	180620	1.002	0.845	0.902	0.887	1.087	0.941
A0A0H2UHV6	Calcineurin subunit B type 1 OS=Rattus norvegicus OX=10116 GN=Ppp3r1 PE=4 SV=1	Ppp3r1	18.208	15	12	2	2	0	1	1	2	0	1	2	1	2	2	2	1	2	1	1	2	2	2	2	2	1	2	1	1	2	2	2	64443	67242	0	77861	0	0	70617	81458	104920	0.851	0.888		1.029
A0A0H2UHV7	Alanine--tRNA ligase, mitochondrial OS=Rattus norvegicus OX=10116 GN=Aars2 PE=1 SV=1	Aars2	99.264	7.7	14	4	4	2	0	3	2	0	2	0	2	1	4	3	3	4	2	4	2	4	2	4	3	3	4	2	4	2	4	2	47935	34529	51178	46526	36534	41143	34809	41947	38471	1.235	0.89	1.319	1.199	0.941	1.06
A0A0H2UHV9	Coatomer subunit gamma OS=Rattus norvegicus OX=10116 GN=Copg2 PE=1 SV=1	Copg2	97.569	10.8	13	6	4	2	1	2	0	1	1	1	1	0	6	6	4	4	5	6	5	6	4	4	4	3	2	3	4	3	4	2	61049	43565	53719	0	50406	52856	63393	59889	0	1.147	0.818	1.009		0.947	0.993
A0A0H2UHW4	PEST proteolytic signal-containing nuclear protein OS=Rattus norvegicus OX=10116 GN=Pcnp PE=1 SV=1	Pcnp	20.081	14.9	12	2	2	2	1	1	1	1	1	1	1	1	2	2	2	1	1	1	1	2	2	2	2	2	1	1	1	1	2	2	32775	34451	35385	0	0	0	0	30422	32028	1.009	1.061	1.09
A0A0H2UHX1	Reticulon OS=Rattus norvegicus OX=10116 GN=Rtn3 PE=1 SV=1	Rtn3	28.227	26.1	40	4	4	4	4	3	2	4	3	4	4	2	4	3	4	4	4	3	4	4	3	4	3	4	4	4	3	4	4	3	517790	453660	574300	424990	434520	506850	510670	462130	453460	1.061	0.93	1.177	0.871	0.89	1.039
A0A0H2UHY3	Limbic system-associated membrane protein OS=Rattus norvegicus OX=10116 GN=Lsamp PE=4 SV=1	Lsamp	31.672	10.5	9	2	2	1	1	2	0	2	0	0	1	1	2	2	2	2	2	2	1	2	2	2	2	2	2	2	2	1	2	2	23909	22066	35955	23660	35370	24858	0	24894	18248	0.912	0.842	1.372	0.903	1.349	0.948
A0A0H2UHZ2	Nucleosome assembly protein 1-like 4 OS=Rattus norvegicus OX=10116 GN=Nap1l4 PE=1 SV=1	Nap1l4	44.043	45.7	123	11	10	12	10	10	9	10	9	7	11	10	10	11	10	10	9	10	8	11	10	9	10	9	9	8	9	8	10	9	1146900	1195600	1162400	1109500	1156100	1180500	1066500	1189500	1221100	0.997	1.04	1.011	0.965	1.005	1.027
A0A0H2UHZ6	Poly(U)-binding-splicing factor PUF60 OS=Rattus norvegicus OX=10116 GN=Puf60 PE=1 SV=1	Puf60	60.12	22.7	31	7	7	2	2	2	3	4	3	4	2	2	4	5	5	5	6	5	6	4	5	4	5	5	5	6	5	6	4	5	107060	67978	109400	88883	85471	101210	82435	91286	85224	1.237	0.785	1.264	1.027	0.987	1.169
A0A0H2UI06	NADH dehydrogenase (ubiquinone) complex I, assembly factor 6 OS=Rattus norvegicus OX=10116 GN=Ndufaf6 PE=1 SV=1	Ndufaf6	38.124	13.1	14	3	3	0	1	1	0	2	1	2	2	0	3	3	3	1	3	2	2	3	3	3	3	3	1	3	2	2	3	3	26419	38859	48925	0	40132	52205	25121	37232	56787	0.61	0.897	1.129		0.926	1.205
A0A0H2UI10	Protein O-GlcNAcase OS=Rattus norvegicus OX=10116 GN=Oga PE=1 SV=1	Oga	106.17	8.3	19	4	4	3	0	0	1	1	2	2	1	2	4	2	3	3	2	2	4	3	3	4	2	3	3	2	2	4	3	3	59713	43976	30258	38574	65895	44296	24204	36232	46360	1.297	0.955	0.657	0.838	1.431	0.962
A0A0H2UI12	Ubiquitin carboxyl-terminal hydrolase 28 OS=Rattus norvegicus OX=10116 GN=Usp28 PE=1 SV=1	Usp28	122.21	1.5	2	1	1	0	0	1	0	0	0	0	1	0	1	1	1	0	0	0	1	1	0	1	1	1	0	0	0	1	1	0	0	0	0	0	0	0	0	1995.3	0
A0A0H2UI19	Coagulation factor XII OS=Rattus norvegicus OX=10116 GN=F12 PE=1 SV=1	F12	66.717	4.5	10	2	2	1	1	1	0	1	1	1	1	1	2	1	1	1	2	2	2	1	2	2	1	1	1	2	2	2	1	2	23729	0	0	0	29419	23609	32013	0	24599	0.881				1.093	0.877
A0A0H2UI21	Carnitine O-acetyltransferase OS=Rattus norvegicus OX=10116 GN=Crat PE=1 SV=1	Crat	71.013	28.6	185	17	17	16	17	18	15	19	13	18	13	11	15	17	17	16	16	12	17	15	15	15	17	17	16	16	12	17	15	15	3661700	3794200	4364600	3811000	4145100	3540400	3996400	3492600	3618700	0.939	0.973	1.119	0.977	1.063	0.908
A0A0H2UI42	39S ribosomal protein L30, mitochondrial OS=Rattus norvegicus OX=10116 GN=Mrpl30 PE=1 SV=1	Mrpl30	20.714	20.1	9	2	2	2	1	0	0	1	1	1	1	0	2	2	1	2	2	2	1	2	2	2	2	1	2	2	2	1	2	2	80165	58381	0	64638	59061	64576	0	57302	58272	1.23	0.896		0.992	0.907	0.991
A0A0U1RRV5	Clustered mitochondria protein homolog OS=Rattus norvegicus OX=10116 GN=Cluh PE=1 SV=1	Cluh	151.16	28.6	136	28	28	9	6	16	13	14	10	10	14	11	22	20	24	19	24	24	20	25	21	22	20	24	19	24	24	20	25	21	672910	596570	748490	713120	790290	709160	670170	650250	696250	0.985	0.873	1.095	1.044	1.157	1.038
A0A0U1RRZ4	Uncharacterized protein OS=Rattus norvegicus OX=10116 PE=4 SV=1	---	99.269	5.5	9	3	3	1	1	1	1	0	1	0	1	0	2	3	2	1	0	3	2	2	0	2	3	2	1	0	3	2	2	0	25706	21025	33760	0	0	44488	0	14531	0	0.891	0.728	1.17			1.541
A0A0U1RS13	SH3 and multiple ankyrin repeat domains protein 3 (Fragment) OS=Rattus norvegicus OX=10116 GN=Shank3 PE=1 SV=2	Shank3	174.93	1.6	6	2	2	1	0	1	0	0	2	1	0	0	2	2	2	2	2	2	1	2	2	2	2	2	2	2	2	1	2	2	20237	18263	16363	16492	16850	21457	0	14704	14749	1.151	1.039	0.931	0.938	0.958	1.22
A0A140TA99	Elongin-B OS=Rattus norvegicus OX=10116 GN=Elob PE=1 SV=1	Elob	13.039	56.4	52	4	4	4	4	5	5	4	4	5	3	5	4	4	4	4	4	4	4	4	4	4	4	4	4	4	4	4	4	4	495630	464510	459200	435090	424620	489210	508160	471270	529590	1.053	0.987	0.975	0.924	0.902	1.039
A0A140TAA4	Programmed cell death 6-interacting protein OS=Rattus norvegicus OX=10116 GN=Pdcd6ip PE=1 SV=1	Pdcd6ip	95.881	24	99	14	14	7	9	8	10	7	9	10	9	7	11	12	12	12	12	12	14	11	13	11	12	12	12	12	12	14	11	13	492770	489180	511850	491110	449310	496210	500730	488400	530870	0.992	0.985	1.03	0.989	0.905	0.999
A0A140TAB3	Kinesin light chain 1 OS=Rattus norvegicus OX=10116 GN=Klc1 PE=1 SV=1	Klc1	62.852	18.3	49	9	7	7	4	2	4	4	5	5	4	4	9	7	7	8	7	9	9	9	7	7	5	6	6	5	7	7	7	6	112550	106930	109080	108090	105390	112520	120220	114940	117950	1.035	0.984	1.003	0.994	0.969	1.035
A0A140TAB4	Core histone macro-H2A OS=Rattus norvegicus OX=10116 GN=H2afy PE=1 SV=1	H2afy	39.07	32.6	86	8	8	6	5	6	7	7	6	13	8	5	7	7	7	7	7	7	8	6	6	7	7	7	7	7	7	8	6	6	518260	532580	526980	518590	470930	491930	518930	494960	515110	1.018	1.046	1.035	1.019	0.925	0.967
A0A140TAB6	Golgin subfamily A member 2 OS=Rattus norvegicus OX=10116 GN=Golga2 PE=1 SV=1	Golga2	111.45	2.5	13	2	2	1	1	2	0	1	2	1	1	1	2	2	2	1	2	2	2	2	1	2	2	2	1	2	2	2	2	1	12064	12268	16228	0	14628	16212	12679	10951	0	0.921	0.936	1.239		1.117	1.237
A0A140TAC3	Epsin-1 OS=Rattus norvegicus OX=10116 GN=Epn1 PE=1 SV=1	Epn1	60.228	7.8	17	3	3	2	0	2	3	1	2	1	1	1	3	2	3	3	2	2	3	3	3	3	2	3	3	2	2	3	3	3	30392	56126	42532	28943	63561	38043	46555	49314	46490	0.668	1.234	0.935	0.636	1.397	0.836
A0A140TAD1	ADP-sugar pyrophosphatase OS=Rattus norvegicus OX=10116 GN=Nudt5 PE=1 SV=1	Nudt5	24.13	16	17	3	3	2	2	0	2	1	2	3	2	1	3	2	1	2	2	3	3	2	3	3	2	1	2	2	3	3	2	3	51363	59909	0	46516	54547	50015	48448	55572	54415	0.983	1.146		0.89	1.044	0.957
A0A140TAE0	Major vault protein OS=Rattus norvegicus OX=10116 GN=Mvp PE=1 SV=1	Mvp	96.823	39.8	196	23	23	18	16	16	19	14	13	17	18	15	20	20	21	23	21	19	20	19	20	20	20	21	23	21	19	20	19	20	962540	1084400	669660	1072800	946580	1163900	975330	1031900	1197700	0.981	1.105	0.683	1.094	0.965	1.187
A0A140TAE6	Enoyl-[acyl-carrier-protein] reductase, mitochondrial OS=Rattus norvegicus OX=10116 GN=Mecr PE=1 SV=1	Mecr	40.334	27.9	48	7	7	4	1	5	7	2	6	4	4	2	5	2	5	6	4	7	7	5	2	5	2	5	6	4	7	7	5	2	82931	228620	251320	206720	159710	219090	193800	110220	197490	0.45	1.241	1.364	1.122	0.867	1.189
A0A140TAF0	RCG62531, isoform CRA_g OS=Rattus norvegicus OX=10116 GN=Tpm3 PE=1 SV=1	Tpm3	32.994	49.1	59	23	2	4	4	5	5	5	5	4	6	5	23	22	21	21	22	22	21	22	21	2	1	1	1	1	1	1	1	0	4436800	4587400	4271900	4899100	5124500	4966200	4771300	4206600	4565600	0.954	0.986	0.919	1.053	1.102	1.068
A0A140TAH5	AP-2 complex subunit mu OS=Rattus norvegicus OX=10116 GN=Ap2m1 PE=1 SV=1	Ap2m1	49.526	10.6	20	3	3	0	3	2	1	1	2	2	1	2	3	3	3	2	3	3	3	2	3	3	3	3	2	3	3	3	2	3	79129	65479	61089	77715	85477	83094	84198	73782	77786	1.05	0.869	0.811	1.031	1.134	1.103
A0A140TAI1	Ubiquilin 1, isoform CRA_a OS=Rattus norvegicus OX=10116 GN=Ubqln1 PE=1 SV=1	Ubqln1	62.014	13.9	40	5	3	3	6	3	1	4	4	4	2	3	5	5	5	3	5	5	5	4	3	3	3	3	1	3	3	3	2	2	161520	144290	174210	70618	166410	132630	121580	117650	133930	1.229	1.098	1.325	0.537	1.266	1.009
A0A140TAI6	60S ribosomal protein L36 OS=Rattus norvegicus OX=10116 GN=Rpl36 PE=3 SV=1	Rpl36	12.254	28.6	18	3	3	1	1	1	1	3	2	1	1	1	3	3	3	3	3	3	2	3	2	3	3	3	3	3	3	2	3	2	200350	228140	270610	167160	396990	223530	182680	92343	212790	0.913	1.04	1.234	0.762	1.81	1.019
A0A140TAI8	S-adenosylhomocysteine hydrolase-like protein 1 OS=Rattus norvegicus OX=10116 GN=Ahcyl1 PE=1 SV=1	Ahcyl1	52.895	9.9	16	3	3	1	2	0	2	1	1	1	2	1	2	3	3	3	2	2	1	3	3	2	3	3	3	2	2	1	3	3	64132	66851	68812	69065	59023	69601	0	67255	66464	0.945	0.985	1.014	1.017	0.869	1.025
A0A140TAJ3	Far upstream element-binding protein 1 OS=Rattus norvegicus OX=10116 GN=Fubp1 PE=1 SV=1	Fubp1	67.531	12.9	35	6	6	3	3	3	4	3	3	2	2	2	4	4	5	6	5	6	5	6	5	4	4	5	6	5	6	5	6	5	156290	167970	148190	147290	143600	158730	161800	172330	147410	1.016	1.092	0.963	0.958	0.934	1.032
A0A140UHX4	Protein kinase AMP-activated non-catalytic subunit gamma 2 OS=Rattus norvegicus OX=10116 GN=Prkag2 PE=1 SV=1	Prkag2	62.983	7.8	7	3	2	0	1	1	2	1	0	0	1	0	1	2	2	3	2	3	2	3	2	0	1	1	2	1	2	1	2	1	0	0	0	12308	0	13153	0	13493	0				0.958		1.024
A0A140UHX6	Spectrin beta chain OS=Rattus norvegicus OX=10116 GN=Sptb PE=1 SV=1	Sptb	268.02	42.6	489	76	73	46	31	27	60	58	41	51	34	37	59	48	54	67	69	60	64	49	55	56	45	51	64	66	58	61	47	52	1894900	1586200	1153800	2752100	2937800	1909400	2599600	1602000	1508100	0.992	0.831	0.604	1.441	1.538	1
A0A1W2Q5Z6	Tax1-binding protein 3 OS=Rattus norvegicus OX=10116 GN=Tax1bp3 PE=1 SV=1	Tax1bp3	13.735	39.5	13	3	3	1	0	0	2	1	2	1	2	2	1	0	2	2	2	2	1	2	2	1	0	2	2	2	2	1	2	2	0	0	107650	154010	130990	170400	0	161690	171340			0.821	1.175	0.999	1.3
A0A1W2Q6D5	Formin homology 2 domain-containing 3 OS=Rattus norvegicus OX=10116 GN=Fhod3 PE=4 SV=1	Fhod3	172.17	9.2	71	9	9	5	5	7	8	4	5	6	7	6	7	5	8	9	7	6	6	8	7	7	5	8	9	7	6	6	8	7	117690	68810	108870	87446	99621	95188	92801	96958	99194	1.231	0.72	1.139	0.915	1.042	0.996
A0A1W2Q6E9	Moesin OS=Rattus norvegicus OX=10116 GN=Msn PE=1 SV=1	Msn	67.651	54.7	245	30	19	22	22	21	20	22	20	23	16	21	27	28	27	25	26	27	27	27	28	16	17	16	14	16	17	17	17	17	2514600	2597000	2218000	2460500	2311600	2389600	2235000	2162500	2438700	1.068	1.103	0.942	1.045	0.982	1.015
A0JN30	Canopy 2 homolog (Zebrafish) OS=Rattus norvegicus OX=10116 GN=Cnpy2 PE=1 SV=1	Cnpy2	20.709	35.2	35	6	6	2	2	2	3	3	3	3	3	4	4	5	5	5	5	6	4	3	5	4	5	5	5	5	6	4	3	5	122890	129800	120820	137880	132080	138340	106140	131570	131960	0.969	1.023	0.952	1.087	1.041	1.09
A0JPJ7	Obg-like ATPase 1 OS=Rattus norvegicus OX=10116 GN=Ola1 PE=2 SV=1	Ola1	44.535	45.5	122	13	13	11	9	11	10	9	11	11	11	10	11	11	12	12	10	11	10	11	10	11	11	12	12	10	11	10	11	10	711030	713090	743460	691890	652060	687450	708010	800290	811920	0.988	0.99	1.033	0.961	0.906	0.955
A0JPM9	Eukaryotic translation initiation factor 3 subunit J OS=Rattus norvegicus OX=10116 GN=Eif3j PE=1 SV=1	Eif3j	29.187	32.4	58	6	6	5	4	4	5	5	4	6	4	6	6	4	6	6	5	6	5	6	6	6	4	6	6	5	6	5	6	6	298150	300120	295930	316460	309470	292930	273320	286870	322460	1.012	1.019	1.004	1.074	1.05	0.994
A0JPQ4	Tripartite motif-containing protein 72 OS=Rattus norvegicus OX=10116 GN=Trim72 PE=1 SV=1	Trim72	52.831	60.6	369	19	19	29	31	28	26	32	34	28	34	33	18	18	17	18	19	19	17	18	19	18	18	17	18	19	19	17	18	19	6372900	5767400	5753600	6601800	6534500	6526900	6060500	6797500	7816400	0.993	0.899	0.897	1.029	1.018	1.017
A1A5P0	Cdc42 effector protein 1 OS=Rattus norvegicus OX=10116 GN=Cdc42ep1 PE=1 SV=1	Cdc42ep1	41.028	19.6	17	5	5	2	1	1	1	2	1	1	3	2	3	3	1	3	4	3	3	4	5	3	3	1	3	4	3	3	4	5	52081	45418	0	43625	52663	31162	35739	45630	56942	1.173	1.023		0.983	1.186	0.702
A1A5Q0	Leiomodin-2 OS=Rattus norvegicus OX=10116 GN=Lmod2 PE=1 SV=1	Lmod2	61.717	25.3	69	10	10	8	7	5	5	4	7	4	4	6	10	9	10	7	9	9	9	8	10	10	9	10	7	9	9	9	8	10	644450	520430	496230	422880	485180	537020	565160	541340	570720	1.225	0.989	0.943	0.804	0.922	1.021
A1L108	Actin-related protein 2/3 complex subunit 5-like protein OS=Rattus norvegicus OX=10116 GN=Arpc5l PE=1 SV=2	Arpc5l	17.01	28.8	34	3	3	3	2	3	3	3	3	3	2	3	3	3	3	3	3	3	3	3	3	3	3	3	3	3	3	3	3	3	139480	157410	136870	153710	154950	143920	130970	146870	167000	0.944	1.065	0.926	1.04	1.049	0.974
A1L1J8	RAB5B, member RAS oncogene family OS=Rattus norvegicus OX=10116 GN=Rab5b PE=1 SV=1	Rab5b	23.674	35.8	26	6	3	1	1	2	2	2	2	3	2	3	5	4	4	6	5	5	6	5	4	2	1	2	3	2	2	3	2	2	81579	0	95518	84749	54729	74777	102820	44321	67583	1.037		1.214	1.077	0.695	0.95
A1L1L6	Mitochondrial Rho GTPase OS=Rattus norvegicus OX=10116 GN=Rhot1 PE=1 SV=1	Rhot1	72.156	17.4	58	8	7	5	4	5	4	4	4	5	7	2	6	5	6	5	6	5	5	8	5	5	4	5	4	6	4	5	7	5	173220	179110	157420	151760	195990	175310	192120	167130	154810	0.974	1.007	0.885	0.853	1.102	0.985
A1L1M0	Protein kinase, cAMP-dependent, catalytic, alpha OS=Rattus norvegicus OX=10116 GN=Prkaca PE=1 SV=1	Prkaca	40.605	31.1	87	10	4	7	7	6	9	9	6	8	7	6	9	9	8	10	8	7	9	9	9	4	4	4	4	4	3	4	4	4	749410	847930	759350	854780	904230	776750	799720	756260	927690	0.933	1.056	0.945	1.064	1.126	0.967
A2IBE0	Carbonic anhydrase 14 OS=Rattus norvegicus OX=10116 GN=Car14 PE=1 SV=1	Car14	37.525	19.6	32	5	5	4	3	4	4	3	2	2	2	1	5	5	5	5	4	4	4	4	4	5	5	5	5	4	4	4	4	4	174390	138610	167000	180310	182370	165200	182580	167120	111120	1.041	0.827	0.997	1.076	1.088	0.986
A2RRU1	Glycogen [starch] synthase, muscle OS=Rattus norvegicus OX=10116 GN=Gys1 PE=1 SV=1	Gys1	84.071	44.4	254	24	24	24	15	28	23	20	20	23	26	19	24	21	24	23	23	21	24	24	22	24	21	24	23	23	21	24	24	22	1533300	1480200	1958500	1724600	1725200	1626700	1681600	1697600	1816700	0.916	0.884	1.17	1.03	1.031	0.972
A2RUW1	Toll-interacting protein OS=Rattus norvegicus OX=10116 GN=Tollip PE=1 SV=1	Tollip	30.314	19	29	4	4	3	2	3	2	4	3	2	2	2	3	4	4	4	4	4	4	4	4	3	4	4	4	4	4	4	4	4	116770	107750	101240	95924	96646	112420	109100	124530	116480	1.086	1.002	0.941	0.892	0.899	1.045
A2VD12	Pre-B-cell leukemia transcription factor-interacting protein 1 OS=Rattus norvegicus OX=10116 GN=Pbxip1 PE=1 SV=1	Pbxip1	80.275	36.1	162	17	17	15	12	11	15	10	13	15	15	14	16	14	16	16	13	13	15	15	14	16	14	16	16	13	13	15	15	14	795740	580670	677200	648940	650840	614440	657970	642960	758750	1.172	0.856	0.998	0.956	0.959	0.905
A4GW50	Non-specific serine/threonine protein kinase OS=Rattus norvegicus OX=10116 GN=Stk38l PE=1 SV=1	Stk38l	53.758	10.3	11	3	2	0	2	1	1	0	1	0	1	1	2	3	2	3	3	3	0	1	2	1	2	1	2	2	2	0	1	1	0	24867	0	22837	31546	20784	0	0	0		1.02		0.936	1.293	0.852
A6ZIQ8	Trimeric intracellular cation channel type A OS=Rattus norvegicus OX=10116 GN=Tmem38a PE=2 SV=1	Tmem38a	33.276	14.8	22	4	4	2	1	2	3	1	1	2	1	3	4	2	3	4	3	2	3	3	4	4	2	3	4	3	2	3	3	4	275720	273960	266740	279170	308990	296950	312770	257300	280480	0.985	0.978	0.953	0.997	1.103	1.06
A7VJC2	Heterogeneous nuclear ribonucleoproteins A2/B1 OS=Rattus norvegicus OX=10116 GN=Hnrnpa2b1 PE=1 SV=1	Hnrnpa2b1	37.477	51.6	182	16	16	16	16	15	16	15	14	15	17	16	13	14	14	13	14	14	14	13	15	13	14	14	13	14	14	14	13	15	2527700	2621800	2219100	2180200	2304900	2260600	2147900	2325900	2251300	1.101	1.142	0.966	0.95	1.004	0.985
A9UMV2	Mitochondrial ribosomal protein S24 OS=Rattus norvegicus OX=10116 GN=Mrps24 PE=1 SV=1	Mrps24	18.742	23.4	17	3	3	3	1	3	2	1	2	1	1	0	3	1	3	3	2	3	2	2	2	3	1	3	3	2	3	2	2	2	37156	0	37727	37549	22655	31332	31747	29997	30943	1.212		1.23	1.225	0.739	1.022
A9UMV9	NADH:ubiquinone oxidoreductase subunit A7 OS=Rattus norvegicus OX=10116 GN=Ndufa7 PE=1 SV=1	Ndufa7	12.5	60.7	68	7	7	6	4	5	5	7	6	5	6	5	6	6	5	6	4	4	7	7	4	6	6	5	6	4	4	7	7	4	2865600	2715700	2545800	2591200	2482000	2738800	2985500	2562000	2670300	1.052	0.997	0.935	0.951	0.911	1.005
A9UMW3	Alpha hemoglobin-stabilizing protein OS=Rattus norvegicus OX=10116 GN=Ahsp PE=1 SV=1	Ahsp	11.707	29.4	20	2	2	2	2	0	3	3	3	1	0	0	2	2	1	2	2	2	2	1	2	2	2	1	2	2	2	2	1	2	23767	18271	0	33893	54730	63892	17119	0	6068.4	0.733	0.563	0.648	1.045	1.688	1.97
B0BMS8	Myl9 protein OS=Rattus norvegicus OX=10116 GN=Myl9 PE=1 SV=1	Myl9	19.854	44.2	17	6	2	1	1	1	1	1	2	2	1	1	5	5	5	6	5	5	6	6	6	2	2	2	2	2	2	2	2	2	49054	67660	45055	43581	73705	67284	100040	56533	32902	0.841	1.16	0.772	0.747	1.263	1.153
B0BMT9	Sqrdl protein OS=Rattus norvegicus OX=10116 GN=Sqor PE=1 SV=1	Sqor	50.201	34.7	55	11	11	3	5	7	4	2	3	2	6	7	7	6	9	8	6	9	9	10	11	7	6	9	8	6	9	9	10	11	203230	177920	313180	150000	156830	99767	182390	253110	281640	1.008	0.882	1.553	0.744	0.778	0.495
B0BMW2	3-hydroxyacyl-CoA dehydrogenase type-2 OS=Rattus norvegicus OX=10116 GN=Hsd17b10 PE=1 SV=1	Hsd17b10	27.249	76.2	361	19	19	32	32	35	32	24	29	32	28	25	17	18	18	17	17	17	18	18	16	17	18	18	17	17	17	18	18	16	11487000	10703000	11841000	10949000	10975000	11034000	10856000	10646000	10574000	1.032	0.962	1.064	0.984	0.986	0.991
B0BMX3	S100 calcium binding protein A16 (Predicted), isoform CRA_a OS=Rattus norvegicus OX=10116 GN=S100a16 PE=1 SV=1	S100a16	14.224	26.8	15	3	3	1	1	1	1	1	1	1	3	1	3	3	2	3	3	3	3	3	2	3	3	2	3	3	3	3	3	2	425910	304280	285580	282920	326640	346810	279140	706090	378620	1.181	0.844	0.792	0.785	0.906	0.962
B0BMY7	Protein tyrosine kinase 9-like (A6-related protein) (Predicted), isoform CRA_b OS=Rattus norvegicus OX=10116 GN=Twf2 PE=1 SV=1	Twf2	39.472	41.3	128	10	9	9	11	9	12	11	12	8	14	9	8	9	9	8	9	8	9	10	9	8	8	8	7	8	7	8	9	8	625970	695460	476780	516390	432880	649080	613630	768670	773240	0.979	1.087	0.745	0.807	0.677	1.015
B0BN18	Prefoldin subunit 2 OS=Rattus norvegicus OX=10116 GN=Pfdn2 PE=2 SV=1	Pfdn2	16.58	16.9	15	2	2	1	1	2	1	1	1	2	2	1	2	2	2	1	2	2	2	2	1	2	2	2	1	2	2	2	2	1	143010	26931	127340	0	130600	40647	125090	125000	0	1.479	0.278	1.317		1.35	0.42
B0BN30	Mitochondrial carrier 1 OS=Rattus norvegicus OX=10116 GN=Mtch1 PE=1 SV=1	Mtch1	41.592	11.3	14	3	3	1	2	1	1	1	0	1	2	1	2	3	2	3	3	2	3	3	3	2	3	2	3	3	2	3	3	3	81448	94255	78495	90832	71357	60580	59971	100940	83357	1.017	1.177	0.98	1.134	0.891	0.756
B0BN46	Glyoxylate and hydroxypyruvate reductase OS=Rattus norvegicus OX=10116 GN=Grhpr PE=1 SV=1	Grhpr	35.937	25.1	32	5	5	4	3	2	4	3	4	2	1	2	4	3	3	4	3	4	2	3	3	4	3	3	4	3	4	2	3	3	38617	39655	45544	43987	33420	44193	36889	34618	30279	1.022	1.049	1.205	1.164	0.884	1.169
B0BN55	Uroporphyrinogen decarboxylase OS=Rattus norvegicus OX=10116 GN=Urod PE=1 SV=1	Urod	40.582	18.3	19	4	4	3	1	2	2	3	2	1	1	1	4	3	4	3	3	3	1	3	4	4	3	4	3	3	3	1	3	4	78065	90928	69668	72060	63149	76783	0	76143	55158	1.048	1.221	0.936	0.968	0.848	1.031
B0BN56	28S ribosomal protein S31, mitochondrial OS=Rattus norvegicus OX=10116 GN=Mrps31 PE=2 SV=1	Mrps31	43.961	21.4	34	6	6	1	3	4	4	3	3	2	3	3	5	4	4	4	4	5	4	5	5	5	4	4	4	4	5	4	5	5	58055	59490	65305	75765	84320	77448	65984	71179	74804	0.855	0.876	0.962	1.116	1.242	1.141
B0BN63	Activator of Hsp90 ATPase activity 1 OS=Rattus norvegicus OX=10116 GN=Ahsa1 PE=1 SV=1	Ahsa1	38.104	23.4	47	5	5	5	4	5	4	5	3	4	4	4	4	5	5	5	5	5	4	5	4	4	5	5	5	5	5	4	5	4	179810	192570	171820	181780	178230	180430	168370	186040	201680	1.007	1.079	0.962	1.018	0.998	1.011
B0BN65	Family with sequence similarity 49, member A OS=Rattus norvegicus OX=10116 GN=Fam49a PE=1 SV=1	Fam49a	37.328	29.7	19	7	5	1	2	1	2	1	2	2	2	3	5	5	4	5	6	5	6	5	6	3	3	2	3	4	3	4	3	4	29414	33534	30062	32089	25193	29954	28104	37286	41783	0.936	1.067	0.957	1.021	0.802	0.953
B0BN68	Mitochondrial ribosomal protein S9 OS=Rattus norvegicus OX=10116 GN=Mrps9 PE=1 SV=1	Mrps9	45.01	31.8	49	9	9	5	3	5	6	3	4	5	5	5	7	5	5	8	6	6	5	7	6	7	5	5	8	6	6	5	7	6	149530	157940	138000	165910	180300	137190	150160	146440	137570	1.005	1.062	0.928	1.115	1.212	0.922
B0BN81	40S ribosomal protein S5 OS=Rattus norvegicus OX=10116 GN=Rps5 PE=1 SV=1	Rps5	22.906	27	42	4	4	2	7	5	2	2	3	4	3	3	4	4	4	4	4	4	4	4	4	4	4	4	4	4	4	4	4	4	589500	630700	545480	742450	816110	715840	678480	724760	771980	0.883	0.945	0.817	1.112	1.223	1.073
B0BN83	Armadillo repeat-containing protein 1 OS=Rattus norvegicus OX=10116 GN=Armc1 PE=1 SV=1	Armc1	31.204	28	29	5	5	3	1	3	2	1	2	4	3	3	4	3	4	5	4	4	5	4	5	4	3	4	5	4	4	5	4	5	99912	83483	88449	65922	75372	104660	91435	91506	88417	1.146	0.958	1.015	0.756	0.865	1.201
B0BN85	Protein SGT1 homolog OS=Rattus norvegicus OX=10116 GN=Sugt1 PE=2 SV=1	Sugt1	38.09	28.3	59	7	7	4	6	3	6	6	5	3	7	5	7	6	6	7	5	7	5	6	5	7	6	6	7	5	7	5	6	5	168330	148580	164980	136520	142380	150820	131910	152930	161150	1.109	0.979	1.087	0.9	0.938	0.994
B0BN93	26S proteasome non-ATPase regulatory subunit 13 OS=Rattus norvegicus OX=10116 GN=Psmd13 PE=1 SV=1	Psmd13	42.817	29	61	9	9	3	6	5	8	4	7	4	5	5	7	7	7	8	9	8	8	8	7	7	7	7	8	9	8	8	8	7	233670	208510	243750	266010	245530	264400	243690	272990	301920	0.937	0.836	0.978	1.067	0.985	1.061
B0BN94	Protein FAM136A OS=Rattus norvegicus OX=10116 GN=Fam136a PE=1 SV=1	Fam136a	15.625	46.4	26	4	4	1	4	3	2	2	2	3	1	2	3	4	4	3	3	3	4	4	3	3	4	4	3	3	3	4	4	3	77505	72235	95282	65478	57148	83877	79458	71778	66892	1.083	1.009	1.331	0.915	0.798	1.172
B0BNA7	Eukaryotic translation initiation factor 3 subunit I OS=Rattus norvegicus OX=10116 GN=Eif3i PE=2 SV=1	Eif3i	36.46	30.2	48	7	7	3	5	5	3	3	2	6	4	5	7	7	6	6	5	5	7	6	7	7	7	6	6	5	5	7	6	7	275860	246520	263400	248780	261130	270600	271250	238700	252380	1.077	0.962	1.028	0.971	1.019	1.056
B0BNB9	HtrA serine peptidase 2 OS=Rattus norvegicus OX=10116 GN=Htra2 PE=1 SV=1	Htra2	49.094	19.7	29	6	6	2	3	2	2	3	3	1	2	2	5	5	4	6	5	5	3	5	5	5	5	4	6	5	5	3	5	5	155240	141460	184090	129760	120430	155390	184740	123320	149300	1.042	0.95	1.236	0.871	0.809	1.043
B0BNC9	Quinone oxidoreductase-like protein 2 OS=Rattus norvegicus OX=10116 PE=2 SV=1	---	37.548	43.4	64	10	10	6	4	10	6	3	5	6	5	2	8	7	10	9	5	7	10	9	6	8	7	10	9	5	7	10	9	6	255820	142530	356870	206200	116990	283900	224270	206750	182390	1.182	0.659	1.65	0.953	0.541	1.312
B0BNE5	S-formylglutathione hydrolase OS=Rattus norvegicus OX=10116 GN=Esd PE=2 SV=1	Esd	31.363	51.8	67	8	8	6	3	7	6	5	5	8	3	6	8	5	7	8	6	7	8	7	8	8	5	7	8	6	7	8	7	8	805910	820770	936130	688730	615650	634460	921010	797580	781890	1.014	1.033	1.178	0.867	0.775	0.799
B0BNE6	NADH dehydrogenase (Ubiquinone) Fe-S protein 8 (Predicted), isoform CRA_a OS=Rattus norvegicus OX=10116 GN=Ndufs8 PE=1 SV=1	Ndufs8	23.97	30.7	115	6	6	10	10	8	10	10	11	9	10	11	6	6	6	6	6	6	6	6	6	6	6	6	6	6	6	6	6	6	4695400	4808100	4575600	5211900	5111900	5016600	5262600	4951300	4979500	0.924	0.946	0.901	1.026	1.006	0.987
B0BNG3	Lectin, mannose-binding 2 OS=Rattus norvegicus OX=10116 GN=Lman2 PE=1 SV=1	Lman2	40.392	18.7	12	4	4	1	1	1	1	1	3	1	0	0	4	4	4	4	3	4	3	4	2	4	4	4	4	3	4	3	4	2	37257	39966	33922	36682	43013	48343	50132	42750	38198	0.895	0.96	0.815	0.881	1.033	1.161
B0BNG5	Hif1an protein OS=Rattus norvegicus OX=10116 GN=Hif1an PE=2 SV=1	Hif1an	40.269	8.3	10	2	2	1	0	1	1	0	0	2	2	0	2	0	1	2	1	0	1	2	0	2	0	1	2	1	0	1	2	0	13023	0	0	10374	0	0	0	14371	0	1.068			0.851
B0BNJ1	LOC683667 protein OS=Rattus norvegicus OX=10116 GN=Sri PE=1 SV=1	Sri	21.624	37.4	36	6	6	3	3	3	2	4	4	3	3	1	3	4	4	4	5	5	4	4	4	3	4	4	4	5	5	4	4	4	179970	146630	161970	172510	174910	169300	167450	172160	137430	1.084	0.883	0.976	1.039	1.054	1.02
B0BNJ4	ETHE1, persulfide dioxygenase OS=Rattus norvegicus OX=10116 GN=Ethe1 PE=1 SV=1	Ethe1	27.676	37.4	27	5	5	4	2	2	2	2	2	3	2	2	4	3	5	3	2	5	3	3	3	4	3	5	3	2	5	3	3	3	116240	114240	98878	102070	93968	106060	98075	83537	103570	1.154	1.134	0.981	1.013	0.933	1.053
B0BNJ9	RCG44002, isoform CRA_a OS=Rattus norvegicus OX=10116 GN=Tmem14c PE=1 SV=1	Tmem14c	11.658	24.6	33	2	2	2	3	3	2	3	3	3	2	3	2	2	2	2	2	2	2	2	2	2	2	2	2	2	2	2	2	2	100800	97955	113070	113880	115620	137520	98736	128420	126310	0.918	0.892	1.029	1.037	1.052	1.252
B0BNK1	RAB5C, member RAS oncogene family OS=Rattus norvegicus OX=10116 GN=Rab5c PE=1 SV=1	Rab5c	23.425	42.1	57	7	4	4	6	4	4	5	4	5	5	4	7	6	6	7	7	7	6	7	6	4	3	4	4	4	4	3	4	4	315680	345700	282980	318130	331060	348050	341400	305780	306620	0.983	1.076	0.881	0.991	1.031	1.084
B0BNL2	Peptidyl-prolyl cis-trans isomerase OS=Rattus norvegicus OX=10116 GN=Pin1 PE=1 SV=1	Pin1	18.332	56.4	60	6	6	5	5	5	5	5	5	4	5	6	6	6	6	6	6	6	6	6	6	6	6	6	6	6	6	6	6	6	193050	194590	192600	181210	158640	185880	166030	172440	192260	1.074	1.082	1.071	1.008	0.882	1.034
B0BNM1	NAD(P)H-hydrate epimerase OS=Rattus norvegicus OX=10116 GN=Naxe PE=2 SV=1	Naxe	30.89	30.5	60	6	6	7	6	5	5	3	6	5	5	5	6	6	6	6	4	6	6	4	5	6	6	6	6	4	6	6	4	5	671630	639050	754110	620330	753400	733140	691200	673490	649640	0.965	0.918	1.084	0.891	1.083	1.053
B0BNN3	Carbonic anhydrase 1 OS=Rattus norvegicus OX=10116 GN=Ca1 PE=1 SV=1	Ca1	28.299	70.5	159	11	10	14	12	12	15	14	13	13	12	13	11	11	11	11	11	11	11	11	11	10	10	10	10	10	10	10	10	10	3007400	2248000	1586400	2910700	5288500	3737200	2077100	1729900	1890600	1.115	0.833	0.588	1.079	1.96	1.385
B0BNN4	Complement factor properdin OS=Rattus norvegicus OX=10116 GN=Cfp PE=1 SV=1	Cfp	50.572	9.9	11	4	4	2	1	1	1	1	1	0	2	0	4	3	2	3	2	2	4	3	2	4	3	2	3	2	2	4	3	2	39281	41291	0	34318	47199	28005	45603	20173	42076	1.121	1.179		0.98	1.347	0.799
B0K008	Eukaryotic translation initiation factor 1 OS=Rattus norvegicus OX=10116 GN=Eif1 PE=1 SV=1	Eif1	12.746	63.7	43	5	5	3	4	3	3	2	3	3	6	4	3	4	3	3	3	3	3	5	4	3	4	3	3	3	3	3	5	4	182550	206040	171020	190080	236420	201820	200520	236280	225990	0.891	1.005	0.835	0.928	1.154	0.985
B0K010	Thioredoxin domain-containing 17 OS=Rattus norvegicus OX=10116 GN=Txndc17 PE=1 SV=1	Txndc17	14.092	27.6	23	2	2	2	2	1	2	2	2	2	2	2	2	2	1	2	2	2	2	2	2	2	2	1	2	2	2	2	2	2	174600	161570	0	178660	162200	175810	190490	187880	217320	0.942	0.872		0.964	0.875	0.949
B0K017	ADP-ribosylhydrolase like 2 (Predicted) OS=Rattus norvegicus OX=10116 GN=Adprhl2 PE=1 SV=1	Adprhl2	39.375	25.1	35	6	6	2	2	5	2	3	3	3	3	4	5	5	6	4	6	6	5	5	4	5	5	6	4	6	6	5	5	4	211810	188580	221230	200670	202230	224830	206660	193120	236700	1.005	0.895	1.05	0.952	0.96	1.067
B0K020	CDGSH iron-sulfur domain-containing protein 1 OS=Rattus norvegicus OX=10116 GN=Cisd1 PE=3 SV=1	Cisd1	12.097	50	101	7	7	9	10	10	6	8	8	8	9	8	7	7	6	7	6	7	7	6	7	7	7	6	7	6	7	7	6	7	1981700	2003700	2170000	1862100	1894000	2029800	2384200	1974300	1983000	0.966	0.977	1.058	0.908	0.923	0.989
B0K031	60S ribosomal protein L7 OS=Rattus norvegicus OX=10116 GN=Rpl7 PE=1 SV=1	Rpl7	30.313	23.5	43	6	6	2	5	7	3	4	3	5	3	4	5	5	6	5	6	5	5	6	6	5	5	6	5	6	5	5	6	6	652930	521360	566280	527800	666490	605480	536880	498490	526040	1.212	0.967	1.051	0.979	1.237	1.124
B0K036	Succinate dehydrogenase assembly factor 1, mitochondrial OS=Rattus norvegicus OX=10116 GN=Sdhaf1 PE=3 SV=1	Sdhaf1	13.312	27.1	31	2	2	3	3	2	3	2	2	3	3	3	2	2	1	2	2	2	2	2	2	2	2	1	2	2	2	2	2	2	37451	33553	0	37841	37643	33459	47056	34794	33946	0.959	0.86		0.969	0.964	0.857
B0LPN4	Ryanodine receptor 2 OS=Rattus norvegicus OX=10116 GN=Ryr2 PE=1 SV=2	Ryr2	562.95	40.6	1523	152	143	134	117	135	126	115	120	133	135	122	137	137	138	134	130	139	135	143	129	130	130	131	127	123	131	128	135	123	10261000	9403300	9747400	9591200	10635000	9930500	11552000	10159000	9946800	1	0.916	0.95	0.935	1.036	0.968
B1H230	Map2k3 protein OS=Rattus norvegicus OX=10116 GN=Map2k3 PE=1 SV=1	Map2k3	39.31	15	23	4	4	2	2	3	1	3	2	2	1	2	3	4	4	4	4	4	4	4	4	3	4	4	4	4	4	4	4	4	57481	64321	66361	88269	65185	69189	70084	74282	82152	0.819	0.917	0.946	1.258	0.929	0.986
B1H248	Vacuolar protein-sorting-associated protein 36 OS=Rattus norvegicus OX=10116 GN=Vps36 PE=1 SV=1	Vps36	43.717	30.3	44	9	9	5	3	6	4	2	3	3	3	4	8	8	9	9	7	8	6	7	7	8	8	9	9	7	8	6	7	7	120160	104490	114440	118870	111170	125610	128400	122680	144260	0.984	0.856	0.937	0.974	0.911	1.029
B1H267	Sorting nexin-5 OS=Rattus norvegicus OX=10116 GN=Snx5 PE=1 SV=1	Snx5	46.793	20	18	7	6	1	2	2	2	1	3	2	1	2	4	5	4	5	5	6	4	4	4	3	4	4	5	4	5	4	4	3	119570	157180	107350	101290	103480	109860	145290	110220	137240	1.052	1.383	0.945	0.891	0.911	0.967
B1H271	Mitochondrial coenzyme A transporter SLC25A42 OS=Rattus norvegicus OX=10116 GN=Slc25a42 PE=1 SV=1	Slc25a42	35.185	33	73	6	6	5	7	7	6	6	6	6	6	4	6	6	6	6	6	6	5	5	5	6	6	6	6	6	6	5	5	5	106180	114260	154640	110450	134620	113520	119040	107960	123670	0.874	0.941	1.274	0.91	1.109	0.935
B1H2A6	FMR1 autosomal homolog 2 OS=Rattus norvegicus OX=10116 GN=Fxr2 PE=1 SV=1	Fxr2	74.374	8.4	12	4	3	1	1	0	2	1	1	0	1	2	4	2	2	3	4	3	2	3	3	3	2	1	2	3	2	1	2	3	26845	35866	0	36260	16811	19828	0	22477	25403	1.089	1.455		1.471	0.682	0.804
B1PLB2	CD34 antigen isoform 2 OS=Rattus norvegicus OX=10116 GN=Cd34 PE=2 SV=1	Cd34	35.488	10	21	2	2	2	2	1	1	2	2	2	2	1	2	2	2	2	2	2	2	2	1	2	2	2	2	2	2	2	2	1	55513	62212	47865	43538	60780	69118	58454	60443	0	0.992	1.111	0.855	0.778	1.086	1.235
B1PRL5	Caveolae-associated protein 4 OS=Rattus norvegicus OX=10116 GN=Cavin4 PE=1 SV=1	Cavin4	41.093	38.1	55	9	9	4	5	4	3	6	4	7	4	6	8	8	8	9	8	8	9	8	8	8	8	8	9	8	8	9	8	8	905850	757210	1115700	886270	741770	956030	956900	841550	820730	1.031	0.862	1.27	1.009	0.844	1.088
B1WBS4	Similar to Vacuolar protein sorting 26 homolog (VPS26 protein homolog), isoform CRA_a OS=Rattus norvegicus OX=10116 GN=Vps26b PE=1 SV=1	Vps26b	39.124	19.3	23	5	5	2	2	1	3	1	3	2	0	3	5	5	5	5	5	5	5	4	5	5	5	5	5	5	5	5	4	5	66090	53501	81466	69361	71420	86799	72449	83264	76165	0.899	0.727	1.108	0.943	0.971	1.18
B1WBW4	Armadillo repeat-containing protein 10 OS=Rattus norvegicus OX=10116 GN=Armc10 PE=1 SV=1	Armc10	33.421	17	13	3	3	0	1	1	2	0	2	2	2	0	0	2	2	3	2	3	3	3	2	0	2	2	3	2	3	3	3	2	0	22685	26363	36598	23661	50000	21943	32870	31410		0.769	0.894	1.241	0.802	1.695
B1WBY1	Cul1 protein OS=Rattus norvegicus OX=10116 GN=Cul1 PE=1 SV=1	Cul1	89.69	6.4	20	3	3	1	1	2	2	2	1	2	2	1	1	1	2	2	3	2	2	2	2	1	1	2	2	3	2	2	2	2	0	0	37289	34849	42771	37712	25530	43328	30653			1.075	1.004	1.233	1.087
B1WBY5	DnaJ (Hsp40) homolog, subfamily C, member 11 OS=Rattus norvegicus OX=10116 GN=Dnajc11 PE=1 SV=1	Dnajc11	63.204	14.7	29	6	6	2	2	4	1	2	3	4	1	2	5	5	5	5	5	6	4	4	3	5	5	5	5	5	6	4	4	3	143390	149060	135120	161990	135210	155580	150550	131410	148900	0.994	1.034	0.937	1.123	0.938	1.079
B1WC02	CTP synthase OS=Rattus norvegicus OX=10116 GN=Ctps1 PE=1 SV=1	Ctps1	66.64	13.9	22	5	5	2	1	4	1	1	2	3	2	2	4	5	5	4	3	3	3	3	4	4	5	5	4	3	3	3	3	4	56490	35672	81817	70261	62873	68528	52513	60919	66992	0.927	0.586	1.343	1.154	1.032	1.125
B1WC21	Fibulin-1 OS=Rattus norvegicus OX=10116 GN=Fbln1 PE=1 SV=1	Fbln1	75.38	10.4	20	6	6	3	3	1	1	2	2	1	1	0	5	5	3	3	4	4	4	4	3	5	5	3	3	4	4	4	4	3	43134	51716	33666	34858	60708	50204	41611	43403	43656	0.98	1.175	0.765	0.792	1.379	1.14
B1WC26	N-acetylneuraminate synthase OS=Rattus norvegicus OX=10116 GN=Nans PE=1 SV=1	Nans	40.051	18.7	48	5	5	4	3	5	5	3	4	4	4	5	4	5	5	4	4	5	4	5	5	4	5	5	4	4	5	4	5	5	110250	116580	112980	112250	117700	113310	118440	118840	139880	0.957	1.012	0.98	0.974	1.021	0.983
B1WC34	Protein kinase C substrate 80K-H OS=Rattus norvegicus OX=10116 GN=Prkcsh PE=1 SV=1	Prkcsh	59.218	11.4	34	4	4	4	3	3	1	2	4	2	3	3	4	3	3	3	2	4	3	3	4	4	3	3	3	2	4	3	3	4	107300	118640	82982	102950	116700	112410	86641	95399	96227	1.052	1.163	0.814	1.009	1.144	1.102
B1WC49	Api5 protein OS=Rattus norvegicus OX=10116 GN=Api5 PE=1 SV=1	Api5	56.784	9.5	20	4	4	1	1	2	2	2	2	2	2	1	3	2	3	3	4	3	2	4	3	3	2	3	3	4	3	2	4	3	69520	73610	65470	58182	58386	70622	62941	63869	70092	1.061	1.123	0.999	0.888	0.891	1.077
B1WC61	Acad9 protein OS=Rattus norvegicus OX=10116 GN=Acad9 PE=1 SV=1	Acad9	68.842	42.2	219	24	24	19	17	18	17	17	18	20	17	20	21	21	22	23	20	23	23	24	24	21	21	22	23	20	23	23	24	24	2478100	2420300	2392600	2340700	2300800	2407100	2540600	2443100	2556400	1.013	0.989	0.978	0.957	0.94	0.984
B2GUV5	V-type proton ATPase subunit G OS=Rattus norvegicus OX=10116 GN=Atp6v1g1 PE=1 SV=1	Atp6v1g1	13.71	31.4	20	2	2	2	2	2	1	1	2	2	2	1	2	2	2	2	2	2	2	2	2	2	2	2	2	2	2	2	2	2	104460	94827	93738	87840	91486	89698	90900	92031	102820	1.136	1.031	1.019	0.955	0.995	0.975
B2GUX5	5'-nucleotidase OS=Rattus norvegicus OX=10116 GN=Nt5c3a PE=1 SV=1	Nt5c3a	33.81	47.5	83	12	12	6	8	7	8	7	6	6	9	6	11	11	11	11	11	11	12	11	11	11	11	11	11	11	11	12	11	11	326590	355560	362630	372270	430410	379310	368030	380030	378860	0.861	0.937	0.956	0.981	1.135	1
B2GUZ5	F-actin-capping protein subunit alpha-1 OS=Rattus norvegicus OX=10116 GN=Capza1 PE=1 SV=1	Capza1	32.909	45.5	65	8	6	8	5	5	5	5	3	6	4	6	7	8	7	7	7	7	8	7	7	5	6	5	5	5	5	6	5	5	278070	274630	220160	255530	319160	292780	292050	313720	332650	0.971	0.959	0.769	0.893	1.115	1.023
B2GUZ6	Reticulon 4-interacting protein 1 OS=Rattus norvegicus OX=10116 GN=Rtn4ip1 PE=1 SV=1	Rtn4ip1	43.605	44.9	159	13	13	14	13	15	14	8	16	14	13	13	12	13	13	13	12	13	13	13	12	12	13	13	13	12	13	13	13	12	1015900	965430	1196600	967870	889730	1244400	1103900	968470	1009200	0.958	0.91	1.129	0.913	0.839	1.174
B2GUZ7	Tubulin folding cofactor C OS=Rattus norvegicus OX=10116 GN=Tbcc PE=1 SV=1	Tbcc	38.076	8.2	11	2	2	0	1	1	1	0	1	1	1	1	2	1	2	1	2	2	1	1	1	2	1	2	1	2	2	1	1	1	21397	0	21722	0	23141	25415	0	0	0	0.864		0.877		0.934	1.026
B2GUZ9	Fam49b protein OS=Rattus norvegicus OX=10116 GN=Fam49b PE=1 SV=1	Fam49b	36.776	31.5	46	7	5	3	3	5	3	3	3	4	4	4	6	6	7	7	6	5	6	5	7	4	4	5	5	4	3	4	3	5	139970	120310	133870	92547	149030	138330	151790	140810	171470	0.981	0.844	0.939	0.649	1.045	0.97
B2GV06	Succinyl-CoA:3-ketoacid coenzyme A transferase 1, mitochondrial OS=Rattus norvegicus OX=10116 GN=Oxct1 PE=1 SV=1	Oxct1	56.203	51.7	475	19	19	40	40	39	46	39	47	38	43	36	19	19	18	19	17	17	17	19	18	19	19	18	19	17	17	17	19	18	13732000	13948000	11712000	15771000	13067000	15058000	11987000	13455000	13953000	1.006	1.022	0.858	1.155	0.957	1.103
B2GV15	Dihydrolipoamide acetyltransferase component of pyruvate dehydrogenase complex OS=Rattus norvegicus OX=10116 GN=Dbt PE=1 SV=1	Dbt	53.273	55.8	195	20	20	16	14	19	19	15	15	15	17	14	19	18	19	19	18	16	17	16	17	19	18	19	19	18	16	17	16	17	1954600	1712100	2061100	1769300	1555300	1910800	1912000	1739500	1742400	1.054	0.923	1.112	0.954	0.839	1.03
B2GV38	Ubiquitin-like protein 4A OS=Rattus norvegicus OX=10116 GN=Ubl4a PE=2 SV=1	Ubl4a	17.79	45.9	34	6	6	1	2	5	2	1	4	3	3	3	5	4	6	6	2	5	5	6	6	5	4	6	6	2	5	5	6	6	99742	93809	92882	98147	85740	95891	90004	88764	80484	1.1	1.035	1.025	1.083	0.946	1.058
B2GV54	Neutral cholesterol ester hydrolase 1 OS=Rattus norvegicus OX=10116 GN=Nceh1 PE=1 SV=1	Nceh1	45.821	30.1	68	9	9	6	6	5	4	4	7	6	9	7	8	7	7	7	8	7	6	8	7	8	7	7	7	8	7	6	8	7	262610	289690	279540	279920	345600	324820	321070	294890	279350	0.891	0.983	0.948	0.95	1.173	1.102
B2GV57	Cysteinyl-tRNA synthetase 2, mitochondrial OS=Rattus norvegicus OX=10116 GN=Cars2 PE=1 SV=1	Cars2	60.917	21.1	54	8	8	6	3	7	4	3	6	4	3	4	8	5	7	4	3	7	7	5	7	8	5	7	4	3	7	7	5	7	112320	112570	134050	102590	108100	126990	119420	132640	121470	0.955	0.958	1.14	0.873	0.92	1.08
B2GV62	Mitochondrial ribosomal protein L20 OS=Rattus norvegicus OX=10116 GN=Mrpl20 PE=1 SV=1	Mrpl20	17.525	28.2	12	2	2	1	1	1	1	2	1	1	1	2	2	2	2	2	2	2	2	2	2	2	2	2	2	2	2	2	2	2	53449	48128	59623	49321	57918	56527	43807	58463	35514	1.014	0.913	1.131	0.936	1.099	1.073
B2GV65	HIG1 domain family, member 2A OS=Rattus norvegicus OX=10116 GN=Higd2a PE=2 SV=1	Higd2a	11.43	34.9	41	3	3	4	3	4	3	2	4	3	3	4	3	3	3	3	2	3	3	3	3	3	3	3	3	2	3	3	3	3	227010	288450	260520	301070	308980	224500	289700	218070	266930	0.853	1.084	0.979	1.131	1.161	0.844
B2GV71	Arginine-hydroxylase NDUFAF5, mitochondrial OS=Rattus norvegicus OX=10116 GN=Ndufaf5 PE=2 SV=1	Ndufaf5	38.229	7	14	2	2	1	0	1	1	1	2	2	1	1	2	2	1	1	2	2	2	2	2	2	2	1	1	2	2	2	2	2	20524	21285	0	0	18978	23610	26610	20892	21882	0.916	0.95			0.847	1.054
B2GV73	Actin-related protein 2/3 complex subunit 3 OS=Rattus norvegicus OX=10116 GN=Arpc3 PE=1 SV=1	Arpc3	20.535	22.5	36	4	4	3	5	4	2	2	3	3	2	4	2	4	4	3	4	4	4	2	4	2	4	4	3	4	4	4	2	4	187190	215030	205940	186490	165770	196420	196740	196650	179480	0.998	1.146	1.098	0.994	0.884	1.047
B2GV74	Kinesin light chain 2 OS=Rattus norvegicus OX=10116 GN=Klc2 PE=1 SV=1	Klc2	68.61	13	17	5	3	1	2	1	2	2	1	2	2	1	4	3	3	4	3	4	4	5	3	3	2	3	3	2	2	2	3	1	26448	22876	25731	21946	20335	27435	20035	22364	0	1.109	0.959	1.079	0.92	0.853	1.15
B2GVB9	Fermitin family member 3 OS=Rattus norvegicus OX=10116 GN=Fermt3 PE=1 SV=1	Fermt3	75.622	11.6	14	5	5	0	1	1	1	5	0	1	1	1	3	2	2	2	5	3	1	3	3	3	2	2	2	5	3	1	3	3	17652	26398	16644	28256	152600	20624	0	25462	19806	0.456	0.682	0.43	0.731	3.945	0.533
B2RYG6	Ubiquitin thioesterase OTUB1 OS=Rattus norvegicus OX=10116 GN=Otub1 PE=1 SV=1	Otub1	31.27	24.7	47	5	5	5	3	4	6	2	3	6	3	3	5	5	5	5	5	5	5	4	5	5	5	5	5	5	5	5	4	5	280180	264010	313700	272200	251420	264240	267970	299140	312830	0.983	0.926	1.101	0.955	0.882	0.927
B2RYI2	Signal recognition particle subunit SRP68 OS=Rattus norvegicus OX=10116 GN=Srp68 PE=1 SV=1	Srp68	70.491	6.7	17	3	3	2	2	2	0	1	2	2	1	1	3	2	3	2	2	3	2	3	2	3	2	3	2	2	3	2	3	2	48407	37762	53802	0	45331	36726	37021	42576	20889	1.229	0.959	1.366		1.151	0.932
B2RYJ3	Cullin 4A OS=Rattus norvegicus OX=10116 GN=Cul4a PE=1 SV=1	Cul4a	87.773	18.3	39	10	10	3	3	5	5	2	3	3	2	5	5	8	7	7	4	6	7	8	9	5	8	7	7	4	6	7	8	9	62479	57905	89942	82747	51453	80323	75340	88204	92925	0.804	0.746	1.158	1.065	0.663	1.034
B2RYJ7	ARP1 actin-related protein 1 homolog B OS=Rattus norvegicus OX=10116 GN=Actr1b PE=1 SV=1	Actr1b	42.281	34.8	31	8	3	1	3	3	4	3	3	2	3	2	6	6	6	6	6	6	6	7	4	3	3	3	3	3	3	3	3	2	132180	113770	122590	118380	121610	124090	114550	138710	129840	1.074	0.924	0.996	0.961	0.988	1.008
B2RYM2	WD repeat domain, phosphoinositide-interacting 1 OS=Rattus norvegicus OX=10116 GN=Wipi1 PE=1 SV=1	Wipi1	48.727	16.4	11	3	3	3	0	2	1	0	0	0	2	2	3	2	3	2	2	1	2	1	3	3	2	3	2	2	1	2	1	3	136790	114890	116250	97000	108600	0	119560	0	154720	1.116	0.937	0.948	0.791	0.886
B2RYM3	Inter-alpha trypsin inhibitor, heavy chain 1 OS=Rattus norvegicus OX=10116 GN=Itih1 PE=1 SV=1	Itih1	100.59	16	49	8	8	6	6	4	2	4	3	2	7	6	7	8	8	7	7	6	6	6	7	7	8	8	7	7	6	6	6	7	132020	174960	132440	148050	160190	130710	133700	123220	105410	0.963	1.277	0.966	1.08	1.169	0.954
B2RYN0	Phosphoacetylglucosamine mutase OS=Rattus norvegicus OX=10116 GN=Pgm3 PE=1 SV=1	Pgm3	59.684	7.7	11	3	3	1	1	0	0	1	2	2	1	0	1	3	1	2	2	2	2	2	2	1	3	1	2	2	2	2	2	2	0	25753	0	25287	18609	34530	37017	25362	26099		0.951		0.933	0.687	1.275
B2RYN3	Eukaryotic translation elongation factor 1 epsilon 1 OS=Rattus norvegicus OX=10116 GN=Eef1e1 PE=1 SV=1	Eef1e1	19.842	14.4	11	2	2	1	1	0	1	1	1	1	2	1	2	1	2	2	1	1	2	2	1	2	1	2	2	1	1	2	2	1	25214	0	26904	27417	0	0	26418	24496	0	0.978		1.044	1.064
B2RYN8	Ankyrin repeat domain 47 (Predicted) OS=Rattus norvegicus OX=10116 GN=Kank3 PE=1 SV=1	Kank3	86.078	9.5	5	4	4	0	0	1	1	0	1	1	0	0	3	4	4	3	1	2	3	3	3	3	4	4	3	1	2	3	3	3	0	0	23464	44682	0	29527	20467	0	0			0.745	1.418		0.937
B2RYN9	RGD1562230 protein OS=Rattus norvegicus OX=10116 GN=RGD1562230 PE=2 SV=1	RGD1562230	17.12	21.4	6	3	3	2	0	0	1	0	0	1	1	0	2	2	1	1	0	2	1	2	3	2	2	1	1	0	2	1	2	3	63492	45350	0	0	0	0	0	0	33166	1.478	1.056
B2RYP4	Sorting nexin 2 OS=Rattus norvegicus OX=10116 GN=Snx2 PE=1 SV=1	Snx2	58.53	13.5	42	6	6	3	5	4	4	3	3	3	4	4	5	6	5	5	5	5	5	6	6	5	6	5	5	5	5	5	6	6	135850	107100	112650	120780	130820	125460	118770	134980	130060	1.096	0.864	0.909	0.974	1.055	1.012
B2RYP6	LUC7-like 2 (S. cerevisiae) OS=Rattus norvegicus OX=10116 GN=Luc7l2 PE=1 SV=1	Luc7l2	46.582	13.3	16	4	4	0	1	2	2	1	1	1	2	0	2	3	2	3	4	4	3	4	1	2	3	2	3	4	4	3	4	1	0	66583	51136	53412	71576	74633	50900	52888	0		1.127	0.866	0.904	1.212	1.264
B2RYQ2	Serine/threonine-protein phosphatase 2A activator OS=Rattus norvegicus OX=10116 GN=Ptpa PE=1 SV=1	Ptpa	36.617	13.9	22	3	3	1	3	0	3	2	2	3	3	3	2	3	3	3	3	3	3	3	3	2	3	3	3	3	3	3	3	3	27346	96442	66933	108360	131760	100130	99362	114270	97657	0.302	1.065	0.739	1.196	1.454	1.105
B2RYQ5	Enhancer of rudimentary homolog OS=Rattus norvegicus OX=10116 GN=Erh PE=1 SV=1	Erh	12.259	37.5	32	3	3	3	3	2	3	3	3	3	2	3	2	3	2	3	3	2	2	2	2	2	3	2	3	3	2	2	2	2	252430	241310	116390	281270	262110	277100	235090	223280	261740	1.048	1.002	0.483	1.168	1.088	1.151
B2RYS2	Cytochrome b-c1 complex subunit 7 OS=Rattus norvegicus OX=10116 GN=Uqcrb PE=1 SV=1	Uqcrb	13.558	69.4	177	12	12	17	12	15	14	17	14	17	11	13	11	12	12	12	12	12	11	12	12	11	12	12	12	12	12	11	12	12	12750000	12141000	12902000	11253000	10956000	11362000	11074000	10069000	10864000	1.112	1.059	1.126	0.982	0.956	0.991
B2RYS8	NADH dehydrogenase [ubiquinone] 1 beta subcomplex subunit 8, mitochondrial OS=Rattus norvegicus OX=10116 GN=Ndufb8 PE=1 SV=1	Ndufb8	21.959	57.5	188	8	8	16	14	20	16	15	14	17	17	14	7	8	7	8	8	8	8	8	8	7	8	7	8	8	8	8	8	8	2440600	2293800	2699900	2703800	2476600	2759000	3343000	2628000	2685300	0.915	0.86	1.012	1.014	0.928	1.034
B2RYT0	Mitochondrial ribosomal protein S21 OS=Rattus norvegicus OX=10116 GN=Mrps21 PE=2 SV=1	Mrps21	10.6	29.9	16	2	2	2	1	1	2	2	1	1	1	0	2	1	1	2	2	1	2	2	1	2	1	1	2	2	1	2	2	1	45863	0	0	21962	59982	0	37505	33897	0	1.161			0.556	1.518
B2RYU0	NADH dehydrogenase (Ubiquinone) 1 beta subcomplex, 2 (Predicted), isoform CRA_b OS=Rattus norvegicus OX=10116 GN=Ndufb2 PE=1 SV=1	Ndufb2	11.842	18.1	34	1	1	3	3	3	3	4	4	3	2	3	1	1	1	1	1	1	1	1	1	1	1	1	1	1	1	1	1	1	392710	239360	360380	292220	249590	358820	387700	304280	442360	1.2	0.732	1.102	0.893	0.763	1.097
B2RYW3	NADH dehydrogenase (Ubiquinone) 1 beta subcomplex, 9 OS=Rattus norvegicus OX=10116 GN=Ndufb9 PE=1 SV=1	Ndufb9	21.892	58.7	239	10	10	20	22	22	20	20	18	23	21	23	10	10	10	10	10	10	10	10	10	10	10	10	10	10	10	10	10	10	3786900	3703000	4025700	4375100	3354100	4173400	4556000	4325100	4256500	0.934	0.914	0.993	1.08	0.828	1.03
B2RYW4	39S ribosomal protein L53, mitochondrial OS=Rattus norvegicus OX=10116 GN=Mrpl53 PE=1 SV=1	Mrpl53	12.735	26.1	15	2	2	1	1	1	2	1	1	2	1	1	2	2	2	2	2	2	2	2	2	2	2	2	2	2	2	2	2	2	43382	93593	105640	113830	105870	99227	103510	85938	101960	0.444	0.959	1.082	1.166	1.085	1.017
B2RYW9	Fumarylacetoacetate hydrolase domain-containing protein 2 OS=Rattus norvegicus OX=10116 GN=Fahd2 PE=1 SV=1	Fahd2	34.581	59.4	124	11	11	13	9	11	9	10	11	10	12	9	11	11	11	11	11	11	11	11	10	11	11	11	11	11	11	11	11	10	1473300	1455000	1551700	1446900	1198700	1391700	1499300	1397500	1487600	1.027	1.014	1.081	1.008	0.835	0.97
B2RZ27	SH3 domain binding glutamic acid-rich protein-like 3 OS=Rattus norvegicus OX=10116 GN=Sh3bgrl3 PE=1 SV=1	Sh3bgrl3	10.477	31.2	22	3	3	1	1	2	2	2	2	2	1	3	2	3	2	3	3	3	3	3	3	2	3	2	3	3	3	3	3	3	113170	124620	118620	152800	148630	140750	138050	146880	166020	0.825	0.908	0.864	1.114	1.083	1.026
B2RZ37	Receptor expression-enhancing protein 5 OS=Rattus norvegicus OX=10116 GN=Reep5 PE=1 SV=1	Reep5	21.431	15.9	21	4	4	0	2	1	2	2	2	3	3	0	3	4	3	2	2	2	3	3	2	3	4	3	2	2	2	3	3	2	145120	172220	116990	257600	158130	292400	223980	204230	243770	0.671	0.796	0.541	1.191	0.731	1.352
B2RZ68	DDB1 and CUL4-associated factor 7 OS=Rattus norvegicus OX=10116 GN=Dcaf7 PE=1 SV=1	Dcaf7	38.926	8.2	11	2	2	1	2	1	1	1	1	1	1	1	2	2	2	2	2	2	2	2	2	2	2	2	2	2	2	2	2	2	73186	59015	75695	83812	77852	70897	73887	81939	83664	0.974	0.786	1.008	1.116	1.036	0.944
B2RZ72	Actin-related protein 2/3 complex subunit 4 OS=Rattus norvegicus OX=10116 GN=Arpc4 PE=1 SV=1	Arpc4	19.667	36.3	44	5	5	2	4	4	3	4	5	4	4	4	4	4	4	4	5	5	5	5	5	4	4	4	4	5	5	5	5	5	188370	222560	195130	230200	204870	217900	204120	199350	260420	0.879	1.039	0.911	1.074	0.956	1.017
B2RZ77	Dermatopontin OS=Rattus norvegicus OX=10116 GN=Dpt PE=1 SV=1	Dpt	24.203	32.2	30	5	5	3	2	3	4	3	3	1	2	2	4	5	5	5	4	4	4	5	4	4	5	5	5	4	4	4	5	4	116210	92292	215980	108490	121310	113900	108600	122870	70887	0.934	0.742	1.736	0.872	0.975	0.915
B2RZ78	Vacuolar protein sorting-associated protein 29 OS=Rattus norvegicus OX=10116 GN=Vps29 PE=1 SV=2	Vps29	20.468	45.1	61	6	6	4	5	5	3	5	6	6	6	4	4	4	6	4	5	5	3	4	5	4	4	6	4	5	5	3	4	5	277380	292150	290100	260220	281190	296220	285150	306360	278140	0.966	1.018	1.01	0.906	0.979	1.032
B2RZ79	Iron-sulfur cluster assembly enzyme OS=Rattus norvegicus OX=10116 GN=Iscu PE=1 SV=1	Iscu	17.967	28.7	26	3	3	2	2	2	3	1	1	3	2	2	2	3	3	3	2	2	3	3	2	2	3	3	3	2	2	3	3	2	129860	123820	152390	160920	137100	151710	148750	134220	177070	0.882	0.841	1.035	1.093	0.931	1.03
B2RZC6	Ilf2 protein OS=Rattus norvegicus OX=10116 GN=Ilf2 PE=1 SV=1	Ilf2	43.062	12.8	24	3	3	2	1	3	2	1	2	1	2	3	3	3	3	3	3	3	3	3	3	3	3	3	3	3	3	3	3	3	91735	98355	84284	103290	113950	88640	92058	93798	94487	0.97	1.04	0.891	1.092	1.205	0.937
B2RZD1	Protein transport protein Sec61 subunit beta OS=Rattus norvegicus OX=10116 GN=Sec61b PE=1 SV=1	Sec61b	9.9884	37.5	13	3	3	1	3	0	2	1	3	0	1	0	3	3	2	3	2	2	2	3	2	3	3	2	3	2	2	2	3	2	39120	73364	55619	101230	85129	117380	33530	28471	65542	0.582	1.091	0.827	1.505	1.265	1.745
B2RZD6	NDUFA4, mitochondrial complex-associated OS=Rattus norvegicus OX=10116 GN=Ndufa4 PE=1 SV=1	Ndufa4	9.3267	47.6	83	6	6	7	7	7	4	6	7	7	8	10	6	6	6	6	5	6	5	5	6	6	6	6	6	5	6	5	5	6	10159000	10626000	9246300	9961600	10276000	10242000	9856300	9065500	9909000	1.013	1.06	0.922	0.994	1.025	1.022
B2RZD7	LYR motif-containing protein 9 OS=Rattus norvegicus OX=10116 GN=Lyrm9 PE=3 SV=1	Lyrm9	9.3787	48.7	19	3	3	2	2	0	0	2	3	2	1	1	2	3	1	3	2	3	3	1	3	2	3	1	3	2	3	3	1	3	55790	57681	0	67774	56573	58348	47690	0	68703	0.955	0.987		1.16	0.968	0.999
B3DMA1	Ataxin 2-like OS=Rattus norvegicus OX=10116 GN=Atxn2l PE=1 SV=1	Atxn2l	112.85	2.4	11	2	2	1	1	1	1	1	0	1	1	1	1	1	2	2	2	2	2	2	2	1	1	2	2	2	2	2	2	2	0	0	45947	43616	49621	0	49284	44292	49463			0.985	0.935	1.064
B3GNI6	Septin-11 OS=Rattus norvegicus OX=10116 GN=Sept11 PE=1 SV=1	Sept11	49.694	30.9	67	10	7	9	5	5	6	6	5	5	7	5	10	9	9	8	7	8	8	9	7	7	6	6	6	5	5	5	6	5	296980	290840	265400	313120	259760	306840	298190	273840	285450	1.027	1.006	0.918	1.083	0.899	1.062
B4F779	DCC-interacting protein 13-beta OS=Rattus norvegicus OX=10116 GN=Appl2 PE=2 SV=1	Appl2	74.116	4.7	5	2	2	0	1	0	1	0	1	1	0	0	0	1	1	2	1	1	1	1	0	0	1	1	2	1	1	1	1	0	0	0	0	9940.9	0	0	0	0	0				0.837
B4F789	Apolipoprotein B editing complex 2 (Predicted), isoform CRA_a OS=Rattus norvegicus OX=10116 GN=Apobec2 PE=1 SV=1	Apobec2	25.66	64.7	90	11	10	7	5	6	8	7	7	9	10	9	8	9	9	11	10	9	9	9	9	8	8	8	10	9	8	8	9	9	417290	383850	426410	376750	288060	380720	407350	501780	371050	1.049	0.965	1.072	0.947	0.724	0.957
B4F7A1	Complex III assembly factor LYRM7 OS=Rattus norvegicus OX=10116 GN=Lyrm7 PE=3 SV=1	Lyrm7	12.03	44.2	39	3	3	3	3	4	3	3	4	4	3	4	3	3	3	3	3	3	3	3	3	3	3	3	3	3	3	3	3	3	106610	73988	111020	97161	83929	98819	99612	96708	92111	1.132	0.785	1.178	1.031	0.891	1.049
B4F7A3	Galectin OS=Rattus norvegicus OX=10116 GN=Lgalsl PE=1 SV=1	Lgalsl	18.955	49.4	37	6	6	3	3	3	4	3	2	3	4	4	5	5	5	5	4	5	4	6	6	5	5	5	5	4	5	4	6	6	83404	96073	100850	95979	99065	84584	88102	92216	124800	0.855	0.985	1.034	0.984	1.016	0.867
B4F7A5	CD99 molecule (Xg blood group) OS=Rattus norvegicus OX=10116 GN=Cd99 PE=1 SV=1	Cd99	16.588	24.8	26	3	3	3	2	2	2	3	2	3	1	2	3	3	3	3	3	2	3	3	3	3	3	3	3	3	2	3	3	3	263740	244370	263070	262250	282840	320350	250070	267730	231650	1.008	0.934	1.005	1.002	1.081	1.224
B4F7C7	Hebp1 protein OS=Rattus norvegicus OX=10116 GN=Hebp1 PE=1 SV=1	Hebp1	21.124	52.1	32	5	5	3	5	2	2	3	4	4	2	2	5	4	5	4	3	5	4	4	4	5	4	5	4	3	5	4	4	4	161990	141790	147260	142970	164470	172980	179400	141240	102680	1.076	0.942	0.978	0.949	1.092	1.149
B4F7C9	Serine/threonine-protein kinase Chk1 OS=Rattus norvegicus OX=10116 GN=Stt3a PE=1 SV=1	Stt3a	80.597	5.8	11	4	4	0	1	2	0	3	1	1	1	1	3	2	4	4	4	1	1	2	3	3	2	4	4	4	1	1	2	3	42372	37098	26648	32917	35077	0	0	22200	33478	1.275	1.116	0.802	0.99	1.055
B4F7E8	Niban-like protein 1 OS=Rattus norvegicus OX=10116 GN=Fam129b PE=1 SV=1	Fam129b	84.73	3.6	7	2	2	1	0	0	1	0	0	1	1	0	1	2	1	2	1	1	2	1	2	1	2	1	2	1	1	2	1	2	0	22940	0	25607	0	0	30134	0	32614		0.846		0.944
B4F7F3	ARVCF, delta catenin family member OS=Rattus norvegicus OX=10116 GN=Arvcf PE=1 SV=1	Arvcf	105.49	10	19	6	6	2	1	2	2	2	4	0	2	1	6	3	2	2	3	4	2	3	3	6	3	2	2	3	4	2	3	3	48010	47628	50512	52717	44591	86208	44741	60935	66089	0.869	0.862	0.914	0.954	0.807	1.561
B5DEH0	LIM domain-containing protein 1 OS=Rattus norvegicus OX=10116 GN=Limd1 PE=1 SV=1	Limd1	71.392	29.7	45	11	11	3	3	4	3	6	4	2	7	4	8	6	7	8	8	11	6	9	6	8	6	7	8	8	11	6	9	6	149940	127100	136150	160730	183020	175150	160140	186580	160390	0.953	0.808	0.865	1.022	1.163	1.113
B5DEH2	Erlin-2 OS=Rattus norvegicus OX=10116 GN=Erlin2 PE=1 SV=1	Erlin2	37.71	43.4	66	11	11	8	5	7	3	3	6	7	6	6	10	6	8	6	8	8	8	8	9	10	6	8	6	8	8	8	8	9	341150	366420	348350	355030	325810	399740	312280	337210	325280	1.004	1.078	1.025	1.045	0.959	1.177
B5DEH4	UDP-N-acetylglucosamine pyrophosphorylase 1-like 1 OS=Rattus norvegicus OX=10116 GN=Uap1l1 PE=1 SV=1	Uap1l1	56.435	21.7	35	8	7	5	2	6	2	1	3	3	4	1	8	6	8	7	6	6	6	6	5	7	5	7	6	5	5	5	5	4	94082	107340	99118	91212	94311	103270	98954	102550	86251	0.984	1.123	1.037	0.954	0.986	1.08
B5DEK0	Regulation of nuclear pre-mRNA domain-containing 1B OS=Rattus norvegicus OX=10116 GN=Rprd1b PE=1 SV=1	Rprd1b	36.883	14.4	11	3	3	1	1	2	1	0	0	2	1	0	1	3	3	2	2	3	3	3	2	1	3	3	2	2	3	3	3	2	0	22941	16073	16868	25555	22612	21634	22700	0		1.095	0.767	0.805	1.22	1.08
B5DEL8	NADH dehydrogenase (Ubiquinone) Fe-S protein 5 OS=Rattus norvegicus OX=10116 GN=Ndufs5 PE=1 SV=1	Ndufs5	12.7	58.5	85	9	9	8	8	7	5	6	7	8	8	9	8	9	7	8	8	6	9	8	9	8	9	7	8	8	6	9	8	9	1961100	1622000	1824100	1793100	1586400	1608600	1891900	1731500	1879200	1.1	0.91	1.023	1.006	0.89	0.903
B5DEN5	Eukaryotic translation elongation factor 1 beta 2 OS=Rattus norvegicus OX=10116 GN=Eef1b2 PE=1 SV=1	Eef1b2	24.675	34.2	25	4	3	3	2	3	2	1	2	2	2	3	4	3	4	2	2	3	2	4	3	3	3	3	2	2	2	2	3	2	76603	78009	82602	100030	90819	104920	102080	111250	97747	0.848	0.864	0.915	1.108	1.006	1.162
B5DEP7	Small nuclear ribonucleoprotein G OS=Rattus norvegicus OX=10116 GN=Snrpg PE=1 SV=1	Snrpg	8.496	25	12	2	2	1	1	2	1	0	1	0	2	1	2	2	2	2	2	2	1	2	2	2	2	2	2	2	2	1	2	2	73266	77874	34913	78654	86773	75212	0	63629	76738	1.011	1.075	0.482	1.086	1.198	1.038
B5DES0	Small nuclear ribonucleoprotein Sm D2 OS=Rattus norvegicus OX=10116 GN=Snrpd2 PE=1 SV=1	Snrpd2	13.527	33.1	19	3	3	2	1	2	1	1	2	1	1	1	2	1	3	2	2	2	2	2	2	2	1	3	2	2	2	2	2	2	130480	0	101580	109080	98773	127300	142060	124610	114530	1.099		0.856	0.919	0.832	1.072
B5DF46	Phosphomannomutase OS=Rattus norvegicus OX=10116 GN=Pmm2 PE=1 SV=1	Pmm2	27.708	31.4	51	7	7	5	4	4	3	4	4	6	4	4	5	5	6	5	5	6	6	5	6	5	5	6	5	5	6	6	5	6	334780	337560	405210	335810	315810	352710	370430	350300	291120	0.944	0.952	1.143	0.947	0.891	0.995
B5DF51	Membrane magnesium transporter 1 OS=Rattus norvegicus OX=10116 GN=Mmgt1 PE=2 SV=1	Mmgt1	14.677	26.7	13	3	3	1	1	2	2	1	1	0	1	1	3	3	3	2	3	3	3	3	3	3	3	3	2	3	3	3	3	3	41911	47152	51696	38240	44942	42204	34875	36195	42354	0.985	1.108	1.215	0.899	1.056	0.992
B5DF55	RCG55706 OS=Rattus norvegicus OX=10116 GN=Stam PE=1 SV=1	Stam	59.591	6.6	17	3	2	2	1	1	2	3	0	2	2	1	2	3	3	3	3	1	2	2	1	1	2	2	2	2	0	1	1	1	58287	66612	60869	64906	50444	0	69227	59898	0	0.953	1.09	0.996	1.062	0.825
B5DF57	Erythrocyte membrane protein band 4.2 OS=Rattus norvegicus OX=10116 GN=Epb42 PE=1 SV=1	Epb42	76.5	10	21	5	5	3	2	0	2	3	4	1	2	1	5	5	3	5	4	5	4	4	3	5	5	3	5	4	5	4	4	3	92545	68131	46046	83994	208650	110830	76702	57842	58362	1.098	0.808	0.546	0.996	2.475	1.315
B5DF63	Sarcolemmal membrane-associated protein OS=Rattus norvegicus OX=10116 GN=Slmap PE=1 SV=1	Slmap	86.02	27.1	147	20	20	15	12	14	12	10	10	13	11	13	19	16	18	18	17	18	18	17	18	19	16	18	18	17	18	18	17	18	1161900	1074400	1030000	1085100	1090600	1125400	950700	1191800	1238400	1.05	0.971	0.931	0.981	0.986	1.017
B5DF65	Biliverdin reductase B OS=Rattus norvegicus OX=10116 GN=Blvrb PE=1 SV=1	Blvrb	22.094	74.3	110	10	10	9	8	10	6	9	10	11	8	10	9	10	10	9	9	9	9	7	9	9	10	10	9	9	9	9	7	9	1460700	1316800	1244700	1237300	1429500	1186100	1364400	1220100	1271800	1.113	1.003	0.948	0.943	1.089	0.904
B5DF91	ELAV-like protein 1 OS=Rattus norvegicus OX=10116 GN=Elavl1 PE=1 SV=1	Elavl1	36.169	22.4	36	6	6	5	3	4	2	4	5	1	4	3	6	5	5	5	5	5	5	4	4	6	5	5	5	5	5	5	4	4	233630	204430	196660	190920	229990	211850	140560	218780	219400	1.171	1.025	0.986	0.957	1.153	1.062
B5DFB2	RB-binding protein 4, chromatin-remodeling factor OS=Rattus norvegicus OX=10116 GN=Rbbp4 PE=1 SV=1	Rbbp4	47.655	18.4	19	5	3	3	2	1	1	1	1	1	2	1	4	4	2	3	3	4	4	4	4	3	2	1	2	1	2	2	2	2	51404	55948	0	46088	0	53275	58696	45993	49125	1.018	1.108		0.913		1.055
B5DFC8	Eukaryotic translation initiation factor 3 subunit C OS=Rattus norvegicus OX=10116 GN=Eif3c PE=1 SV=1	Eif3c	105.43	12	67	9	9	5	5	6	5	6	5	5	7	7	6	7	8	7	8	8	7	7	8	6	7	8	7	8	8	7	7	8	226280	225750	238180	222220	239140	246740	227890	209110	221040	1.009	1.007	1.062	0.991	1.066	1.1
B5DFC9	Nidogen-2 OS=Rattus norvegicus OX=10116 GN=Nid2 PE=2 SV=1	Nid2	152.97	28.8	160	24	23	11	12	15	15	11	14	14	14	13	18	20	20	19	18	18	17	18	20	17	19	19	18	17	17	16	17	19	578900	710050	709940	584300	498050	557670	504440	558290	579810	0.986	1.209	1.209	0.995	0.848	0.95
B5DFD8	SH3 domain-binding glutamic acid-rich-like protein OS=Rattus norvegicus OX=10116 GN=Sh3bgrl PE=1 SV=1	Sh3bgrl	12.8	61.4	16	4	4	2	2	1	1	2	1	2	1	1	4	4	4	3	3	3	3	2	3	4	4	4	3	3	3	3	2	3	79394	71211	58584	64350	85891	51293	51636	56743	73970	1.208	1.083	0.891	0.979	1.307	0.78
B5DFG4	Heat shock 27kD protein family, member 7 (Cardiovascular) OS=Rattus norvegicus OX=10116 GN=Hspb7 PE=2 SV=1	Hspb7	18.618	56.8	77	5	5	6	5	9	6	4	8	8	7	6	5	5	5	5	5	5	5	5	5	5	5	5	5	5	5	5	5	5	701820	637360	740830	681110	662360	780790	834460	734160	713850	0.997	0.905	1.052	0.967	0.941	1.109
B5DFK6	Adaptor-related protein complex 3 subunit delta 1 OS=Rattus norvegicus OX=10116 GN=Ap3d1 PE=1 SV=1	Ap3d1	135.67	5.8	11	4	4	0	0	0	2	1	1	2	2	0	1	1	2	3	2	3	3	3	1	1	1	2	3	2	3	3	3	1	0	0	0	100620	0	73462	88281	68468	0				1.256		0.917
B5DFL0	Snta1 protein OS=Rattus norvegicus OX=10116 GN=Snta1 PE=1 SV=1	Snta1	53.362	33.1	65	9	9	6	5	9	7	6	8	3	4	4	8	8	7	8	8	7	6	6	7	8	8	7	8	8	7	6	6	7	436070	449710	484200	325720	426030	415490	375980	378170	345480	1.105	1.14	1.227	0.825	1.08	1.053
B5DFM8	BCAS2, pre-mRNA-processing factor OS=Rattus norvegicus OX=10116 GN=Bcas2 PE=1 SV=1	Bcas2	26.101	11.6	8	2	2	1	2	0	0	1	0	1	1	1	2	2	2	1	1	2	2	1	2	2	2	2	1	1	2	2	1	2	18466	26759	20559	0	0	20288	20394	0	22497	0.851	1.233	0.947			0.935
B5DFN3	Ubiquinol-cytochrome-c reductase complex assembly factor 2 OS=Rattus norvegicus OX=10116 GN=Uqcc2 PE=2 SV=1	Uqcc2	16.33	37.5	29	3	3	2	3	3	3	2	2	2	4	2	2	3	2	3	3	2	2	3	3	2	3	2	3	3	2	2	3	3	118280	111400	134250	118880	95387	108810	114990	108460	116400	1.023	0.963	1.161	1.028	0.825	0.941
B5DFN4	Prefoldin 5 (Predicted), isoform CRA_a OS=Rattus norvegicus OX=10116 GN=Pfdn5 PE=1 SV=1	Pfdn5	17.326	37.7	26	4	4	3	4	3	1	2	3	2	2	1	4	4	4	2	3	3	4	4	4	4	4	4	2	3	3	4	4	4	110340	115790	123810	121990	110770	103450	95860	123280	123750	0.98	1.029	1.1	1.084	0.984	0.919
B6RK61	Myosin heavy chain 7B OS=Rattus norvegicus OX=10116 GN=Myh7b PE=2 SV=1	Myh7b	221.63	7.1	28	20	2	2	3	2	1	3	2	4	2	2	19	19	20	19	18	20	20	18	20	1	1	2	2	2	2	2	1	2	1194100	747910	593700	523210	747300	969920	811670	921100	835610	1.491	0.934	0.741	0.653	0.933	1.211
C0JPT7	Filamin A OS=Rattus norvegicus OX=10116 GN=Flna PE=1 SV=1	Flna	280.49	42.6	497	72	67	46	42	42	32	47	48	49	42	34	63	65	68	62	60	64	63	62	62	59	60	63	57	55	59	58	58	57	2722000	3050900	2561400	2311700	3160100	2919500	3060700	2706600	2398300	1.008	1.13	0.949	0.856	1.171	1.082
C0KUC6	LIM and senescent cell antigen-like-containing domain protein OS=Rattus norvegicus OX=10116 GN=Lims1 PE=1 SV=1	Lims1	44.382	47.3	88	14	10	9	9	9	9	6	5	8	8	5	10	11	11	13	9	10	10	10	10	7	7	8	9	5	8	6	6	7	406840	402600	412270	327610	342730	399900	375460	375360	346350	1.09	1.079	1.105	0.878	0.918	1.072
C6ZII9	NAD-dependent protein deacetylase OS=Rattus norvegicus OX=10116 GN=Sirt3 PE=1 SV=1	Sirt3	35	27.8	91	8	8	10	8	8	7	5	7	7	9	6	8	8	7	8	6	7	8	8	8	8	8	7	8	6	7	8	8	8	349530	340560	394520	329040	288740	370560	338970	319840	311430	1.012	0.986	1.142	0.952	0.836	1.073
D2XV59	GTP-binding protein 1 OS=Rattus norvegicus OX=10116 GN=Gtpbp1 PE=1 SV=1	Gtpbp1	72.488	17.9	23	7	7	2	1	3	1	6	1	2	1	1	4	4	5	6	7	5	3	3	6	4	4	5	6	7	5	3	3	6	81571	60855	92214	88501	102950	70165	63373	66695	75951	1.081	0.807	1.222	1.173	1.364	0.93
D3Z802	Nebulin-related-anchoring protein OS=Rattus norvegicus OX=10116 GN=Nrap PE=1 SV=1	Nrap	192.28	30.7	218	38	38	20	22	21	15	18	18	18	24	18	33	30	33	27	26	27	32	33	28	33	30	33	27	26	27	32	33	28	629260	591980	556610	528490	432310	487300	561850	601340	750170	1.143	1.075	1.011	0.96	0.785	0.885
D3Z874	Uncharacterized protein OS=Rattus norvegicus OX=10116 PE=1 SV=1	---	47.485	68.6	341	21	21	29	26	25	30	27	27	25	32	24	18	14	16	18	17	19	18	19	20	18	14	16	18	17	19	18	19	20	5535100	5308000	5326600	5145900	5335500	5123900	4962200	5160700	5460500	1.04	0.998	1.001	0.967	1.003	0.963
D3Z8E0	Ribosomal protein S6 kinase OS=Rattus norvegicus OX=10116 GN=Rps6ka3 PE=1 SV=2	Rps6ka3	83.723	6.9	14	4	4	0	2	1	1	1	1	2	1	2	2	4	3	3	4	4	3	4	4	2	4	3	3	4	4	3	4	4	63450	63973	59004	32333	54301	63161	44700	60286	51226	1.214	1.224	1.129	0.619	1.039	1.208
D3Z8L0	Transmembrane protein 42 OS=Rattus norvegicus OX=10116 GN=Tmem42 PE=4 SV=1	Tmem42	16.796	16.6	1	1	1	1	0	0	0	0	0	0	0	0	1	1	0	1	1	1	0	0	1	1	1	0	1	1	1	0	0	1	0	0	0	0	0	0	0	0	7843.9
D3Z8L7	Ras-related protein R-Ras OS=Rattus norvegicus OX=10116 GN=Rras PE=1 SV=1	Rras	23.909	23.4	21	3	2	2	1	2	2	2	2	2	2	1	3	3	3	3	3	3	3	3	2	2	2	2	2	2	2	2	2	1	66525	43441	73601	31051	37574	55064	57012	53611	0	1.26	0.823	1.394	0.588	0.712	1.043
D3Z8Q7	Cytosolic iron-sulfur assembly component 2B OS=Rattus norvegicus OX=10116 GN=Ciao2b PE=1 SV=1	Ciao2b	17.751	26.7	5	2	2	0	0	1	0	0	0	1	1	1	2	0	2	2	1	2	2	1	2	2	0	2	2	1	2	2	1	2	0	0	19205	0	0	0	20165	0	19090			0.986
D3Z8R4	RNA-binding motif protein 25-like 1 OS=Rattus norvegicus OX=10116 GN=Rbm25l1 PE=1 SV=3	Rbm25l1	96.523	3.8	13	2	2	1	1	2	0	1	2	2	0	1	1	1	2	0	2	2	2	1	2	1	1	2	0	2	2	2	1	2	0	0	19979	0	17780	18513	15691	0	15152			1.15		1.024	1.066
D3Z941	Methionyl-tRNA synthetase OS=Rattus norvegicus OX=10116 GN=Mars PE=1 SV=1	Mars	101.58	20	56	10	10	5	3	5	5	4	4	6	9	4	6	6	8	7	8	8	8	10	5	6	6	8	7	8	8	8	10	5	81949	99539	104130	98599	103710	99790	94575	107020	96471	0.822	0.999	1.045	0.99	1.041	1.002
D3Z952	Microfibril-associated protein 2 OS=Rattus norvegicus OX=10116 GN=Mfap2 PE=4 SV=1	Mfap2	20.771	21.6	21	3	3	2	3	2	1	2	1	2	2	1	3	3	3	3	3	2	3	3	3	3	3	3	3	3	2	3	3	3	149240	107740	144190	93987	109490	121070	119760	110970	122580	1.217	0.879	1.176	0.767	0.893	0.988
D3Z9D2	FYVE and coiled-coil domain containing 1 (Predicted) OS=Rattus norvegicus OX=10116 GN=Fyco1 PE=1 SV=1	Fyco1	163.55	5.2	13	5	5	1	0	3	1	0	0	2	3	1	1	2	4	3	1	3	4	5	3	1	2	4	3	1	3	4	5	3	0	739290	798620	683070	0	205360	791580	1157500	730340		1.039	1.123	0.96		0.289
D3Z9E1	Elastin microfibril interfacer 1 OS=Rattus norvegicus OX=10116 GN=Emilin1 PE=1 SV=1	Emilin1	94.504	28.4	113	16	16	13	9	9	5	12	9	9	9	8	15	13	15	13	14	15	12	15	15	15	13	15	13	14	15	12	15	15	347250	364090	297720	301160	325460	339310	304870	278790	320710	1.101	1.154	0.944	0.955	1.032	1.076
D3Z9I1	Cytochrome C oxidase assembly factor 3 OS=Rattus norvegicus OX=10116 GN=Coa3 PE=1 SV=1	Coa3	11.928	26.9	27	3	3	2	3	3	2	2	3	2	3	2	3	3	3	3	2	3	3	3	3	3	3	3	3	2	3	3	3	3	215460	216970	242170	225150	191700	231040	224620	197730	252580	0.951	0.958	1.069	0.994	0.846	1.02
D3Z9K2	Mitochondrial ribosomal protein L54 OS=Rattus norvegicus OX=10116 GN=Mrpl54 PE=1 SV=1	Mrpl54	15.286	30.4	11	2	2	1	0	2	1	0	1	1	1	1	2	2	2	1	1	2	2	2	2	2	2	2	1	1	2	2	2	2	73210	62492	75791	0	0	52161	59007	43032	61561	1.19	1.016	1.232			0.848
D3Z9L0	Acylglycerol kinase OS=Rattus norvegicus OX=10116 GN=Agk PE=1 SV=2	Agk	54.258	16.5	42	5	5	5	3	2	3	4	4	3	3	3	4	4	3	4	5	4	5	5	4	4	4	3	4	5	4	5	5	4	174120	156860	162850	173810	163730	172430	167410	161880	173440	1.025	0.924	0.959	1.023	0.964	1.015
D3Z9Z0	Ankyrin 1 OS=Rattus norvegicus OX=10116 GN=Ank1 PE=1 SV=1	Ank1	187.12	23	128	24	22	9	10	4	10	23	14	11	11	4	15	20	15	22	23	21	16	21	16	13	18	13	20	21	19	14	19	14	411780	402390	219610	468160	867510	490540	354570	296440	320590	0.99	0.968	0.528	1.126	2.086	1.18
D3ZA84	Talin 2 OS=Rattus norvegicus OX=10116 GN=Tln2 PE=1 SV=3	Tln2	271.68	45	686	78	70	58	55	64	53	52	58	50	56	58	67	66	72	67	67	66	67	68	67	60	58	64	60	59	59	59	61	59	4213700	3922100	4559600	3913100	3957800	4445200	4159100	4342400	4626800	0.982	0.914	1.063	0.912	0.923	1.036
D3ZA85	Histone cell cycle regulation defective interacting protein 5 (Predicted), isoform CRA_a OS=Rattus norvegicus OX=10116 GN=Nfu1 PE=1 SV=1	Nfu1	28.367	20.6	30	4	4	2	3	2	2	2	3	1	2	3	4	4	4	4	4	4	4	4	4	4	4	4	4	4	4	4	4	4	322940	328530	339360	346520	334620	333900	320150	326730	365140	0.96	0.977	1.009	1.03	0.995	0.993
D3ZA93	Acyl-CoA thioesterase 13 OS=Rattus norvegicus OX=10116 GN=Acot13 PE=1 SV=1	Acot13	15.27	38.6	46	5	5	3	4	6	3	2	4	3	3	2	4	5	5	4	4	4	4	4	3	4	5	5	4	4	4	4	4	3	298520	330920	313260	245150	206560	273490	213520	261580	348440	1.05	1.164	1.102	0.862	0.727	0.962
D3ZAF6	ATP synthase subunit f, mitochondrial OS=Rattus norvegicus OX=10116 GN=Atp5mf PE=1 SV=1	Atp5mf	10.452	34.1	47	3	3	2	4	5	3	7	4	3	5	3	3	3	3	3	3	3	3	3	3	3	3	3	3	3	3	3	3	3	5255700	5907300	5286500	5478300	5949900	4959600	5618600	4154500	5555100	0.966	1.086	0.972	1.007	1.094	0.912
D3ZAN3	Alpha glucosidase 2 alpha neutral subunit (Predicted) OS=Rattus norvegicus OX=10116 GN=Ganab PE=1 SV=1	Ganab	90.571	16.7	72	11	11	6	6	8	6	4	9	3	7	5	8	9	8	9	8	9	8	11	9	8	9	8	9	8	9	8	11	9	221710	214360	204100	238690	188490	213790	187510	231960	243010	1.017	0.983	0.936	1.095	0.865	0.981
D3ZAP9	Glycerol-3-phosphate dehydrogenase [NAD(+)] OS=Rattus norvegicus OX=10116 GN=Gpd1l PE=1 SV=1	Gpd1l	38.066	29.1	75	9	7	4	8	7	7	6	6	7	8	7	9	9	8	9	8	7	9	8	9	7	7	7	7	7	6	7	7	7	689570	686190	709900	600200	560360	652190	704180	721520	763750	1.01	1.005	1.04	0.879	0.821	0.955
D3ZAQ0	FUN14 domain-containing 2 OS=Rattus norvegicus OX=10116 GN=Fundc2 PE=1 SV=1	Fundc2	16.344	15.2	21	3	3	2	2	3	2	1	1	1	2	1	2	2	3	3	1	1	2	3	1	2	2	3	3	1	1	2	3	1	46787	129630	147440	184130	0	0	205850	208080	0	0.288	0.797	0.906	1.132
D3ZAS8	Spliceosome-associated factor 3, U4/U6 recycling protein OS=Rattus norvegicus OX=10116 GN=Sart3 PE=1 SV=1	Sart3	109.42	3.1	10	2	2	1	1	1	1	0	1	2	0	0	2	1	1	2	0	1	2	2	2	2	1	1	2	0	1	2	2	2	21574	0	0	12407	0	0	22451	18741	20369	1.142			0.657
D3ZAW2	Phosphatidylserine decarboxylase proenzyme, mitochondrial OS=Rattus norvegicus OX=10116 GN=Pisd PE=1 SV=3	Pisd	45.823	10.6	32	3	3	3	3	3	3	3	2	3	1	3	3	3	3	3	3	3	3	3	3	3	3	3	3	3	3	3	3	3	44437	36774	53633	51584	54139	44059	48312	40363	55861	0.939	0.777	1.133	1.09	1.144	0.931
D3ZAZ0	Eukaryotic translation initiation factor 3 subunit M OS=Rattus norvegicus OX=10116 GN=Eif3m PE=1 SV=1	Eif3m	42.516	18.7	22	4	4	1	2	3	1	2	2	2	2	3	3	4	4	4	3	4	4	2	4	3	4	4	4	3	4	4	2	4	56963	67162	79175	74031	68970	79602	58656	72410	75517	0.817	0.964	1.136	1.062	0.99	1.142
D3ZB30	Polypyrimidine tract binding protein 1, isoform CRA_c OS=Rattus norvegicus OX=10116 GN=Ptbp1 PE=1 SV=1	Ptbp1	56.935	27.9	86	9	9	8	8	7	9	7	8	5	8	7	6	5	5	8	8	8	8	8	7	6	5	5	8	8	8	8	8	7	231100	239730	228300	293240	232610	298930	229270	276820	272600	0.937	0.972	0.926	1.189	0.943	1.212
D3ZB55	Cytochrome C oxidase assembly factor 5 OS=Rattus norvegicus OX=10116 GN=Coa5 PE=1 SV=1	Coa5	8.3585	58.1	18	3	3	2	1	2	2	0	2	2	2	2	3	3	3	3	1	2	3	3	3	3	3	3	3	1	2	3	3	3	98746	82864	96495	89955	0	77606	125080	134250	64509	1.026	0.861	1.003	0.935		0.806
D3ZBE5	Serine/threonine-protein kinase Nek7 OS=Rattus norvegicus OX=10116 GN=Nek7 PE=2 SV=1	Nek7	34.529	14.2	8	3	3	1	1	1	1	0	0	2	0	0	2	3	3	2	1	1	3	3	1	2	3	3	2	1	1	3	3	1	29717	29944	37732	34820	0	0	41176	32015	0	0.871	0.877	1.105	1.02
D3ZBM3	Ferrochelatase OS=Rattus norvegicus OX=10116 GN=Fech PE=1 SV=1	Fech	47.551	35.8	94	11	11	7	10	11	5	6	7	9	6	9	9	9	11	7	9	10	9	10	9	9	9	11	7	9	10	9	10	9	499200	406640	535940	428370	338650	436290	572240	457660	491290	1.074	0.875	1.153	0.922	0.729	0.939
D3ZBN0	Histone H1.5 OS=Rattus norvegicus OX=10116 GN=Hist1h1b PE=1 SV=1	Hist1h1b	22.649	13.1	13	2	2	1	1	2	1	1	1	1	1	1	2	2	2	2	2	2	2	2	2	2	2	2	2	2	2	2	2	2	88355	101350	49074	83680	93747	74130	96695	83447	91833	1.011	1.159	0.561	0.957	1.072	0.848
D3ZBT9	Protein phosphatase 6, regulatory subunit 3 OS=Rattus norvegicus OX=10116 GN=Ppp6r3 PE=1 SV=2	Ppp6r3	97.513	13.4	26	8	8	3	2	2	3	5	3	2	1	2	6	5	4	4	7	5	3	4	6	6	5	4	4	7	5	3	4	6	38199	54213	65188	62484	63189	52612	61331	53678	49731	0.731	1.037	1.247	1.196	1.209	1.007
D3ZBW3	Transmembrane protein 201 OS=Rattus norvegicus OX=10116 GN=Tmem201 PE=1 SV=2	Tmem201	67.967	4.2	12	2	2	1	1	1	1	1	1	1	2	1	1	1	1	2	1	2	1	2	1	1	1	1	2	1	2	1	2	1	0	0	0	24466	0	25037	0	27461	0				0.963		0.986
D3ZC34	Ankyrin repeat and MYND domain containing 2 (Predicted) OS=Rattus norvegicus OX=10116 GN=Ankmy2 PE=1 SV=1	Ankmy2	43.899	8.7	7	2	2	0	0	0	1	0	0	2	2	0	1	1	2	2	1	2	2	2	2	1	1	2	2	1	2	2	2	2	0	0	28633	13941	0	22925	22589	27102	21444			1.203	0.586		0.963
D3ZC54	Uncharacterized protein OS=Rattus norvegicus OX=10116 PE=1 SV=2	---	13.13	50.4	31	4	4	3	2	2	2	5	2	3	2	2	3	3	2	3	4	2	4	3	3	3	3	2	3	4	2	4	3	3	151630	161380	71997	114330	187520	120060	145100	151330	114640	1.12	1.192	0.532	0.844	1.385	0.887
D3ZC55	Heat shock 70kDa protein 12A (Predicted), isoform CRA_a OS=Rattus norvegicus OX=10116 GN=Hspa12a PE=1 SV=1	Hspa12a	74.829	7.9	29	4	3	1	3	4	2	2	3	2	2	3	3	3	4	4	4	4	2	3	3	2	2	3	3	3	3	1	2	2	574540	595520	625870	585510	583920	577100	0	714360	586790	0.948	0.983	1.033	0.966	0.964	0.952
D3ZC56	Dystonin OS=Rattus norvegicus OX=10116 GN=Dst PE=1 SV=3	Dst	847.2	5.1	87	23	22	5	8	10	6	7	8	8	7	6	12	16	18	15	13	15	15	13	12	11	16	17	14	13	14	15	12	11	186660	170160	178080	192120	192730	195310	188200	154330	200610	1.031	0.94	0.984	1.061	1.065	1.079
D3ZC63	Cytidine/uridine monophosphate kinase 2 OS=Rattus norvegicus OX=10116 GN=Cmpk2 PE=1 SV=3	Cmpk2	50.113	15.2	17	4	4	1	1	3	2	2	2	1	0	0	1	2	4	3	2	3	2	1	1	1	2	4	3	2	3	2	1	1	0	50826	76856	94448	117810	54209	40000	0	0		0.688	1.041	1.279	1.596	0.734
D3ZC84	Ubiquitin specific peptidase 9, X chromosome (Predicted) OS=Rattus norvegicus OX=10116 GN=Usp9x PE=1 SV=1	Usp9x	289.44	7.1	36	11	11	4	2	3	4	3	2	4	2	1	8	7	6	7	7	8	7	6	3	8	7	6	7	7	8	7	6	3	133250	104300	133730	99190	101060	100460	123970	96591	132830	1.191	0.932	1.195	0.887	0.903	0.898
D3ZC89	Uncharacterized protein OS=Rattus norvegicus OX=10116 PE=1 SV=3	---	54.454	13.8	14	4	4	1	1	3	2	1	2	2	0	1	3	3	3	2	4	3	3	2	2	3	3	3	2	4	3	3	2	2	59944	85125	61591	53006	31194	62962	58249	32701	30756	1.282	1.821	1.318	1.134	0.667	1.347
D3ZCA0	Pyridoxal phosphate homeostasis protein OS=Rattus norvegicus OX=10116 GN=Plpbp PE=1 SV=1	Plpbp	30.104	35.6	66	8	8	6	6	4	5	5	6	5	5	6	6	6	8	6	6	8	8	7	7	6	6	8	6	6	8	8	7	7	447730	400790	469010	399750	370740	436820	421300	409740	434700	1.057	0.946	1.107	0.944	0.875	1.031
D3ZCI0	Glycerol kinase OS=Rattus norvegicus OX=10116 GN=Gk PE=1 SV=2	Gk	57.462	13.7	24	5	5	3	1	2	1	0	2	4	3	3	4	5	4	4	3	3	5	4	4	4	5	4	4	3	3	5	4	4	55621	60106	36440	56218	65107	51217	69851	46820	48037	0.979	1.058	0.641	0.989	1.146	0.901
D3ZCI6	Phosphoinositide phospholipase C OS=Rattus norvegicus OX=10116 GN=Plcb4 PE=1 SV=1	Plcb4	116.07	12.1	36	8	8	3	1	3	4	3	2	4	2	4	6	4	5	7	6	5	7	6	8	6	4	5	7	6	5	7	6	8	66586	44896	76339	58111	70683	69272	61731	59477	71217	1.033	0.697	1.185	0.902	1.097	1.075
D3ZCL3	U1 small nuclear ribonucleoprotein C OS=Rattus norvegicus OX=10116 GN=Snrpc PE=3 SV=1	Snrpc	17.364	28.3	13	2	2	2	1	1	1	1	1	1	1	1	2	2	2	2	1	2	2	1	1	2	2	2	2	1	2	2	1	1	30487	16974	20894	21685	0	18923	21585	0	0	1.401	0.78	0.96	0.997		0.87
D3ZCQ9	Myeloid leukemia factor 1 OS=Rattus norvegicus OX=10116 GN=Mlf1 PE=1 SV=1	Mlf1	32.22	12.8	12	2	2	1	1	2	1	2	1	0	1	1	2	2	2	1	2	2	1	1	1	2	2	2	1	2	2	1	1	1	18712	15144	30894	0	28902	19813	0	0	0	0.876	0.709	1.446		1.353	0.927
D3ZCR3	High mobility group protein B1 pseudogene OS=Rattus norvegicus OX=10116 GN=LOC108349189 PE=4 SV=2	LOC108349189	24.677	30	84	6	6	8	7	8	6	7	7	8	6	5	6	5	6	5	5	6	6	6	6	6	5	6	5	5	6	6	6	6	614140	633480	595460	502140	575480	554700	680220	566370	570760	1.032	1.064	1	0.844	0.967	0.932
D3ZCV0	Actinin alpha 2 OS=Rattus norvegicus OX=10116 GN=Actn2 PE=1 SV=1	Actn2	103.83	72	2078	70	44	177	152	177	161	157	167	183	186	187	70	64	70	66	67	65	68	66	66	44	42	44	42	43	42	43	44	42	85367000	82154000	82116000	83395000	83358000	87276000	89867000	85288000	89136000	0.99	0.953	0.952	0.967	0.967	1.012
D3ZCZ9	NADH dehydrogenase [ubiquinone] iron-sulfur protein 6, mitochondrial OS=Rattus norvegicus OX=10116 GN=LOC100912599 PE=1 SV=1	LOC100912599	13.04	64.7	153	7	7	13	13	15	14	12	10	12	13	13	7	7	7	7	7	7	7	7	7	7	7	7	7	7	7	7	7	7	4958600	4814400	4817200	4760700	4459100	4489300	4381000	5186400	4865900	1.035	1.005	1.006	0.994	0.931	0.937
D3ZD09	Cytochrome c oxidase subunit OS=Rattus norvegicus OX=10116 GN=Cox6b1 PE=1 SV=1	Cox6b1	10.071	67.4	118	9	9	10	10	10	10	11	9	9	12	9	8	8	9	8	8	8	8	7	8	8	8	9	8	8	8	8	7	8	8575400	7851000	7848600	7948600	7500400	7760900	7744600	7284900	7729000	1.098	1.005	1.005	1.018	0.96	0.994
D3ZD23	ATP-binding cassette subfamily E member 1 OS=Rattus norvegicus OX=10116 GN=Abce1 PE=1 SV=1	Abce1	67.3	19.5	41	8	8	4	4	1	4	1	4	5	5	5	6	6	5	6	4	6	6	7	7	6	6	5	6	4	6	6	7	7	142730	133580	121850	146760	177480	155320	137930	134470	142500	0.999	0.935	0.853	1.027	1.242	1.087
D3ZD31	Mannose receptor, C type 1 OS=Rattus norvegicus OX=10116 GN=Mrc1 PE=1 SV=3	Mrc1	164.99	4	15	4	4	2	1	0	1	2	1	3	2	0	4	2	3	2	2	3	3	2	0	4	2	3	2	2	3	3	2	0	366020	204640	219770	399860	169970	261730	321680	290050	0	1.335	0.746	0.801	1.458	0.62	0.954
D3ZD40	Papilin, proteoglycan-like sulfated glycoprotein OS=Rattus norvegicus OX=10116 GN=Papln PE=1 SV=2	Papln	138.6	6	16	5	5	1	2	4	1	0	2	1	1	0	2	4	5	4	3	4	3	4	3	2	4	5	4	3	4	3	4	3	25584	27121	36610	30751	22624	29590	25005	19870	29162	0.934	0.99	1.336	1.122	0.826	1.08
D3ZD73	DEAD-box helicase 6 OS=Rattus norvegicus OX=10116 GN=Ddx6 PE=1 SV=1	Ddx6	54.244	23.8	46	8	8	2	5	5	3	4	4	6	3	4	7	7	7	8	8	7	7	6	5	7	7	7	8	8	7	7	6	5	185590	171710	185180	161050	153920	166980	143190	148500	169950	1.143	1.058	1.141	0.992	0.948	1.029
D3ZD89	N(alpha)-acetyltransferase 15, NatA auxiliary subunit OS=Rattus norvegicus OX=10116 GN=Naa15 PE=1 SV=2	Naa15	101.01	6.6	27	4	4	3	2	2	2	3	2	3	2	2	3	2	3	2	4	3	3	3	3	3	2	3	2	4	3	3	3	3	48446	33537	48579	53287	44022	41930	173220	42958	37475	0.894	0.619	0.897	0.984	0.813	0.774
D3ZD97	DEAH (Asp-Glu-Ala-His) box polypeptide 15 (Predicted), isoform CRA_b OS=Rattus norvegicus OX=10116 GN=Dhx15 PE=1 SV=1	Dhx15	90.976	11.1	17	7	7	0	1	1	2	1	3	1	1	1	5	5	7	4	5	6	4	5	4	5	5	7	4	5	6	4	5	4	53074	69987	62628	54940	64499	44123	67043	80227	46573	0.877	1.156	1.035	0.908	1.066	0.729
D3ZDI7	Serine/threonine-protein phosphatase 2A 56 kDa regulatory subunit OS=Rattus norvegicus OX=10116 GN=Ppp2r5a PE=1 SV=1	Ppp2r5a	56.336	35.2	88	13	13	8	7	8	6	8	8	8	7	6	11	10	11	13	12	12	12	12	11	11	10	11	13	12	12	12	12	11	497330	482800	492310	511990	513810	505300	496990	551350	537440	0.974	0.946	0.964	1.003	1.006	0.99
D3ZDK7	Glycerol-3-phosphate phosphatase OS=Rattus norvegicus OX=10116 GN=Pgp PE=1 SV=1	Pgp	34.6	30.8	55	7	7	5	6	7	4	2	4	5	5	4	6	7	7	7	7	7	6	6	6	6	7	7	7	7	7	6	6	6	295020	330600	342210	345390	309560	307090	360750	353050	350650	0.885	0.991	1.026	1.036	0.928	0.921
D3ZDP2	Mitochondrial ribosomal protein L58 OS=Rattus norvegicus OX=10116 GN=Mrpl58 PE=1 SV=1	Mrpl58	23.47	13.6	28	2	2	3	2	2	2	3	3	2	2	2	2	2	1	1	2	2	2	2	1	2	2	1	1	2	2	2	2	1	64277	67930	72983	47345	71293	68428	58186	69587	64085	0.974	1.029	1.106	0.717	1.08	1.037
D3ZDQ9	Sarcoglycan, alpha OS=Rattus norvegicus OX=10116 GN=Sgca PE=1 SV=1	Sgca	43.156	47.3	145	13	13	14	13	10	13	10	12	13	12	12	11	13	13	11	12	12	13	13	12	11	13	13	11	12	12	13	13	12	1193000	1061500	1057000	1060900	1081200	1122900	1114600	1063000	1063100	1.068	0.95	0.946	0.949	0.967	1.005
D3ZDX7	Mitochondrial ribosomal protein L48 OS=Rattus norvegicus OX=10116 GN=Mrpl48 PE=1 SV=1	Mrpl48	24.019	10.9	9	2	2	0	1	0	0	1	1	0	2	1	2	2	2	1	2	2	2	2	2	2	2	2	1	2	2	2	2	2	65906	65663	67797	0	67023	56697	77114	57900	76476	0.971	0.967	0.999		0.987	0.835
D3ZE15	NADH:ubiquinone oxidoreductase subunit A13 OS=Rattus norvegicus OX=10116 GN=Ndufa13 PE=1 SV=1	Ndufa13	16.776	66.7	190	10	10	14	17	11	15	17	20	18	15	15	10	10	10	10	9	10	10	9	10	10	10	10	10	9	10	10	9	10	5859100	5674500	5681300	5660800	5859300	5948300	6452300	5519700	6084900	0.998	0.966	0.968	0.964	0.998	1.013
D3ZE72	Methionine aminopeptidase OS=Rattus norvegicus OX=10116 GN=Metap1 PE=1 SV=1	Metap1	43.205	18.4	35	5	5	3	3	3	1	3	3	3	3	3	5	4	4	3	4	5	4	5	3	5	4	4	3	4	5	4	5	3	106800	107140	99947	114160	92499	102500	107410	106240	96692	1.041	1.045	0.975	1.113	0.902	1
D3ZEG8	Translocase of inner mitochondrial membrane 29 OS=Rattus norvegicus OX=10116 GN=Timm29 PE=1 SV=1	Timm29	29.873	11.2	13	2	2	0	1	2	1	1	1	1	1	1	0	1	2	1	1	1	1	2	1	0	1	2	1	1	1	1	2	1	0	0	58482	0	0	0	0	64185	0			0.839
D3ZEH2	RCG22732 OS=Rattus norvegicus OX=10116 GN=Foxred1 PE=1 SV=1	Foxred1	54.229	10.1	42	4	4	4	4	5	4	4	3	3	4	3	4	4	4	4	3	4	4	4	4	4	4	4	4	3	4	4	4	4	153520	134430	148130	128670	147270	134620	142510	139240	142500	1.069	0.936	1.032	0.896	1.026	0.937
D3ZEH6	Nudix hydrolase 8 OS=Rattus norvegicus OX=10116 GN=Nudt8 PE=1 SV=1	Nudt8	23.092	40	66	6	6	4	6	6	6	6	6	6	7	3	6	6	6	6	6	6	6	6	6	6	6	6	6	6	6	6	6	6	312370	343640	337400	268120	300430	381790	328210	293830	356000	0.957	1.053	1.034	0.822	0.921	1.17
D3ZEP5	Uncharacterized protein OS=Rattus norvegicus OX=10116 PE=1 SV=3	---	10.581	35.1	13	2	2	1	1	1	1	2	1	1	1	1	1	2	1	1	2	1	1	1	1	1	2	1	1	2	1	1	1	1	0	97125	0	0	272460	0	0	0	0		0.737			2.067
D3ZEY0	Coiled-coil domain-containing 141 OS=Rattus norvegicus OX=10116 GN=Ccdc141 PE=1 SV=2	Ccdc141	173.5	32.3	329	41	41	31	21	32	31	29	24	28	31	26	36	32	39	37	36	35	37	37	34	36	32	39	37	36	35	37	37	34	1457800	1290500	1323000	1379400	1424000	1463500	1335600	1424900	1474100	1.039	0.92	0.943	0.983	1.015	1.043
D3ZF11	Hepatitis B virus x interacting protein (Predicted), isoform CRA_a OS=Rattus norvegicus OX=10116 GN=Lamtor5 PE=1 SV=1	Lamtor5	16.39	25.6	23	2	2	3	1	2	1	2	2	2	2	2	2	2	2	1	2	2	2	2	2	2	2	2	1	2	2	2	2	2	111780	38904	107880	0	108510	120000	44803	124690	100630	1.186	0.413	1.144		1.151	1.273
D3ZF13	Acyl carrier protein OS=Rattus norvegicus OX=10116 GN=Ndufab1 PE=1 SV=1	Ndufab1	17.514	23.7	144	5	5	9	12	14	13	12	12	14	15	14	5	5	5	5	5	5	5	5	5	5	5	5	5	5	5	5	5	5	4747800	4680000	5316900	4876500	3867300	4436100	5342200	4344200	4567400	1	0.986	1.12	1.027	0.815	0.934
D3ZF26	Tankyrase 1-binding protein 1 OS=Rattus norvegicus OX=10116 GN=Tnks1bp1 PE=1 SV=1	Tnks1bp1	180.01	3.3	6	3	3	2	1	1	0	0	0	0	0	1	3	2	2	2	0	3	0	0	2	3	2	2	2	0	3	0	0	2	22770	0	19313	0	0	18562	0	0	15911	1.19		1.009			0.97
D3ZF39	UDP-N-acetylglucosamine pyrophosphorylase 1 OS=Rattus norvegicus OX=10116 GN=Uap1 PE=1 SV=2	Uap1	58.394	13.8	20	5	4	2	2	2	4	1	2	0	2	0	3	5	4	5	4	4	2	3	3	2	4	3	4	3	3	1	2	2	30511	32634	40684	45703	26825	25671	0	31217	35586	0.954	1.02	1.272	1.429	0.839	0.802
D3ZF54	Anoctamin OS=Rattus norvegicus OX=10116 GN=Ano10 PE=1 SV=2	Ano10	79.039	8.4	17	4	4	0	2	2	0	2	2	1	0	3	3	2	3	3	2	3	3	2	3	3	2	3	3	2	3	3	2	3	26168	26350	32363	28571	40672	36308	26960	27618	29045	0.844	0.85	1.044	0.921	1.311	1.171
D3ZF77	Aldo-keto reductase family 1 member C15 OS=Rattus norvegicus OX=10116 GN=Akr1c15 PE=1 SV=1	Akr1c15	37.194	64.2	155	15	15	10	11	14	14	10	14	15	15	13	13	14	13	13	11	13	14	14	13	13	14	13	13	11	13	14	14	13	1591000	1317500	1762000	1507200	1230800	1387300	1729100	1459300	1381600	1.062	0.879	1.176	1.006	0.822	0.926
D3ZFC6	Inter-alpha-trypsin inhibitor heavy chain family, member 4 OS=Rattus norvegicus OX=10116 GN=Itih4 PE=1 SV=3	Itih4	103.75	29	178	21	21	13	15	18	16	16	15	13	15	13	18	21	20	19	20	19	19	17	19	18	21	20	19	20	19	19	17	19	1266300	1410400	1391200	1516200	1835300	1261900	1456400	1955300	1216600	0.867	0.966	0.953	1.038	1.257	0.864
D3ZFD0	Myosin XVIIIa OS=Rattus norvegicus OX=10116 GN=Myo18a PE=1 SV=2	Myo18a	232.66	11.9	98	17	17	9	9	10	7	7	8	11	8	8	15	15	15	12	12	15	15	15	15	15	15	15	12	12	15	15	15	15	331230	305500	367190	340540	342580	356350	359420	315540	290840	1	0.922	1.108	1.028	1.034	1.075
D3ZFJ6	Lactamase, beta OS=Rattus norvegicus OX=10116 GN=Lactb PE=1 SV=1	Lactb	60.42	11.1	11	5	5	4	0	1	1	1	1	0	0	3	4	3	4	4	3	4	4	2	4	4	3	4	4	3	4	4	2	4	274150	187450	174290	201440	203140	230870	177140	225010	320140	1.275	0.872	0.811	0.937	0.945	1.074
D3ZFQ3	Nucleotide-binding protein-like OS=Rattus norvegicus OX=10116 GN=Nubpl PE=1 SV=1	Nubpl	34.082	20.4	31	4	4	5	2	2	2	2	3	3	3	2	4	4	3	4	4	4	3	3	3	4	4	3	4	4	4	3	3	3	77616	51494	62759	55021	64572	94557	77164	54986	53655	1.215	0.806	0.982	0.861	1.011	1.48
D3ZFQ8	Cytochrome c-1 OS=Rattus norvegicus OX=10116 GN=Cyc1 PE=1 SV=3	Cyc1	35.434	37.4	283	10	10	26	22	25	26	24	26	26	23	24	10	10	10	10	10	10	10	10	10	10	10	10	10	10	10	10	10	10	10380000	10406000	10953000	10438000	10584000	11059000	10501000	10189000	11191000	1.002	1.004	1.057	1.008	1.022	1.068
D3ZFR9	Retinol dehydrogenase 13 OS=Rattus norvegicus OX=10116 GN=Rdh13 PE=1 SV=1	Rdh13	36.407	29.9	53	7	7	5	3	7	5	4	3	4	4	4	7	5	7	7	6	5	6	6	6	7	5	7	7	6	5	6	6	6	80260	107960	107260	130450	93344	76383	81213	79754	63924	0.873	1.174	1.166	1.419	1.015	0.831
D3ZFS7	Lysophospholipase-like 1 OS=Rattus norvegicus OX=10116 GN=Lyplal1 PE=4 SV=2	Lyplal1	26.069	20.4	7	3	3	0	0	0	0	0	2	3	0	0	1	1	0	1	0	3	3	1	0	1	1	0	1	0	3	3	1	0	0	0	0	0	0	42963	62674	0	0						1.077
D3ZFY0	Selenophosphate synthetase 1 OS=Rattus norvegicus OX=10116 GN=Sephs1 PE=1 SV=1	Sephs1	42.892	9.2	15	2	2	1	1	1	1	1	1	2	2	1	2	2	2	1	1	2	2	2	2	2	2	2	1	1	2	2	2	2	47421	43359	60726	0	0	51738	39463	42846	54674	0.972	0.889	1.245			1.061
D3ZFY8	Similar to ubiquitin-conjugating enzyme E2 variant 1 OS=Rattus norvegicus OX=10116 GN=LOC100912618 PE=1 SV=1	LOC100912618	16.355	30.6	16	4	1	2	1	2	1	1	0	3	2	1	3	4	3	4	2	2	3	3	4	1	1	1	1	1	0	0	0	1	69835	66986	122340	107090	85880	57173	137140	231220	63602	0.637	0.611	1.115	0.976	0.783	0.521
D3ZG43	NADH dehydrogenase (Ubiquinone) Fe-S protein 3 (Predicted), isoform CRA_c OS=Rattus norvegicus OX=10116 GN=Ndufs3 PE=1 SV=1	Ndufs3	30.226	47	191	16	16	16	17	17	16	15	17	19	13	15	14	15	15	14	14	14	15	11	14	14	15	15	14	14	14	15	11	14	9533300	9430800	9070100	10197000	9707700	9963600	10111000	9638400	9782000	0.972	0.961	0.925	1.04	0.99	1.016
D3ZG88	Mammary tumor virus receptor 2, isoform CRA_a OS=Rattus norvegicus OX=10116 GN=Sssca1 PE=1 SV=1	Sssca1	21.318	12.6	10	2	2	0	1	0	1	1	1	1	1	1	2	1	2	2	1	1	2	2	2	2	1	2	2	1	1	2	2	2	18704	0	14313	20069	0	0	18605	20789	18812	0.971		0.743	1.042
D3ZGA5	Rab interacting lysosomal protein (Predicted) OS=Rattus norvegicus OX=10116 GN=Rilp PE=1 SV=2	Rilp	41.067	6.3	5	2	2	2	0	0	1	0	1	0	0	0	2	2	2	2	2	2	2	1	2	2	2	2	2	2	2	2	1	2	22656	29167	30044	31839	29036	27060	27782	0	30306	0.802	1.032	1.063	1.127	1.028	0.958
D3ZGN0	TBC1 domain family, member 4 OS=Rattus norvegicus OX=10116 GN=Tbc1d4 PE=1 SV=3	Tbc1d4	147.37	11.3	39	9	9	5	2	5	4	3	6	2	3	2	7	6	6	6	6	8	8	8	7	7	6	6	6	6	8	8	8	7	375350	301290	344040	365250	424130	419590	361160	383770	357340	1.024	0.822	0.939	0.997	1.158	1.145
D3ZGP9	Dehydrogenase/reductase 7C OS=Rattus norvegicus OX=10116 GN=Dhrs7c PE=3 SV=1	Dhrs7c	34.366	30.9	35	7	7	2	4	4	3	2	4	2	2	3	4	7	5	6	6	6	7	6	6	4	7	5	6	6	6	7	6	6	98163	131590	115560	121600	109200	125670	99624	152660	148390	0.83	1.113	0.977	1.028	0.924	1.063
D3ZH28	Alpha-kinase 3 OS=Rattus norvegicus OX=10116 GN=Alpk3 PE=1 SV=2	Alpk3	180.23	16.1	54	14	14	3	4	7	6	6	7	3	6	5	11	8	13	8	10	8	8	12	9	11	8	13	8	10	8	8	12	9	104040	101470	108770	98542	97152	93902	103680	96488	115480	1.055	1.029	1.103	1	0.986	0.953
D3ZH41	Cytoskeleton-associated protein 4 OS=Rattus norvegicus OX=10116 GN=Ckap4 PE=1 SV=2	Ckap4	36.315	36.8	91	9	9	8	8	7	7	10	7	6	8	9	8	9	9	9	9	7	7	8	9	8	9	9	9	9	7	7	8	9	2329100	2219000	2128200	2483400	2304600	2464700	1976000	2289900	2588700	1.027	0.978	0.938	1.095	1.016	1.086
D3ZH76	PPARGC1 and ESRR-induced regulator, muscle 1 OS=Rattus norvegicus OX=10116 GN=Perm1 PE=1 SV=1	Perm1	83.366	40	150	18	18	10	15	16	13	6	11	14	16	13	16	16	18	18	14	17	16	17	16	16	16	18	18	14	17	16	17	16	905070	797150	952920	948600	557500	906360	912790	915380	1007700	1.033	0.91	1.087	1.082	0.636	1.034
D3ZI16	COP9 (Constitutive photomorphogenic) homolog, subunit 6 (Arabidopsis thaliana) (Predicted), isoform CRA_a OS=Rattus norvegicus OX=10116 GN=Cops6 PE=1 SV=1	Cops6	37.702	44.8	92	11	11	9	5	9	11	5	11	8	5	7	10	8	11	11	10	10	9	7	9	10	8	11	11	10	10	9	7	9	225330	199970	240040	237050	217680	216320	250830	222790	251740	0.981	0.871	1.045	1.032	0.948	0.942
D3ZI60	60S ribosomal protein L27a-like OS=Rattus norvegicus OX=10116 GN=LOC108351703 PE=3 SV=1	LOC108351703	16.549	20.9	20	4	4	1	2	2	1	1	2	2	2	2	3	3	3	3	3	3	4	3	3	3	3	3	3	3	3	4	3	3	163390	242010	175870	127130	228860	148480	206440	200260	223220	0.865	1.282	0.932	0.673	1.212	0.786
D3ZIC4	Protein phosphatase 1, regulatory (Inhibitor) subunit 12B (Predicted) OS=Rattus norvegicus OX=10116 GN=Ppp1r12b PE=1 SV=1	Ppp1r12b	111.39	37.7	248	29	28	26	20	17	22	18	23	21	21	21	26	27	26	24	22	28	25	25	28	25	26	25	23	21	27	24	24	27	1516500	1302000	1320500	1436200	1313400	1475300	1427100	1415100	1465000	1.088	0.934	0.947	1.03	0.942	1.058
D3ZII8	SET and MYND domain containing 5 (Predicted) OS=Rattus norvegicus OX=10116 GN=Smyd5 PE=1 SV=2	Smyd5	47.068	7.7	7	2	2	1	1	0	1	1	0	1	1	0	2	2	2	2	1	0	2	1	1	2	2	2	2	1	0	2	1	1	15819	14570	0	13685	0	0	18121	0	0	1.057	0.973		0.914
D3ZIL6	Enoyl CoA hydratase domain-containing 2 OS=Rattus norvegicus OX=10116 GN=Echdc2 PE=1 SV=1	Echdc2	31.779	42.2	87	6	6	6	9	9	7	7	5	7	8	8	4	5	6	5	5	5	5	4	5	4	5	6	5	5	5	5	4	5	624500	546750	683140	557400	543610	529800	476680	430340	620670	1.121	0.981	1.226	1	0.975	0.951
D3ZIN7	Mitochondrial ribosomal protein S23 OS=Rattus norvegicus OX=10116 GN=Mrps23 PE=1 SV=1	Mrps23	20.321	45.2	45	7	7	4	4	4	3	5	6	2	2	4	7	6	7	6	7	7	6	6	7	7	6	7	6	7	7	6	6	7	241310	242470	230030	227520	272980	235950	248760	191110	214060	1.023	1.028	0.975	0.965	1.157	1
D3ZJ32	Extended synaptotagmin 2 OS=Rattus norvegicus OX=10116 GN=Esyt2 PE=1 SV=3	Esyt2	93.95	5.6	12	3	3	2	0	2	2	2	1	1	1	0	2	1	2	2	3	2	2	2	0	2	1	2	2	3	2	2	2	0	13610	0	27731	15121	16108	16853	11991	0	0	0.863		1.758	0.959	1.021	1.069
D3ZJ54	40S ribosomal protein S26 OS=Rattus norvegicus OX=10116 GN=RGD1565117 PE=3 SV=3	RGD1565117	12.093	25	34	2	2	3	2	2	3	3	3	3	3	3	2	2	2	2	2	2	2	2	2	2	2	2	2	2	2	2	2	2	72104	65955	63972	47964	50225	52732	59668	54972	78768	1.187	1.085	1.053	0.789	0.827	0.868
D3ZJB1	Microfibril-associated protein 5 OS=Rattus norvegicus OX=10116 GN=Mfap5 PE=4 SV=1	Mfap5	18.694	16.3	19	2	2	1	1	1	2	1	1	0	4	2	1	1	1	2	2	2	2	2	2	1	1	1	2	2	2	2	2	2	0	0	0	77129	43621	54862	39182	59902	62739				1.199	0.678	0.853
D3ZJR1	Epidermal growth factor receptor pathway substrate 15-like 1 OS=Rattus norvegicus OX=10116 GN=Eps15l1 PE=1 SV=3	Eps15l1	99.486	9.5	37	6	6	5	2	4	2	2	5	3	4	4	6	5	6	5	5	5	6	6	5	6	5	6	5	5	5	6	6	5	100970	92671	103210	101260	66485	116440	103740	88438	92793	1.046	0.96	1.07	1.049	0.689	1.207
D3ZJR7	Desmocollin 2 OS=Rattus norvegicus OX=10116 GN=Dsc2 PE=1 SV=3	Dsc2	100.11	23.5	69	13	13	9	5	4	4	5	6	5	6	8	12	9	9	10	9	9	8	9	9	12	9	9	10	9	9	8	9	9	313420	211570	174750	198570	176790	311450	268060	233820	255290	1.324	0.894	0.738	0.839	0.747	1.316
D3ZJW3	PPFIA-binding protein 1 OS=Rattus norvegicus OX=10116 GN=Ppfibp1 PE=1 SV=1	Ppfibp1	101.22	16.6	35	9	9	3	4	2	5	4	4	4	3	2	4	7	8	8	6	7	6	6	5	4	7	8	8	6	7	6	6	5	73461	65933	59606	92711	73766	82950	112440	83341	57747	0.972	0.872	0.789	1.227	0.976	1.098
D3ZJW6	RCG21066 OS=Rattus norvegicus OX=10116 GN=rCG_21066 PE=1 SV=1	rCG_21066	13.063	37.6	12	3	2	2	0	0	2	1	0	1	1	2	3	1	2	3	2	2	2	3	3	2	1	2	2	2	2	2	2	2	426870	0	252890	363850	491810	233960	315540	498240	387320	1.175		0.696	1.002	1.354	0.644
D3ZJX5	Mitochondrial import inner membrane translocase subunit TIM50 OS=Rattus norvegicus OX=10116 GN=Timm50 PE=1 SV=2	Timm50	39.854	31.2	80	8	8	7	5	7	6	9	7	5	7	7	7	7	8	7	7	8	6	6	6	7	7	8	7	7	8	6	6	6	632230	645330	696330	771950	778710	761980	750090	741330	744550	0.86	0.877	0.947	1.05	1.059	1.036
D3ZJY1	Mitochondrial ribosomal protein L28 OS=Rattus norvegicus OX=10116 GN=Mrpl28 PE=1 SV=1	Mrpl28	30.236	12.5	22	3	3	2	1	2	2	2	1	2	2	1	3	3	3	3	3	2	3	2	2	3	3	3	3	3	2	3	2	2	68981	63611	206270	123790	103700	179650	111380	269740	50288	0.526	0.485	1.573	0.944	0.791	1.37
D3ZKG1	Methylmalonyl CoA mutase OS=Rattus norvegicus OX=10116 GN=Mmut PE=1 SV=2	Mmut	92.035	35.8	224	21	21	18	14	23	21	17	19	18	20	18	19	19	21	20	20	20	19	19	20	19	19	21	20	20	20	19	19	20	1638900	1528200	1684100	1569100	1557500	1632600	1570700	1706400	1616900	1.011	0.942	1.038	0.968	0.96	1.007
D3ZKG5	Parvin, beta OS=Rattus norvegicus OX=10116 GN=Parvb PE=1 SV=1	Parvb	41.701	26	41	6	6	3	4	4	4	4	5	3	2	4	5	5	5	5	5	6	4	3	6	5	5	5	5	5	6	4	3	6	224930	206740	255970	221410	262860	214650	244580	259540	235450	0.957	0.88	1.09	0.942	1.119	0.914
D3ZKU6	Uncharacterized protein OS=Rattus norvegicus OX=10116 GN=Gbp1 PE=4 SV=2	Gbp1	68.415	21.4	61	11	11	6	4	10	4	3	4	6	6	5	11	9	11	5	5	7	8	9	7	11	9	11	5	5	7	8	9	7	417600	165580	811170	195310	110750	189810	301180	399990	244130	1.353	0.536	2.627	0.633	0.359	0.615
D3ZL10	Collagen type VI alpha 6 chain OS=Rattus norvegicus OX=10116 GN=Col6a6 PE=1 SV=3	Col6a6	246.79	10.5	104	16	14	10	9	6	9	8	11	7	10	10	15	14	14	15	14	15	14	15	14	13	13	13	13	13	14	13	14	12	313500	314490	215990	345560	390950	325460	229570	332900	383710	0.999	1.002	0.688	1.101	1.245	1.037
D3ZL24	Calpastatin OS=Rattus norvegicus OX=10116 GN=Cast PE=1 SV=2	Cast	70.556	27.5	48	9	9	5	5	4	3	2	5	3	6	4	5	6	5	6	5	7	6	8	5	5	6	5	6	5	7	6	8	5	139310	97358	108760	97525	108930	118930	108180	118090	138730	1.205	0.842	0.941	0.844	0.942	1.029
D3ZL77	Eukaryotic translation initiation factor 3 subunit H OS=Rattus norvegicus OX=10116 GN=LOC108348062 PE=1 SV=2	LOC108348062	29.928	11.3	6	2	2	0	0	1	1	1	1	1	0	0	2	1	2	2	2	2	2	2	1	2	1	2	2	2	2	2	2	1	0	0	34184	28637	22858	29600	31625	0	0			1.133	0.949	0.758	0.981
D3ZL85	Cytochrome c heme lyase OS=Rattus norvegicus OX=10116 GN=Hccs PE=1 SV=1	Hccs	31.129	37.2	67	7	7	6	4	4	6	4	7	5	5	6	7	7	7	7	7	7	6	7	7	7	7	7	7	7	7	6	7	7	654140	631650	729310	652610	618790	684370	648790	665720	662590	0.989	0.955	1.103	0.987	0.936	1.035
D3ZLA3	Copine 3 OS=Rattus norvegicus OX=10116 GN=Cpne3 PE=1 SV=1	Cpne3	59.685	21	59	9	8	7	7	4	3	5	4	4	4	6	8	7	7	6	8	7	7	7	8	7	6	6	5	7	6	6	6	7	305530	294770	300120	316970	353660	240900	288520	353090	346160	0.98	0.946	0.963	1.017	1.134	0.773
D3ZLC1	Lamin B2 OS=Rattus norvegicus OX=10116 GN=Lmnb2 PE=1 SV=2	Lmnb2	68.85	21.6	53	12	9	4	6	5	3	3	4	4	7	4	11	12	11	11	11	10	11	12	10	9	9	8	8	8	7	8	9	7	153880	155830	161580	136020	139510	150350	192550	154600	135710	1.002	1.015	1.052	0.886	0.909	0.979
D3ZLK9	ATP-dependent (S)-NAD(P)H-hydrate dehydratase OS=Rattus norvegicus OX=10116 GN=Naxd PE=1 SV=2	Naxd	38.73	28.8	50	7	7	4	5	4	5	3	3	5	5	5	7	7	7	5	5	3	6	6	7	7	7	7	5	5	3	6	6	7	133050	130450	139960	119740	115690	129940	137360	135820	135290	1.028	1.008	1.081	0.925	0.894	1.004
D3ZLM5	NHL repeat containing 2 (Predicted) OS=Rattus norvegicus OX=10116 GN=Nhlrc2 PE=1 SV=1	Nhlrc2	78.561	12.3	40	6	6	5	3	2	2	3	3	5	6	3	6	5	5	5	6	4	5	6	6	6	5	5	5	6	4	5	6	6	126440	105380	96714	104030	108530	113970	101540	129270	109270	1.134	0.945	0.867	0.933	0.973	1.022
D3ZLS5	HECT domain E3 ubiquitin protein ligase 1 OS=Rattus norvegicus OX=10116 GN=Hectd1 PE=1 SV=3	Hectd1	289.03	2.7	24	4	4	1	2	2	1	3	3	1	2	3	2	3	3	3	3	4	3	3	4	2	3	3	3	3	4	3	3	4	34830	32145	33696	16399	31280	32102	28349	26864	32679	1.075	0.992	1.04	0.506	0.966	0.991
D3ZLT1	NADH dehydrogenase (Ubiquinone) 1 beta subcomplex, 7 (Predicted) OS=Rattus norvegicus OX=10116 GN=Ndufb7 PE=1 SV=1	Ndufb7	16.568	59.9	180	9	9	15	16	20	17	9	18	10	16	12	9	9	9	9	9	9	8	9	8	9	9	9	9	9	9	8	9	8	2679700	2504700	2648600	2299100	2195900	2898700	2707700	2660400	2676600	1.037	0.97	1.025	0.89	0.85	1.122
D3ZLT6	Kelch-like family member 31 OS=Rattus norvegicus OX=10116 GN=Klhl31 PE=4 SV=1	Klhl31	70.197	23.3	41	9	9	3	4	7	1	2	4	4	5	2	9	9	7	6	8	7	7	7	7	9	9	7	6	8	7	7	7	7	163900	128050	185740	166710	144510	217630	159210	137220	157540	1.027	0.803	1.164	1.045	0.906	1.364
D3ZLU4	Mitochondrial tRNA-specific 2-thiouridylase 1 OS=Rattus norvegicus OX=10116 GN=Trmu PE=1 SV=1	Trmu	47.298	7	7	2	2	1	1	0	2	1	0	0	0	0	1	2	2	2	1	0	2	1	2	1	2	2	2	1	0	2	1	2	0	18012	21366	26434	0	0	29717	0	25261		0.718	0.852	1.054
D3ZM07	MAPK-regulated co-repressor-interacting protein 2 OS=Rattus norvegicus OX=10116 GN=Mcrip2 PE=1 SV=1	Mcrip2	17.918	27.5	7	2	2	1	0	0	1	2	0	1	0	0	1	1	1	2	2	1	2	0	0	1	1	1	2	2	1	2	0	0	0	0	0	40151	35575	0	25947	0	0				1.229	1.089
D3ZM09	Seryl-tRNA synthetase 2 (Predicted) OS=Rattus norvegicus OX=10116 GN=Sars2 PE=1 SV=1	Sars2	58.286	44	83	15	15	6	7	8	7	8	5	9	6	6	11	11	13	12	10	9	13	11	11	11	11	13	12	10	9	13	11	11	329220	262630	342040	322340	261280	303350	301710	360880	363100	1.056	0.843	1.098	1.034	0.838	0.973
D3ZM60	Protein phosphatase 1, regulatory subunit 3A OS=Rattus norvegicus OX=10116 GN=Ppp1r3a PE=1 SV=1	Ppp1r3a	122.13	23.7	56	15	15	5	3	4	6	9	5	4	7	2	10	10	11	13	12	11	12	12	9	10	10	11	13	12	11	12	12	9	1039100	1068700	1021700	1121300	1154600	1383900	1111700	1016500	1270600	0.919	0.945	0.904	0.992	1.021	1.224
D3ZM69	Erythrocyte membrane protein band 4.1-like 2 OS=Rattus norvegicus OX=10116 GN=Epb41l2 PE=1 SV=2	Epb41l2	110.71	20.6	78	13	0	6	3	7	8	4	6	7	7	7	10	7	10	11	9	8	9	12	8	0	0	0	0	0	0	0	0	0	326000	295640	257050	321960	300400	386710	282440	284070	358010	1.054	0.956	0.831	1.041	0.971	1.25
D3ZM91	Syncoilin (Predicted) OS=Rattus norvegicus OX=10116 GN=Sync PE=1 SV=1	Sync	53.597	24.7	29	7	7	1	2	3	3	2	2	2	2	4	4	3	5	4	4	4	4	5	6	4	3	5	4	4	4	4	5	6	68923	76831	93619	96053	82611	98475	53001	57398	93594	0.828	0.923	1.125	1.154	0.992	1.183
D3ZMA5	Aromatic-L-amino-acid decarboxylase OS=Rattus norvegicus OX=10116 GN=Ddc PE=1 SV=2	Ddc	49.92	11.6	13	3	3	2	2	0	0	1	2	1	1	2	3	2	2	2	3	3	2	3	2	3	2	2	2	3	3	2	3	2	59633	68626	22835	36350	29569	43473	39207	55819	64232	1.261	1.451	0.483	0.768	0.625	0.919
D3ZML4	Similar to RIKEN cDNA 5730502D15 gene (Predicted) OS=Rattus norvegicus OX=10116 GN=Trabd PE=1 SV=1	Trabd	42.114	19.7	23	4	4	1	2	1	2	1	2	3	3	2	4	3	4	3	2	3	4	4	3	4	3	4	3	2	3	4	4	3	44803	30924	110200	82822	66569	65290	80252	61900	65356	0.659	0.455	1.621	1.218	0.979	0.96
D3ZMR9	Mitochondrial ribosomal protein L21 OS=Rattus norvegicus OX=10116 GN=Mrpl21 PE=1 SV=1	Mrpl21	23.39	29.7	30	4	4	2	3	3	2	3	3	2	2	2	3	3	3	2	4	4	2	3	3	3	3	3	2	4	4	2	3	3	139590	121470	141120	126460	142720	142830	121910	118370	133040	1.051	0.914	1.062	0.952	1.074	1.075
D3ZMS0	Protein C10-like OS=Rattus norvegicus OX=10116 GN=LOC100911713 PE=1 SV=1	LOC100911713	13.194	57.1	33	4	4	3	3	3	3	2	2	3	4	3	4	3	3	4	3	4	3	3	4	4	3	3	4	3	4	3	3	4	58283	72145	56125	58456	57407	48612	68656	61050	56397	0.984	1.218	0.948	0.987	0.969	0.821
D3ZMS1	Splicing factor 3b, subunit 2 OS=Rattus norvegicus OX=10116 GN=Sf3b2 PE=1 SV=3	Sf3b2	98.146	11.3	46	6	6	4	4	4	6	3	3	4	6	3	5	6	6	6	5	5	6	6	6	5	6	6	6	5	5	6	6	6	161440	171380	146300	147480	159140	165780	141820	146330	149640	1.054	1.119	0.956	0.963	1.039	1.083
D3ZMY7	5'-nucleotidase, cytosolic II OS=Rattus norvegicus OX=10116 GN=Nt5c2 PE=1 SV=3	Nt5c2	67.76	8.9	32	4	4	2	3	3	3	3	2	3	4	1	4	4	4	4	4	4	3	4	3	4	4	4	4	4	4	3	4	3	111690	115300	92370	112170	120170	114180	111920	125960	100910	1.014	1.047	0.838	1.018	1.091	1.036
D3ZN27	DnaJ heat shock protein family (Hsp40) member C13 OS=Rattus norvegicus OX=10116 GN=Dnajc13 PE=1 SV=2	Dnajc13	254.51	2.1	6	3	3	1	1	0	0	0	0	2	1	0	2	1	2	1	1	1	3	3	0	2	1	2	1	1	1	3	3	0	34621	0	0	0	0	0	27302	29748	0	1.133
D3ZN37	Rho-associated protein kinase OS=Rattus norvegicus OX=10116 GN=Rock1 PE=1 SV=2	Rock1	158.03	5.9	29	7	5	3	3	2	4	2	2	2	2	3	7	6	6	7	4	4	5	5	6	5	4	4	5	3	3	3	3	5	519770	523900	523260	470730	347190	510470	383470	448500	492970	1.087	1.096	1.095	0.985	0.726	1.068
D3ZN76	Protein transport protein sec16 OS=Rattus norvegicus OX=10116 GN=Sec16a PE=1 SV=1	Sec16a	253.29	2.5	7	3	3	1	0	0	0	0	0	2	1	0	3	2	1	1	3	2	3	2	1	3	2	1	1	3	2	3	2	1	18317	0	0	0	25359	0	26564	36311	0	0.688				0.952
D3ZN95	Host cell factor C1 OS=Rattus norvegicus OX=10116 GN=Hcfc1 PE=1 SV=1	Hcfc1	209.15	4	10	5	5	0	0	1	0	1	2	0	2	0	4	3	2	2	2	4	3	3	3	4	3	2	2	2	4	3	3	3	115040	105380	213940	0	59570	133530	124800	127740	101190	0.919	0.842	1.709		0.476	1.067
D3ZNQ6	Ubiquitin-conjugating enzyme E2M OS=Rattus norvegicus OX=10116 GN=Ube2m PE=1 SV=1	Ube2m	20.9	32.2	35	5	5	3	4	3	1	2	3	4	3	3	4	5	4	3	3	5	5	5	4	4	5	4	3	3	5	5	5	4	160660	207900	204540	197550	223560	191920	223400	210630	180120	0.796	1.031	1.014	0.979	1.108	0.951
D3ZNS1	Pleckstrin homology-like domain family B member 1 OS=Rattus norvegicus OX=10116 GN=Phldb1 PE=1 SV=2	Phldb1	151.43	13.6	42	12	4	2	5	5	4	4	5	3	0	4	6	8	8	8	10	8	8	8	8	2	2	3	4	2	3	3	3	4	226060	256680	297390	188350	215980	173770	227600	211440	172120	1.005	1.141	1.322	0.837	0.96	0.772
D3ZNY3	Metabolism of cobalamin-associated A OS=Rattus norvegicus OX=10116 GN=Mmaa PE=1 SV=1	Mmaa	46.329	13.3	25	4	4	3	2	1	2	3	2	2	2	2	3	3	3	3	4	4	3	2	3	3	3	3	3	4	4	3	2	3	74803	80021	68179	78229	96973	82921	72587	88672	76447	0.926	0.991	0.844	0.969	1.201	1.027
D3ZP47	Phosphohistidine phosphatase 1 OS=Rattus norvegicus OX=10116 GN=Phpt1 PE=1 SV=1	Phpt1	14.01	62.9	43	8	8	4	4	6	4	3	3	2	3	2	7	8	7	7	5	7	7	6	5	7	8	7	7	5	7	7	6	5	640600	485620	620630	475410	316320	401420	393680	448690	510000	1.32	1	1.279	0.979	0.652	0.827
D3ZPF0	Four and a half LIM domains 3 OS=Rattus norvegicus OX=10116 GN=Fhl3 PE=1 SV=1	Fhl3	31.767	20.5	25	4	4	2	2	2	1	2	3	3	3	1	4	4	3	2	4	4	4	4	3	4	4	3	2	4	4	4	4	3	148870	125860	178980	125490	102550	133400	155690	118560	112090	1.179	0.996	1.417	0.993	0.812	1.056
D3ZPF2	Malonyl-CoA-acyl carrier protein transacylase OS=Rattus norvegicus OX=10116 GN=Mcat PE=1 SV=1	Mcat	41.832	42.4	61	9	9	5	3	8	5	5	6	7	6	3	8	6	9	7	5	6	9	9	6	8	6	9	7	5	6	9	9	6	160130	135230	164520	157870	147550	163180	176940	167460	142640	1.017	0.859	1.045	1.003	0.937	1.037
D3ZPI8	Complement C8 gamma chain OS=Rattus norvegicus OX=10116 GN=C8g PE=1 SV=1	C8g	18.414	28.7	23	3	3	2	2	2	2	2	1	2	3	1	2	3	2	2	2	2	2	3	2	2	3	2	2	2	2	2	3	2	40419	46111	39995	51122	57310	33933	37800	57145	46473	0.885	1.01	0.876	1.119	1.255	0.743
D3ZPL1	Cleavage and polyadenylation specific factor 6, 68kDa (Predicted), isoform CRA_b OS=Rattus norvegicus OX=10116 GN=Cpsf6 PE=1 SV=2	Cpsf6	59.179	5.4	10	2	2	1	1	2	0	2	0	1	1	1	1	1	2	1	2	1	1	1	2	1	1	2	1	2	1	1	1	2	0	0	24605	0	49057	0	0	0	35848			0.674		1.344
D3ZPP2	ADP-ribosylation factor-like GTPase 8A OS=Rattus norvegicus OX=10116 GN=Arl8a PE=1 SV=1	Arl8a	21.39	48.4	50	7	2	4	4	5	6	4	4	2	4	7	6	7	6	7	6	7	5	6	7	1	2	2	2	2	2	1	2	2	198380	158000	216260	203430	200180	194710	192630	196850	192770	1.061	0.845	1.157	1.089	1.071	1.042
D3ZPR0	Chromosome segregation 1-like OS=Rattus norvegicus OX=10116 GN=Cse1l PE=1 SV=1	Cse1l	110.21	18.6	75	14	14	6	4	6	5	6	7	5	6	11	12	11	12	10	12	13	14	11	13	12	11	12	10	12	13	14	11	13	248230	233660	262820	253390	270940	264650	248950	267220	269840	0.969	0.912	1.026	0.989	1.058	1.033
D3ZQ02	WD repeat domain 37 OS=Rattus norvegicus OX=10116 GN=Wdr37 PE=1 SV=3	Wdr37	49.872	10	7	2	2	1	0	1	0	1	1	2	0	1	2	2	2	0	2	1	2	0	1	2	2	2	0	2	1	2	0	1	25275	17460	17327	0	18972	0	24556	0	0	1.22	0.843	0.836		0.916
D3ZQ57	Plexin B2 OS=Rattus norvegicus OX=10116 GN=Plxnb2 PE=1 SV=1	Plxnb2	205.95	3.7	18	5	5	2	3	1	1	1	0	2	2	2	3	3	3	3	4	3	4	4	3	3	3	3	3	4	3	4	4	3	53900	44005	47350	35996	42464	36257	53845	36293	31035	1.266	1.033	1.112	0.845	0.997	0.851
D3ZQB6	Cat eye syndrome chromosome region, candidate 5 homolog (Human) (Predicted) OS=Rattus norvegicus OX=10116 GN=Hdhd5 PE=1 SV=1	Hdhd5	46.476	8.4	12	3	3	2	0	2	2	0	1	1	1	0	3	0	3	3	1	1	2	1	0	3	0	3	3	1	1	2	1	0	49158	0	32492	46498	0	0	0	0	0	1.18		0.78	1.116
D3ZQL1	ER membrane protein complex subunit 7 OS=Rattus norvegicus OX=10116 GN=Emc7 PE=1 SV=3	Emc7	26.44	15.8	7	2	2	0	0	0	0	1	1	1	1	0	1	2	1	0	1	1	1	2	0	1	2	1	0	1	1	1	2	0	0	22064	0	0	0	0	0	18672	0		1.257
D3ZQL6	MICAL-like protein 1 OS=Rattus norvegicus OX=10116 GN=Micall1 PE=1 SV=1	Micall1	92.643	3	6	2	2	0	1	2	1	1	1	0	0	0	0	2	2	1	1	2	0	0	1	0	2	2	1	1	2	0	0	1	0	17299	20650	0	0	20553	0	0	0		0.887	1.059			1.054
D3ZQM0	Splicing factor 3a, subunit 1 OS=Rattus norvegicus OX=10116 GN=Sf3a1 PE=1 SV=1	Sf3a1	88.587	5.6	21	3	3	3	1	2	2	2	2	2	2	2	3	3	2	3	3	2	2	2	3	3	3	2	3	3	2	2	2	3	41710	28121	42565	55588	36736	39034	45350	38609	50207	1.054	0.71	1.075	1.404	0.928	0.986
D3ZQN7	Laminin subunit beta 1 OS=Rattus norvegicus OX=10116 GN=Lamb1 PE=1 SV=3	Lamb1	197.39	39.8	524	50	50	46	45	50	42	39	46	46	43	47	43	44	47	46	43	48	47	44	44	43	44	47	46	43	48	47	44	44	4093800	4321800	4278700	4398100	4320100	4233100	4273100	4322300	4268100	0.948	1.001	0.991	1.018	1	0.98
D3ZQR5	Uncharacterized protein OS=Rattus norvegicus OX=10116 PE=1 SV=1	---	12.767	37.1	29	3	2	2	3	2	3	3	3	3	3	3	2	3	2	3	3	3	3	3	3	2	2	2	2	2	2	2	2	2	174070	266130	130030	226880	424040	179900	238540	217160	195780	0.812	1.241	0.606	1.058	1.977	0.839
D3ZQT0	Uncharacterized protein OS=Rattus norvegicus OX=10116 PE=1 SV=1	---	35.866	15.1	8	4	2	0	1	2	1	0	0	0	1	2	2	4	4	3	3	3	3	3	3	0	2	2	1	1	1	1	1	1	0	25788	13344	0	0	0	0	0	0		1.318	0.682
D3ZRH1	OXA1L, mitochondrial inner membrane protein OS=Rattus norvegicus OX=10116 GN=Oxa1l PE=1 SV=1	Oxa1l	48.023	8.1	15	3	3	2	1	1	2	1	2	1	1	1	3	2	2	2	3	3	3	3	1	3	2	2	2	3	3	3	3	1	265920	188020	181340	202150	185150	177660	181370	169030	0	1.439	1.017	0.981	1.094	1.002	0.961
D3ZRL3	Dual-specificity phosphatase 23 OS=Rattus norvegicus OX=10116 GN=Dusp23 PE=1 SV=1	Dusp23	16.56	40.7	8	5	5	0	0	0	0	0	1	2	3	0	2	4	3	4	4	5	3	4	4	2	4	3	4	4	5	3	4	4	0	50537	54044	66490	58332	51945	40923	70189	65599		0.832	0.889	1.094	0.96	0.855
D3ZRM0	Dual-specificity phosphatase 27, atypical OS=Rattus norvegicus OX=10116 GN=Dusp27 PE=1 SV=1	Dusp27	128.73	5.1	23	3	3	2	2	2	4	1	3	2	0	1	3	3	3	3	3	3	2	3	2	3	3	3	3	3	3	2	3	2	26783	25266	22160	28418	19569	23943	34229	18605	23704	1.077	1.016	0.891	1.143	0.787	0.963
D3ZRN3	Actin, beta-like 2 OS=Rattus norvegicus OX=10116 GN=Actbl2 PE=1 SV=1	Actbl2	41.963	23.4	92	11	1	6	9	10	8	5	9	8	8	5	9	10	10	9	9	9	8	10	10	1	1	1	1	1	1	1	1	1	1266600	870480	988960	953680	980500	942960	803200	777000	1012900	1.294	0.889	1.01	0.974	1.002	0.963
D3ZRN5	TROVE domain family, member 2 OS=Rattus norvegicus OX=10116 GN=Ro60 PE=1 SV=1	Ro60	60.042	5.8	13	2	2	1	2	0	1	0	1	1	2	1	2	2	2	1	2	2	1	2	1	2	2	2	1	2	2	1	2	1	22286	23301	18196	0	22440	23235	0	29587	0	0.958	1.002	0.782		0.965	0.999
D3ZRX9	Calponin (Fragment) OS=Rattus norvegicus OX=10116 GN=Cnn2 PE=1 SV=3	Cnn2	24.069	32.4	6	5	4	1	3	0	1	0	0	0	0	0	3	4	2	3	2	2	2	1	2	2	3	1	2	1	1	1	1	1	15938	19980	0	0	0	0	0	0	0	0.887	1.113
D3ZS58	NADH dehydrogenase [ubiquinone] 1 alpha subcomplex subunit 2 OS=Rattus norvegicus OX=10116 GN=Ndufa2 PE=1 SV=1	Ndufa2	10.844	43.3	42	5	5	4	3	3	3	3	4	3	4	3	4	5	5	5	5	5	5	5	5	4	5	5	5	5	5	5	5	5	1961600	2376500	1790300	2039700	2186700	2108700	1798000	2156000	2168000	0.924	1.12	0.844	0.961	1.03	0.994
D3ZSA9	Nodal modulator 1 OS=Rattus norvegicus OX=10116 GN=Nomo1 PE=1 SV=1	Nomo1	133.44	3	8	3	3	0	1	1	1	0	1	2	1	1	1	3	3	2	1	2	3	2	2	1	3	3	2	1	2	3	2	2	0	24217	22123	21763	0	0	20531	17007	24385		1.117	1.021	1.004
D3ZSG3	Tropomodulin 4 OS=Rattus norvegicus OX=10116 GN=Tmod4 PE=4 SV=1	Tmod4	39.207	27	34	6	5	3	2	6	3	2	4	3	2	2	4	4	6	4	3	5	4	3	3	3	4	5	3	2	4	3	3	2	83809	115960	185650	93096	83142	133740	105560	95227	31114	0.743	1.027	1.645	0.825	0.737	1.185
D3ZSL2	ABRA C-terminal-like OS=Rattus norvegicus OX=10116 GN=Abracl PE=1 SV=1	Abracl	9.0303	46.9	36	3	3	2	4	3	3	4	3	3	3	3	3	3	3	3	3	3	3	3	3	3	3	3	3	3	3	3	3	3	65510	83481	77489	80365	77127	84786	85633	77647	71988	0.836	1.065	0.989	1.026	0.984	1.082
D3ZT71	BCL2-like 13 OS=Rattus norvegicus OX=10116 GN=Bcl2l13 PE=1 SV=3	Bcl2l13	46.734	22.6	54	6	6	4	5	5	4	3	5	4	5	4	6	6	6	6	6	5	6	6	6	6	6	6	6	6	5	6	6	6	350250	309920	354450	399510	373090	402100	426570	384770	421620	0.902	0.798	0.913	1.029	0.961	1.036
D3ZT90	Glutaryl-CoA dehydrogenase OS=Rattus norvegicus OX=10116 GN=Gcdh PE=1 SV=1	Gcdh	49.713	36.9	118	11	11	10	10	11	13	8	8	10	10	7	11	10	10	11	9	9	11	10	9	11	10	10	11	9	9	11	10	9	603860	518080	633490	691800	603410	569980	702900	667860	581410	0.972	0.834	1.02	1.114	0.971	0.918
D3ZT98	BolA family member 3 OS=Rattus norvegicus OX=10116 GN=Bola3 PE=1 SV=1	Bola3	12.297	33.6	28	3	3	1	2	3	2	2	2	3	2	3	2	2	3	2	2	3	3	2	3	2	2	3	2	2	3	3	2	3	44700	48015	77129	77163	72431	82964	77331	78801	82137	0.614	0.659	1.059	1.059	0.994	1.139
D3ZTB5	S100 calcium-binding protein A13 OS=Rattus norvegicus OX=10116 GN=S100a13 PE=1 SV=2	S100a13	11.198	21.4	9	2	2	1	1	1	1	0	1	0	1	1	2	2	2	2	2	2	2	2	1	2	2	2	2	2	2	2	2	1	57780	60115	47350	58576	0	58045	0	55052	0	1.024	1.065	0.839	1.038		1.028
D3ZTN1	Tescalcin OS=Rattus norvegicus OX=10116 GN=Tesc PE=4 SV=1	Tesc	24.599	42.1	50	8	8	4	2	4	4	5	3	6	8	4	7	6	6	5	7	8	6	8	7	7	6	6	5	7	8	6	8	7	258070	208400	281420	237920	258260	244760	255050	257190	265290	1.027	0.829	1.12	0.947	1.028	0.974
D3ZTN2	COX assembly mitochondrial protein OS=Rattus norvegicus OX=10116 GN=Cmc1 PE=1 SV=2	Cmc1	12.572	18.9	16	2	2	1	2	2	1	1	2	2	1	1	2	2	2	1	1	2	2	1	1	2	2	2	1	1	2	2	1	1	224040	226920	233450	0	0	217500	229720	0	0	0.99	1.003	1.031			0.961
D3ZTR1	Mitochondrial ribosomal protein S17 OS=Rattus norvegicus OX=10116 GN=Mrps17 PE=1 SV=1	Mrps17	13.999	34.6	15	3	3	1	1	1	1	1	2	1	1	1	2	1	2	1	1	2	2	2	1	2	1	2	1	1	2	2	2	1	22893	0	30186	0	0	27023	30696	18531	0	0.919		1.211			1.084
D3ZTR5	RCG21454 OS=Rattus norvegicus OX=10116 GN=Zbed5 PE=4 SV=1	Zbed5	84.034	6.3	47	3	3	4	4	4	4	4	4	4	4	3	3	3	3	3	3	3	3	3	3	3	3	3	3	3	3	3	3	3	714330	445620	693830	533440	588660	657340	732830	585900	584420	1.172	0.731	1.139	0.875	0.966	1.079
D3ZTT7	Sad1 and UNC84 domain-containing 2 OS=Rattus norvegicus OX=10116 GN=Sun2 PE=1 SV=1	Sun2	81.526	17.7	32	10	10	2	2	2	2	4	2	3	5	3	8	7	6	6	5	8	7	9	7	8	7	6	6	5	8	7	9	7	132470	152600	115840	124380	156960	137080	144540	141760	134300	0.993	1.144	0.869	0.933	1.177	1.028
D3ZTW7	ATP synthase mitochondrial F1 complex assembly factor 2 OS=Rattus norvegicus OX=10116 GN=Atpaf2 PE=1 SV=1	Atpaf2	34.192	37.9	69	8	8	5	5	7	6	7	7	7	6	4	5	8	8	5	7	6	7	7	7	5	8	8	5	7	6	7	7	7	163640	126820	171890	153270	144840	167750	149620	152960	113080	1.076	0.834	1.131	1.008	0.953	1.103
D3ZTX0	Transmembrane emp24 domain-containing protein 7 OS=Rattus norvegicus OX=10116 GN=Tmed7 PE=1 SV=1	Tmed7	25.479	20.8	29	4	4	1	2	4	2	2	2	3	4	2	4	2	4	3	2	4	3	3	3	4	2	4	3	2	4	3	3	3	84503	82715	95951	71987	76176	94548	82063	80006	102240	1.017	0.995	1.154	0.866	0.917	1.138
D3ZU20	SH3 domain-binding glutamate-rich protein OS=Rattus norvegicus OX=10116 GN=Sh3bgr PE=1 SV=1	Sh3bgr	20.155	57.5	86	8	8	8	9	9	8	7	7	6	7	6	8	8	8	7	6	8	6	7	7	8	8	8	7	6	8	6	7	7	1108100	1108400	1139000	1051100	1105100	1190400	1166300	987920	1078000	0.986	0.986	1.013	0.935	0.983	1.059
D3ZU54	Density-regulated protein OS=Rattus norvegicus OX=10116 GN=Denr PE=1 SV=3	Denr	21.825	18	10	2	2	2	1	0	0	1	1	1	1	0	2	1	2	0	1	1	1	1	1	2	1	2	0	1	1	1	1	1	20819	0	25286	0	0	0	0	0	0	0.904		1.098
D3ZU64	VPS37B, ESCRT-I subunit OS=Rattus norvegicus OX=10116 GN=Vps37b PE=1 SV=1	Vps37b	31.111	6.7	16	2	2	1	1	1	1	2	2	1	2	2	2	2	2	1	2	2	2	2	2	2	2	2	1	2	2	2	2	2	39470	40896	37764	0	42231	41756	16456	36444	46768	1.144	1.185	1.094		1.224	1.21
D3ZU74	Cytoplasmic dynein 1 intermediate chain 2 OS=Rattus norvegicus OX=10116 GN=Dync1i2 PE=1 SV=1	Dync1i2	68.362	27.6	75	9	9	5	6	7	8	5	7	6	6	5	8	6	8	7	7	7	7	9	7	8	6	8	7	7	7	7	9	7	368820	329140	322380	359960	271340	354200	321680	323500	377510	1.11	0.991	0.97	1.083	0.817	1.066
D3ZUB0	Reticulocalbin 1 OS=Rattus norvegicus OX=10116 GN=Rcn1 PE=1 SV=1	Rcn1	38.09	44.9	42	9	9	5	3	4	6	2	6	2	4	5	7	6	7	8	7	8	5	8	9	7	6	7	8	7	8	5	8	9	158240	162240	172200	180120	117880	175800	146870	121030	151020	1.065	1.092	1.159	1.213	0.794	1.184
D3ZUC9	Oxidative stress-responsive kinase 1 OS=Rattus norvegicus OX=10116 GN=Oxsr1 PE=1 SV=1	Oxsr1	58.204	12.3	22	5	5	2	1	1	3	2	1	3	2	1	4	3	2	5	4	5	4	5	2	4	3	2	5	4	5	4	5	2	86915	92590	55893	90025	107330	59712	105630	107650	82850	0.925	0.985	0.595	0.958	1.142	0.635
D3ZUI1	Methylthioribulose-1-phosphate dehydratase OS=Rattus norvegicus OX=10116 GN=Apip PE=1 SV=3	Apip	27.053	25.3	18	4	4	2	1	1	2	1	3	3	1	1	3	3	2	3	1	3	4	2	1	3	3	2	3	1	3	4	2	1	68723	63612	57288	74572	0	51725	76027	35275	0	1.184	1.096	0.987	1.285		0.892
D3ZUL3	Collagen type VI alpha 1 chain OS=Rattus norvegicus OX=10116 GN=Col6a1 PE=1 SV=1	Col6a1	108.8	29.9	321	25	25	26	28	29	25	24	26	25	27	26	23	23	23	22	24	24	25	24	24	23	23	23	22	24	24	25	24	24	4569900	4574400	5695900	4235100	4512900	4822600	4274700	4390000	4825900	0.972	0.973	1.212	0.901	0.96	1.026
D3ZUV3	Eukaryotic translation initiation factor 2A OS=Rattus norvegicus OX=10116 GN=Eif2a PE=1 SV=3	Eif2a	65.348	12.1	20	4	4	2	3	2	1	2	1	3	2	1	3	3	4	3	3	4	4	4	3	3	3	4	3	3	4	4	4	3	70648	73698	49713	69274	76429	53424	55023	59030	69380	1.163	1.213	0.819	1.141	1.258	0.88
D3ZUX5	MICOS complex subunit OS=Rattus norvegicus OX=10116 GN=Chchd3 PE=1 SV=1	Chchd3	26.434	39.6	152	10	10	11	13	12	13	13	13	12	13	12	10	9	10	9	9	9	9	10	9	10	9	10	9	9	9	9	10	9	3493600	3289700	3644500	2973700	2959200	3264100	3354700	2999900	3101600	1.068	1.006	1.115	0.909	0.905	0.998
D3ZUX7	Acyl-CoA synthetase family member 3 OS=Rattus norvegicus OX=10116 GN=Acsf3 PE=1 SV=1	Acsf3	65.265	51.5	227	21	21	21	17	21	19	16	16	22	19	22	20	21	20	20	17	20	20	20	19	20	21	20	20	17	20	20	20	19	1144700	1027200	1267500	1392100	743790	737040	1067800	1025600	1021800	1.051	0.943	1.164	1.279	0.683	0.677
D3ZUY0	Retinol dehydrogenase 14 OS=Rattus norvegicus OX=10116 GN=Rdh14 PE=1 SV=1	Rdh14	36.195	27.2	53	5	5	6	5	3	4	5	4	4	7	5	4	5	3	5	4	3	3	5	4	4	5	3	5	4	3	3	5	4	100770	104440	88251	137040	134140	80924	72594	112580	112720	1.005	1.041	0.88	1.367	1.338	0.807
D3ZUY8	AP-2 complex subunit alpha OS=Rattus norvegicus OX=10116 GN=Ap2a1 PE=1 SV=1	Ap2a1	107.67	14.2	40	10	5	4	3	3	1	3	4	3	4	3	7	8	8	8	7	9	7	7	9	5	4	5	4	4	4	4	4	4	93331	93824	93605	86308	90969	97332	99590	94396	95980	0.992	0.997	0.994	0.917	0.966	1.034
D3ZV91	Similar to RIKEN cDNA 2810055F11 (Predicted) OS=Rattus norvegicus OX=10116 GN=L3hypdh PE=1 SV=1	L3hypdh	37.914	11.3	24	2	2	2	2	3	1	1	1	3	3	2	2	1	2	1	2	2	2	2	1	2	1	2	1	2	2	2	2	1	46473	43358	48900	36709	31776	36036	42785	44268	45271	1.096	1.023	1.153	0.866	0.749	0.85
D3ZVB7	Osteoglycin OS=Rattus norvegicus OX=10116 GN=Ogn PE=1 SV=1	Ogn	34.069	10.7	20	2	2	1	2	3	2	1	2	2	2	1	1	2	2	2	1	2	2	2	2	1	2	2	2	1	2	2	2	2	0	102530	167560	21653	0	123520	87611	102920	76597		1.03	1.682	0.217		1.24
D3ZVD3	5'-nucleotidase, cytosolic IA OS=Rattus norvegicus OX=10116 GN=Nt5c1a PE=1 SV=1	Nt5c1a	40.53	16.9	12	4	4	1	1	4	0	0	0	0	1	2	3	3	4	3	1	1	2	2	4	3	3	4	3	1	1	2	2	4	32849	30458	39745	29054	0	0	33898	23764	42103	1.032	0.957	1.249	0.913
D3ZVM5	Heat shock protein family A (Hsp70) member 12B OS=Rattus norvegicus OX=10116 GN=Hspa12b PE=1 SV=3	Hspa12b	76.194	22.9	71	11	10	5	5	4	6	4	7	7	6	5	11	11	7	9	8	8	11	8	8	10	10	6	8	7	7	10	7	7	224610	247960	212710	224120	253370	251110	229740	244750	249210	0.922	1.018	0.873	0.92	1.04	1.031
D3ZVN7	Protoporphyrinogen oxidase OS=Rattus norvegicus OX=10116 GN=Ppox PE=1 SV=1	Ppox	50.784	16.1	22	5	5	2	2	3	1	1	1	2	3	1	4	3	5	5	4	3	5	4	3	4	3	5	5	4	3	5	4	3	48942	41770	58503	56815	66782	53854	63962	58627	55703	0.875	0.747	1.046	1.016	1.195	0.963
D3ZVQ0	Ubiquitin carboxyl-terminal hydrolase OS=Rattus norvegicus OX=10116 GN=Usp5 PE=1 SV=1	Usp5	95.778	29.7	153	17	17	14	12	16	11	10	10	15	15	11	15	15	16	14	13	16	15	15	13	15	15	16	14	13	16	15	15	13	967510	907680	922130	917210	1011400	968380	967160	958530	994650	1.019	0.956	0.971	0.966	1.066	1.02
D3ZVR9	Phosphoglucomutase 5 OS=Rattus norvegicus OX=10116 GN=Pgm5 PE=1 SV=3	Pgm5	62.204	35.3	120	14	13	11	9	11	11	9	10	10	10	10	13	11	11	11	14	12	11	11	10	13	11	11	11	13	12	11	11	10	734660	669910	589950	661980	551600	689030	679020	661490	697310	1.113	1.015	0.894	1.003	0.836	1.044
D3ZVS2	L-2-hydroxyglutarate dehydrogenase OS=Rattus norvegicus OX=10116 GN=L2hgdh PE=1 SV=1	L2hgdh	50.732	33.5	74	11	11	6	4	7	6	4	11	5	6	6	9	9	9	10	9	10	11	9	7	9	9	9	10	9	10	11	9	7	327030	331790	369840	326160	295480	508540	366420	332380	356830	0.889	0.902	1.005	0.886	0.803	1.382
D3ZW08	Adenylosuccinate lyase OS=Rattus norvegicus OX=10116 GN=Adsl PE=1 SV=1	Adsl	54.852	42.4	125	15	14	10	10	13	10	9	11	8	9	10	11	11	13	12	11	13	12	14	13	10	11	12	11	11	12	12	13	12	713110	753210	746820	730960	782120	713870	731190	768250	735500	0.954	1.007	0.999	0.978	1.046	0.955
D3ZW55	Inosine triphosphate pyrophosphatase OS=Rattus norvegicus OX=10116 GN=Itpa PE=3 SV=1	Itpa	21.927	43.9	34	5	5	2	4	4	2	3	2	2	3	3	4	4	5	4	4	4	5	4	4	4	4	5	4	4	4	5	4	4	248660	207360	253290	235750	216540	190870	239720	257050	236450	1.044	0.87	1.063	0.99	0.909	0.801
D3ZW57	Uncharacterized protein OS=Rattus norvegicus OX=10116 PE=3 SV=2	---	7.9604	18.8	13	1	1	1	1	2	0	1	2	1	1	0	1	1	1	1	1	1	1	1	1	1	1	1	1	1	1	1	1	1	131430	0	111560	115780	156080	107160	116010	131580	148410	1.073		0.91	0.945	1.274	0.874
D3ZW59	Integrin beta 1 binding protein 2 (Predicted) OS=Rattus norvegicus OX=10116 GN=Itgb1bp2 PE=4 SV=1	Itgb1bp2	38.62	20.6	26	4	4	3	1	3	2	2	3	2	3	2	4	3	4	3	3	3	4	4	4	4	3	4	3	3	3	4	4	4	102220	93620	122440	93731	114080	117190	83807	90643	102730	1.06	0.971	1.269	0.972	1.183	1.215
D3ZWA8	Adaptor protein, phosphotyrosine-interacting with PH domain and leucine zipper 1 OS=Rattus norvegicus OX=10116 GN=Appl1 PE=1 SV=3	Appl1	75.401	13.6	31	6	6	2	0	3	2	1	3	2	5	3	5	4	4	5	3	6	6	6	5	5	4	4	5	3	6	6	6	5	115610	116340	119690	100250	86325	111830	114140	105230	116010	1.048	1.055	1.085	0.909	0.783	1.014
D3ZWC6	Syntrophin, basic 1 (Predicted) OS=Rattus norvegicus OX=10116 GN=Sntb1 PE=1 SV=1	Sntb1	58.292	47.1	147	20	20	12	13	13	12	9	14	12	12	9	18	16	18	18	16	18	19	18	17	18	16	18	18	16	18	19	18	17	884000	893300	935560	936910	933270	1082300	894110	848180	942180	0.934	0.943	0.988	0.989	0.986	1.143
D3ZWD6	Complement C8 alpha chain OS=Rattus norvegicus OX=10116 GN=C8a PE=1 SV=1	C8a	66.273	24.5	47	10	9	4	3	3	5	5	3	5	3	4	5	7	5	6	6	5	8	6	6	5	7	5	6	6	5	8	6	6	94493	98700	76031	132500	92786	92749	67269	139690	105470	0.977	1.021	0.786	1.37	0.96	0.959
D3ZWS6	N(alpha)-acetyltransferase 30, NatC catalytic subunit OS=Rattus norvegicus OX=10116 GN=Naa30 PE=1 SV=2	Naa30	39.112	11	11	2	2	0	1	1	1	1	1	1	2	1	2	1	1	2	1	1	2	2	1	2	1	1	2	1	1	2	2	1	22958	0	0	19113	0	0	21433	25205	0	1.06			0.883
D3ZX69	39S ribosomal protein L10, mitochondrial OS=Rattus norvegicus OX=10116 GN=Mrpl10 PE=1 SV=1	Mrpl10	29.465	27.5	35	4	4	3	2	5	4	3	3	2	3	3	4	4	4	4	4	4	4	4	4	4	4	4	4	4	4	4	4	4	133980	117470	146430	118560	111940	122980	108500	122600	115980	1.097	0.962	1.199	0.971	0.917	1.007
D3ZXA6	Pyruvate dehydrogenase phosphatase regulatory subunit OS=Rattus norvegicus OX=10116 GN=Pdpr PE=1 SV=1	Pdpr	98.818	26.7	115	18	18	10	7	12	8	7	12	10	9	10	16	16	17	17	13	16	18	17	15	16	16	17	17	13	16	18	17	15	882370	637600	989880	834590	767070	852450	865940	741410	759900	1.102	0.796	1.236	1.042	0.958	1.064
D3ZXD2	ATP-binding cassette, subfamily A (ABC1), member 8a OS=Rattus norvegicus OX=10116 GN=Abca8a PE=1 SV=3	Abca8a	183.96	13.3	79	14	14	5	5	7	9	4	6	9	8	7	12	12	12	12	9	10	10	11	11	12	12	12	12	9	10	10	11	11	241010	287910	296520	278490	293040	294400	290390	283560	289980	0.84	1.003	1.033	0.971	1.021	1.026
D3ZXF9	Mitochondrial ribosomal protein L12 OS=Rattus norvegicus OX=10116 GN=Mrpl12 PE=1 SV=1	Mrpl12	29.441	28.6	52	6	6	4	4	5	5	3	4	4	5	3	6	5	6	5	5	6	6	6	6	6	5	6	5	5	6	6	6	6	993630	896980	1061400	960040	934940	925710	845500	940250	878950	1.04	0.939	1.111	1.005	0.979	0.969
D3ZXK3	Transforming, acidic coiled-coil-containing protein 2 OS=Rattus norvegicus OX=10116 GN=Tacc2 PE=1 SV=1	Tacc2	300.23	10.6	85	16	16	7	5	8	8	6	9	10	8	4	12	10	10	8	9	11	11	11	8	12	10	10	8	9	11	11	11	8	1367800	1277300	1426400	1162500	1296600	1366600	1478900	1333900	1327200	1	0.934	1.043	0.85	0.948	0.999
D3ZXK4	Abhydrolase domain-containing 11 OS=Rattus norvegicus OX=10116 GN=Abhd11 PE=1 SV=1	Abhd11	33.215	36.2	37	7	7	2	1	6	3	3	3	3	5	4	6	6	7	6	4	6	5	7	6	6	6	7	6	4	6	5	7	6	444400	396950	516090	485240	454880	362870	330990	470100	426980	1.023	0.914	1.188	1.117	1.047	0.836
D3ZXL1	RBR-type E3 ubiquitin transferase OS=Rattus norvegicus OX=10116 GN=Arih1 PE=1 SV=1	Arih1	64.016	8.8	16	4	4	0	2	1	2	2	2	1	3	2	1	2	2	3	2	2	4	3	2	1	2	2	3	2	2	4	3	2	0	30680	24905	29208	32233	28453	27919	37277	29889		1.046	0.849	0.996	1.099	0.97
D3ZXP3	Histone H2A OS=Rattus norvegicus OX=10116 GN=H2afx PE=1 SV=1	H2afx	15.114	27.3	24	3	0	2	2	4	1	2	1	3	2	2	3	3	3	3	3	3	3	3	3	0	0	0	0	0	0	0	0	0	119360	0	143410	0	137190	174960	305450	0	0	0.729		0.875		0.837	1.068
D3ZXS4	Leucine-rich repeat-containing protein 39 OS=Rattus norvegicus OX=10116 GN=Lrrc39 PE=1 SV=1	Lrrc39	38.715	22.5	36	6	6	3	1	5	4	3	3	3	4	1	6	4	6	6	6	4	6	6	3	6	4	6	6	6	4	6	6	3	127070	72180	129570	96199	102970	107940	129130	99524	69856	1.18	0.67	1.203	0.893	0.956	1.002
D3ZXS8	Huntingtin interacting protein 2 (Predicted), isoform CRA_a OS=Rattus norvegicus OX=10116 GN=Ube2k PE=1 SV=1	Ube2k	22.406	28	30	4	4	2	2	3	2	2	4	3	3	3	3	3	3	3	3	4	3	3	4	3	3	3	3	3	4	3	3	4	187460	163960	162500	147600	171260	185000	197290	171900	182350	1.052	0.92	0.912	0.828	0.961	1.038
D3ZY44	Mitochondrial ribosomal protein S2 OS=Rattus norvegicus OX=10116 GN=Mrps2 PE=1 SV=1	Mrps2	32.175	22	33	4	4	3	3	3	3	3	3	3	3	2	3	4	3	3	4	3	4	3	3	3	4	3	3	4	3	4	3	3	110070	83296	141740	118110	155680	123520	116400	114940	135330	0.911	0.69	1.173	0.978	1.289	1.023
D3ZY47	Similar to RIKEN cDNA 2310022B05 OS=Rattus norvegicus OX=10116 GN=RGD1559896 PE=1 SV=1	RGD1559896	35.668	19.1	14	3	3	1	1	2	0	0	2	1	3	1	2	1	2	1	1	3	2	3	1	2	1	2	1	1	3	2	3	1	35350	0	37721	0	0	48117	27254	33067	0	1.018		1.086			1.385
D3ZY50	ATP synthase mitochondrial F1 complex assembly factor 1 OS=Rattus norvegicus OX=10116 GN=Atpaf1 PE=1 SV=1	Atpaf1	38.649	22.1	11	5	5	2	1	1	1	0	1	1	1	1	5	4	4	4	3	3	3	4	4	5	4	4	4	3	3	3	4	4	125300	129330	136860	138690	0	106080	95029	143910	154090	0.979	1.011	1.069	1.084		0.829
D3ZY86	Similar to Ser/Thr-rich protein T10 in DGCR region (Predicted), isoform CRA_a OS=Rattus norvegicus OX=10116 GN=Tango2 PE=1 SV=1	Tango2	30.853	18.5	23	4	4	2	1	2	3	1	2	2	2	2	4	3	4	3	3	4	4	4	3	4	3	4	3	3	4	4	4	3	119180	98491	100020	71966	90555	92377	123930	110400	100920	1.151	0.951	0.966	0.695	0.875	0.892
D3ZYL4	Mitochondrial ribosomal protein L50 OS=Rattus norvegicus OX=10116 GN=Mrpl50 PE=1 SV=1	Mrpl50	18.319	32.7	29	3	3	2	4	3	1	2	1	2	3	1	3	3	3	3	3	3	3	3	2	3	3	3	3	3	3	3	3	2	103510	92199	98538	99528	105890	99301	89323	100150	103220	1.033	0.92	0.984	0.993	1.057	0.991
D3ZYM7	LYR motif-containing 4 OS=Rattus norvegicus OX=10116 GN=Lyrm4 PE=1 SV=1	Lyrm4	10.816	36.3	14	4	4	2	1	1	1	2	0	1	1	1	4	3	3	4	3	3	4	3	4	4	3	3	4	3	3	4	3	4	61318	69877	64036	56928	67757	58671	36260	48538	70007	1.058	1.205	1.104	0.982	1.169	1.012
D3ZYS7	G3BP stress granule assembly factor 1 OS=Rattus norvegicus OX=10116 GN=G3bp1 PE=1 SV=1	G3bp1	51.786	31.4	70	9	9	4	7	8	9	4	4	5	7	4	8	8	8	7	8	7	9	7	8	8	8	8	7	8	7	9	7	8	261210	258870	284210	266750	279870	285360	253650	271350	273450	0.995	0.986	1.082	1.016	1.066	1.087
D3ZYT2	Mitochondrial ribosomal protein S5 OS=Rattus norvegicus OX=10116 GN=Mrps5 PE=1 SV=1	Mrps5	48.136	9.3	21	3	3	3	1	3	1	1	2	2	1	1	3	3	2	3	1	2	2	1	3	3	3	2	3	1	2	2	1	3	59132	60664	62272	62001	0	70699	50988	0	46882	1.018	1.044	1.072	1.067		1.217
D3ZYU4	Cytochrome c oxidase assembly factor COX20 OS=Rattus norvegicus OX=10116 GN=Cox20 PE=1 SV=1	Cox20	13.078	35.9	56	5	5	5	5	5	4	5	5	4	4	4	5	5	5	5	5	5	4	5	4	5	5	5	5	5	5	4	5	4	479770	387670	417330	490110	431300	489680	497010	409560	449470	1.019	0.824	0.887	1.041	0.916	1.04
D3ZYX8	Cytochrome c oxidase subunit 7A2-like OS=Rattus norvegicus OX=10116 GN=Cox7a2l PE=1 SV=1	Cox7a2l	13.273	35.8	29	4	4	4	3	2	2	2	2	2	3	2	4	4	4	4	4	3	3	4	3	4	4	4	4	4	3	3	4	3	597800	615780	602220	565630	648410	675740	623640	515740	602110	0.955	0.983	0.962	0.903	1.035	1.079
D3ZZ00	ATP-binding cassette sub-family C member 9 OS=Rattus norvegicus OX=10116 GN=Abcc9 PE=4 SV=3	Abcc9	143.44	3.5	8	3	3	1	1	0	2	0	1	1	1	0	1	2	1	3	1	3	1	1	3	1	2	1	3	1	3	1	1	3	0	21071	0	39452	0	30335	0	0	35362		0.634		1.186		0.912
D3ZZ21	NADH dehydrogenase (Ubiquinone) 1 beta subcomplex, 6 (Predicted) OS=Rattus norvegicus OX=10116 GN=Ndufb6 PE=1 SV=1	Ndufb6	15.638	32	78	3	3	6	8	7	7	7	4	7	7	6	3	3	3	3	3	3	3	3	3	3	3	3	3	3	3	3	3	3	2086800	2077400	2305800	2338400	2484200	2385200	2904100	2361300	2551400	0.877	0.873	0.969	0.983	1.044	1.002
D3ZZ26	Protein phosphatase 1 regulatory subunit OS=Rattus norvegicus OX=10116 GN=Ppp1r3d PE=1 SV=1	Ppp1r3d	30.48	22.9	37	5	5	4	2	4	3	4	2	3	4	4	5	4	5	5	5	5	4	5	5	5	4	5	5	5	5	4	5	5	140420	142200	156570	139570	167360	134300	148790	186320	191380	0.896	0.908	0.999	0.891	1.068	0.857
D3ZZ68	Synaptopodin 2-like OS=Rattus norvegicus OX=10116 GN=Synpo2l PE=1 SV=1	Synpo2l	103.06	42	214	21	21	18	15	19	17	20	20	16	20	18	18	17	18	20	20	19	18	19	21	18	17	18	20	20	19	18	19	21	1870600	1848600	1654100	1952500	2213300	1950600	1774600	1946500	2014800	0.995	0.983	0.88	1.039	1.177	1.038
D3ZZ80	Obscurin-like protein 1 OS=Rattus norvegicus OX=10116 GN=Obsl1 PE=2 SV=3	Obsl1	197.86	14.4	100	17	17	9	10	11	10	7	13	7	7	7	14	14	16	13	14	14	13	12	11	14	14	16	13	14	14	13	12	11	234990	218480	203810	216120	222380	238160	239840	191240	197480	1.098	1.021	0.952	1.01	1.039	1.113
D3ZZB0	Disco-interacting protein 2 homolog C OS=Rattus norvegicus OX=10116 GN=Dip2c PE=1 SV=2	Dip2c	173.96	13.4	67	14	13	5	7	9	3	8	2	7	5	6	10	11	12	9	8	11	9	9	12	9	10	11	8	7	10	8	8	11	206420	203080	238170	191070	192490	146400	199510	184110	203520	1.05	1.033	1.212	0.972	0.979	0.745
D3ZZC1	RCG43947 OS=Rattus norvegicus OX=10116 GN=Txndc5 PE=1 SV=1	Txndc5	46.353	20.6	71	6	6	5	6	6	5	7	6	5	8	6	5	5	6	5	6	6	5	6	6	5	5	6	5	6	6	5	6	6	194870	218650	197680	235860	207380	217350	169400	192980	221590	0.983	1.103	0.998	1.19	1.046	1.097
D3ZZM3	Component of oligomeric golgi complex 4 OS=Rattus norvegicus OX=10116 GN=Cog4 PE=1 SV=1	Cog4	88.602	3.9	8	2	2	0	1	1	0	1	1	0	1	2	1	2	2	1	2	1	1	2	2	1	2	2	1	2	1	1	2	2	0	27819	36438	0	27301	0	0	26236	31639		0.943	1.235		0.925
D3ZZN3	Acetyl-coenzyme A synthetase OS=Rattus norvegicus OX=10116 GN=Acss1 PE=3 SV=1	Acss1	74.891	51	297	24	24	27	23	22	29	22	23	25	32	20	22	22	21	22	23	23	24	24	21	22	22	21	22	23	23	24	24	21	4823600	4450400	3949200	4679700	4821800	4900500	4761500	5275800	4494300	1.043	0.962	0.854	1.012	1.042	1.059
D3ZZQ4	Adipogenesis-associated, Mth938 domain-containing OS=Rattus norvegicus OX=10116 GN=Aamdc PE=1 SV=1	Aamdc	13.502	30.6	11	3	3	0	1	1	1	0	2	1	1	1	2	2	3	2	2	2	2	2	2	2	2	3	2	2	2	2	2	2	0	40924	54382	40659	31999	51988	43770	50008	62001		0.857	1.139	0.852	0.67	1.089
D3ZZR9	Peptidylprolyl isomerase OS=Rattus norvegicus OX=10116 GN=Fkbp2 PE=1 SV=1	Fkbp2	15.388	27.9	23	4	4	3	3	3	2	1	1	2	2	2	4	4	3	4	3	4	4	3	3	4	4	3	4	3	4	4	3	3	102810	115970	97486	103430	104460	101870	90151	126100	93989	1.031	1.163	0.978	1.037	1.048	1.022
D3ZZT9	Collagen type XIV alpha 1 chain OS=Rattus norvegicus OX=10116 GN=Col14a1 PE=1 SV=3	Col14a1	192.56	13	68	15	14	6	3	5	9	6	6	4	6	6	10	7	8	11	10	9	9	11	10	9	6	8	11	9	8	8	11	9	217290	124750	104910	240440	172670	134530	130480	167080	198020	1.401	0.804	0.676	1.55	1.113	0.867
D3ZZV1	Presequence translocase-associated motor 16 OS=Rattus norvegicus OX=10116 GN=Pam16 PE=1 SV=1	Pam16	13.771	32	22	2	2	2	2	2	2	2	2	1	2	2	2	2	2	2	2	2	2	2	2	2	2	2	2	2	2	2	2	2	149270	144200	143040	139110	168010	158450	149170	143600	160040	1.007	0.973	0.965	0.938	1.133	1.069
D3ZZX1	Inositol polyphosphate-5-phosphatase A OS=Rattus norvegicus OX=10116 GN=Inpp5a PE=1 SV=1	Inpp5a	47.622	14.8	19	4	4	3	2	2	0	1	2	3	2	2	4	3	3	2	2	3	3	2	3	4	3	3	2	2	3	3	2	3	64708	60720	46260	52459	57252	61410	51220	61203	49885	1.175	1.103	0.84	0.953	1.04	1.115
D3ZZZ9	Catenin (Cadherin associated protein), delta 1 (Predicted), isoform CRA_a OS=Rattus norvegicus OX=10116 GN=Ctnnd1 PE=1 SV=1	Ctnnd1	104.07	19.5	79	13	13	9	5	6	7	7	6	6	9	7	12	8	10	10	9	9	11	11	11	12	8	10	10	9	9	11	11	11	185360	188260	172090	182010	200070	174130	158210	202540	167450	1.02	1.036	0.947	1.001	1.101	0.958
D4A021	Uncharacterized protein OS=Rattus norvegicus OX=10116 GN=Hbq1b PE=1 SV=1	Hbq1b	15.541	24.5	4	2	2	0	1	0	1	2	0	0	0	0	1	2	0	1	2	0	0	0	0	1	2	0	1	2	0	0	0	0	0	19704	0	0	42574	0	0	0	0		0.633			1.367
D4A040	Mitochondrial ribosomal protein S11 OS=Rattus norvegicus OX=10116 GN=Mrps11 PE=1 SV=1	Mrps11	20.168	35.1	38	4	4	2	2	4	4	1	4	3	3	3	3	4	4	4	3	4	4	4	4	3	4	4	4	3	4	4	4	4	90934	131220	120340	112200	112760	98662	125470	106220	95832	0.82	1.183	1.085	1.012	1.017	0.89
D4A054	RAN-binding protein 2 OS=Rattus norvegicus OX=10116 GN=Ranbp2 PE=1 SV=2	Ranbp2	341.4	4.6	19	9	9	2	2	1	2	0	3	1	1	2	5	5	5	5	3	6	5	5	5	5	5	5	5	3	6	5	5	5	197220	195490	169730	163360	0	157790	149500	0	178190	1.151	1.141	0.99	0.953		0.921
D4A071	Serine hydrolase-like 2 OS=Rattus norvegicus OX=10116 GN=Serhl2 PE=4 SV=1	Serhl2	35.478	12.3	4	2	2	3	1	0	0	0	0	0	0	0	2	2	1	0	0	0	0	0	0	2	2	1	0	0	0	0	0	0	65002	28116	0	0	0	0	0	0	0	1.797	0.777
D4A0H4	Cullin 2 OS=Rattus norvegicus OX=10116 GN=Cul2 PE=1 SV=1	Cul2	84.782	9.9	18	6	6	1	2	1	2	0	3	2	1	2	3	3	2	4	4	3	3	4	3	3	3	2	4	4	3	3	4	3	42773	32201	35926	39038	28640	34603	35380	24932	46445	1.217	0.916	1.022	1.111	0.815	0.985
D4A0T0	NADH:ubiquinone oxidoreductase subunit B10 OS=Rattus norvegicus OX=10116 GN=Ndufb10 PE=1 SV=1	Ndufb10	20.858	72.7	226	14	14	19	22	20	18	19	22	21	15	19	14	14	14	13	13	14	14	13	13	14	14	14	13	13	14	14	13	13	12494000	12331000	12459000	12219000	11448000	12099000	12327000	11522000	12192000	1.024	1.011	1.021	1.002	0.938	0.992
D4A0T8	Dehydrogenase/reductase 7 OS=Rattus norvegicus OX=10116 GN=Dhrs7 PE=1 SV=3	Dhrs7	38.493	10	10	2	2	2	1	1	1	1	1	1	0	0	2	1	1	2	1	2	2	1	2	2	1	1	2	1	2	2	1	2	16252	0	0	23019	0	28519	22093	0	27691	0.674			0.955		1.183
D4A0U3	Zinc finger protein 638 OS=Rattus norvegicus OX=10116 GN=Zfp638 PE=1 SV=1	Zfp638	208.14	1.1	2	1	1	0	0	0	1	0	1	0	0	0	0	0	1	1	1	1	0	0	0	0	0	1	1	1	1	0	0	0	0	0	0	0	0	4857.2	0	0	0
D4A104	Mitochondrial ribosomal protein L45 OS=Rattus norvegicus OX=10116 GN=Mrpl45 PE=1 SV=1	Mrpl45	35.439	21.2	20	4	4	1	1	2	1	2	1	2	3	2	4	4	4	3	3	4	3	4	4	4	4	4	3	3	4	3	4	4	90235	73453	77298	85807	71768	86788	75953	80838	83433	1.128	0.918	0.966	1.073	0.897	1.085
D4A131	Mitochondrial ribosomal protein L4 OS=Rattus norvegicus OX=10116 GN=Mrpl4 PE=1 SV=1	Mrpl4	33.082	13.6	30	3	3	1	3	2	4	2	3	2	3	3	3	3	2	3	2	3	3	3	3	3	3	2	3	2	3	3	3	3	99705	88516	114630	93603	101480	111120	82292	98349	98009	0.999	0.887	1.149	0.938	1.017	1.114
D4A133	ATPase H+-transporting V1 subunit A OS=Rattus norvegicus OX=10116 GN=Atp6v1a PE=1 SV=1	Atp6v1a	68.264	27.1	83	11	11	6	6	5	8	7	8	6	9	8	9	10	10	11	9	9	11	10	11	9	10	10	11	9	9	11	10	11	240290	266360	241580	233620	247620	263160	245140	269720	237190	0.97	1.075	0.975	0.943	0.999	1.062
D4A197	Methylmalonyl CoA epimerase OS=Rattus norvegicus OX=10116 GN=Mcee PE=1 SV=1	Mcee	18.816	42.1	50	5	5	3	5	4	5	4	6	4	4	3	4	5	5	5	5	5	5	5	5	4	5	5	5	5	5	5	5	5	528400	455830	492490	476220	388050	463990	514110	441550	427920	1.093	0.943	1.018	0.985	0.802	0.959
D4A1B9	Structural maintenance of chromosomes protein OS=Rattus norvegicus OX=10116 GN=Smc3 PE=1 SV=1	Smc3	141.54	2.2	7	2	2	0	0	1	0	1	1	1	1	0	2	2	1	0	1	1	1	1	2	2	2	1	0	1	1	1	1	2	25670	21764	0	0	0	0	0	0	18464	1.176	0.997
D4A1G1	Acylphosphatase OS=Rattus norvegicus OX=10116 GN=Acyp2 PE=1 SV=2	Acyp2	13.645	30.6	27	3	3	2	2	2	1	2	3	4	1	2	3	3	3	3	3	3	3	3	3	3	3	3	3	3	3	3	3	3	997490	869940	889340	901570	890720	959150	972580	956860	918270	1.051	0.917	0.937	0.95	0.938	1.011
D4A1Q2	Microtubule-associated protein OS=Rattus norvegicus OX=10116 GN=Mapt PE=1 SV=1	Mapt	71.764	33.1	90	15	15	10	9	7	6	5	9	6	10	6	15	13	13	13	13	12	13	13	13	15	13	13	13	13	12	13	13	13	608640	561510	517720	432970	472120	507940	537310	513410	535220	1.183	1.092	1.007	0.842	0.918	0.988
D4A1Q9	Tubulin tyrosine ligase-like 12 OS=Rattus norvegicus OX=10116 GN=Ttll12 PE=1 SV=1	Ttll12	73.897	9.1	13	4	4	2	1	2	0	1	1	1	1	1	2	2	3	0	1	2	1	2	2	2	2	3	0	1	2	1	2	2	0	0	22919	0	0	0	0	14617	16358			1.29
D4A1S6	Protein phosphatase 1 regulatory subunit 12A OS=Rattus norvegicus OX=10116 GN=Ppp1r12a PE=1 SV=3	Ppp1r12a	109.7	19.5	63	14	13	6	6	5	7	6	7	5	4	3	14	8	10	12	9	12	9	10	10	13	7	9	11	8	11	8	9	9	208400	203030	175800	194810	202450	202890	207690	185740	164600	1.087	1.059	0.917	1.016	1.056	1.058
D4A1T6	Complement C1r OS=Rattus norvegicus OX=10116 GN=C1r PE=1 SV=3	C1r	75.308	5.6	7	2	2	1	0	1	1	1	0	0	2	0	1	0	1	1	2	0	1	2	0	1	0	1	1	2	0	1	2	0	0	0	0	0	11510	0	0	10806	0					1.032
D4A1T7	Family with sequence similarity 173, member A OS=Rattus norvegicus OX=10116 GN=Fam173a PE=1 SV=1	Fam173a	23.915	17.6	7	2	2	0	1	2	0	0	0	0	0	1	1	1	2	1	0	0	2	1	2	1	1	2	1	0	0	2	1	2	0	0	30229	0	0	0	18047	0	16916			1.597
D4A1Y9	Steroid 5 alpha-reductase 2-like 2 (Predicted), isoform CRA_b OS=Rattus norvegicus OX=10116 GN=Tecrl PE=4 SV=1	Tecrl	42.057	11.4	40	3	3	3	3	3	3	3	3	4	4	3	3	3	3	3	3	3	3	3	3	3	3	3	3	3	3	3	3	3	140750	121470	132990	147030	128300	122040	161750	125930	152170	1.012	0.873	0.956	1.057	0.922	0.877
D4A228	Myomesin 3 OS=Rattus norvegicus OX=10116 GN=Myom3 PE=4 SV=3	Myom3	162.1	4.5	14	4	4	1	1	3	2	0	0	1	2	3	4	3	3	3	0	4	3	3	4	4	3	3	3	0	4	3	3	4	24487	55183	55980	72298	0	60893	55852	64388	75105	0.422	0.951	0.965	1.246		1.049
D4A264	Zinc-binding alcohol dehydrogenase, domain-containing 2 OS=Rattus norvegicus OX=10116 GN=Zadh2 PE=1 SV=2	Zadh2	40.535	36.9	84	10	10	5	7	10	9	6	7	9	5	5	9	10	10	10	10	9	10	8	9	9	10	10	10	10	9	10	8	9	415770	439200	595280	482370	412440	463380	455410	544510	425420	0.898	0.949	1.286	1.042	0.891	1.001
D4A2C6	U6 snRNA-associated Sm-like protein LSm4 OS=Rattus norvegicus OX=10116 GN=Lsm4 PE=1 SV=1	Lsm4	15.204	15.9	18	2	2	2	1	2	1	1	2	1	2	2	2	2	2	2	1	2	1	2	2	2	2	2	2	1	2	1	2	2	41188	39203	41932	41993	0	45336	0	43809	44223	1.078	1.026	1.098	1.099		1.187
D4A2D7	Importin 4 OS=Rattus norvegicus OX=10116 GN=Ipo4 PE=1 SV=2	Ipo4	118.93	3.3	11	3	3	0	1	1	1	1	0	1	1	2	2	3	3	3	3	2	3	2	3	2	3	3	3	3	2	3	2	3	0	150340	154090	158050	177440	0	151110	124310	167800		0.933	0.956	0.981	1.101
D4A2F1	Agrin OS=Rattus norvegicus OX=10116 GN=Agrn PE=1 SV=2	Agrn	206.59	7.4	58	10	10	5	6	5	4	2	4	4	7	4	8	8	7	6	4	8	7	9	6	8	8	7	6	4	8	7	9	6	106870	150320	136080	121470	114800	97255	120560	109590	148030	0.859	1.208	1.093	0.976	0.922	0.781
D4A2G9	RAN-binding protein 1 OS=Rattus norvegicus OX=10116 GN=Ranbp1 PE=1 SV=1	Ranbp1	23.596	53.7	33	6	6	3	2	5	4	3	3	4	2	1	4	5	6	5	4	6	5	5	4	4	5	6	5	4	6	5	5	4	127480	159760	125870	139430	159390	118000	129860	127660	145610	0.961	1.204	0.949	1.051	1.201	0.889
D4A2N1	Arginyl-tRNA--protein transferase 1 OS=Rattus norvegicus OX=10116 GN=Ate1 PE=1 SV=1	Ate1	58.216	9.2	17	3	3	2	3	2	0	1	1	2	1	1	2	3	2	1	2	3	3	3	2	2	3	2	1	2	3	3	3	2	25963	31813	33565	0	19155	25492	27040	20602	14244	1	1.225	1.293		0.738	0.982
D4A2P1	Cell division cycle and apoptosis regulator 1 OS=Rattus norvegicus OX=10116 GN=Ccar1 PE=1 SV=2	Ccar1	132.15	3.9	14	3	3	1	1	1	1	1	1	1	3	1	2	1	3	3	2	2	1	3	1	2	1	3	3	2	2	1	3	1	41249	0	39564	47335	25725	27928	0	35190	0	1.269		1.217	1.456	0.791	0.859
D4A305	Coiled-coil domain containing 58 (Predicted), isoform CRA_c OS=Rattus norvegicus OX=10116 GN=Ccdc58 PE=1 SV=1	Ccdc58	16.69	42.4	28	4	4	2	2	3	2	3	2	2	3	3	4	3	4	4	3	2	4	4	4	4	3	4	4	3	2	4	4	4	111480	141230	105880	108930	112800	117150	119590	137680	111660	0.939	1.189	0.892	0.917	0.95	0.987
D4A3D2	RCG56113, isoform CRA_a OS=Rattus norvegicus OX=10116 GN=Smyd1 PE=4 SV=1	Smyd1	56.553	50.6	255	18	18	19	25	21	19	20	22	23	20	21	18	18	18	18	18	17	18	18	18	18	18	18	18	18	17	18	18	18	3546700	3222100	3416200	3169300	3045900	3204100	3527700	3348000	3166200	1.068	0.97	1.029	0.955	0.917	0.965
D4A3E2	Aminopeptidase-like 1 OS=Rattus norvegicus OX=10116 GN=Npepl1 PE=1 SV=2	Npepl1	43.682	22.3	33	5	5	3	2	5	3	2	2	1	3	2	2	3	4	4	3	3	3	4	3	2	3	4	4	3	3	3	4	3	151960	154130	151830	147300	190990	169010	136470	163940	160340	0.974	0.988	0.973	0.944	1.224	1.083
D4A3E8	Mitochondrial ribosomal protein S27 OS=Rattus norvegicus OX=10116 GN=Mrps27 PE=1 SV=1	Mrps27	47.648	41.7	68	11	11	6	5	6	4	7	7	7	8	4	7	10	10	9	9	11	9	10	8	7	10	10	9	9	11	9	10	8	268020	238180	254540	250360	262230	262280	287660	272140	254900	1.031	0.916	0.979	0.963	1.009	1.009
D4A3K5	Histone H1.1 OS=Rattus norvegicus OX=10116 GN=Hist1h1a PE=1 SV=1	Hist1h1a	22.004	29	24	4	3	2	3	1	3	2	1	1	1	3	4	4	4	4	4	3	4	4	4	3	3	3	3	3	2	3	3	3	167920	140070	49717	166810	181540	142190	148510	84156	154050	1.168	0.974	0.346	1.16	1.263	0.989
D4A3V2	NADH dehydrogenase [ubiquinone] 1 alpha subcomplex subunit 6 OS=Rattus norvegicus OX=10116 GN=Ndufa6 PE=1 SV=1	Ndufa6	15.224	40.8	121	6	6	12	9	9	10	6	10	10	8	12	6	6	6	6	6	6	6	6	6	6	6	6	6	6	6	6	6	6	3240800	2704500	2786300	2768600	2814400	2779100	2654100	2622400	3828100	1.117	0.932	0.96	0.954	0.97	0.958
D4A412	Uncharacterized protein OS=Rattus norvegicus OX=10116 PE=4 SV=1	---	15.022	35.4	25	4	4	3	2	1	2	3	1	2	2	3	4	3	3	4	4	2	3	2	3	4	3	3	4	4	2	3	2	3	101830	118260	29360	101370	133300	65840	127140	98184	158340	1.001	1.162	0.289	0.996	1.31	0.647
D4A414	COX15 homolog, cytochrome c oxidase assembly protein (Yeast), isoform CRA_a OS=Rattus norvegicus OX=10116 GN=Cox15 PE=1 SV=1	Cox15	45.914	13	38	4	4	4	4	3	2	3	4	2	4	2	4	4	4	4	4	4	4	4	4	4	4	4	4	4	4	4	4	4	82586	85724	68733	102950	110900	87721	109150	84475	98404	0.884	0.918	0.736	1.102	1.187	0.939
D4A465	Late endosomal/lysosomal adaptor, MAPK and MTOR activator 2 OS=Rattus norvegicus OX=10116 GN=Lamtor2 PE=1 SV=1	Lamtor2	13.48	32	31	3	3	4	2	2	3	3	3	3	3	2	3	3	3	2	2	2	2	2	2	3	3	3	2	2	2	2	2	2	124890	123180	149370	127340	133450	137580	138890	168980	94446	0.97	0.956	1.16	0.989	1.036	1.068
D4A478	Nucleoside-triphosphatase, cancer-related OS=Rattus norvegicus OX=10116 GN=Ntpcr PE=1 SV=1	Ntpcr	20.813	37	38	4	4	3	4	5	4	3	3	2	2	3	4	4	4	4	4	4	3	3	4	4	4	4	4	4	4	3	3	4	127970	110910	131540	139620	111380	138200	138680	131700	148620	0.999	0.866	1.027	1.09	0.87	1.079
D4A4A9	Mitochondrial ribosomal protein L19 OS=Rattus norvegicus OX=10116 GN=Mrpl19 PE=1 SV=1	Mrpl19	33.633	38.7	44	9	9	3	4	3	5	3	4	3	3	5	8	7	8	6	8	8	7	9	7	8	7	8	6	8	8	7	9	7	133870	126840	134720	139620	128610	147020	118910	136570	141860	0.991	0.939	0.997	1.034	0.952	1.088
D4A4D5	Similar to 60S acidic ribosomal protein P2 OS=Rattus norvegicus OX=10116 GN=LOC498555 PE=3 SV=1	LOC498555	11.706	57.4	89	4	2	7	7	8	7	8	7	7	9	9	4	4	4	4	3	4	4	4	4	2	2	2	2	1	2	2	2	2	780120	749850	823000	715400	722170	755500	696180	592330	629830	1.095	1.053	1.156	1.004	1.014	1.061
D4A4L5	Iron-sulfur cluster assembly 2 OS=Rattus norvegicus OX=10116 GN=Isca2 PE=1 SV=1	Isca2	16.68	48.1	44	5	5	2	3	2	5	3	4	4	4	5	5	5	5	4	4	5	5	5	5	5	5	5	4	4	5	5	5	5	250200	220990	245960	230420	247310	277840	231470	245820	274100	1.002	0.885	0.985	0.923	0.991	1.113
D4A4L6	Uncharacterized protein OS=Rattus norvegicus OX=10116 PE=1 SV=1	---	12.969	47	35	4	4	4	4	0	3	3	5	2	4	2	3	3	3	3	4	3	3	3	3	3	3	3	3	4	3	3	3	3	106600	191020	37032	140850	180580	98495	106900	169110	163480	0.908	1.627	0.315	1.199	1.538	0.839
D4A4P3	NADH:ubiquinone oxidoreductase subunit B3 OS=Rattus norvegicus OX=10116 GN=Ndufb3 PE=1 SV=1	Ndufb3	11.267	35.4	50	3	3	4	4	4	4	4	5	4	6	3	3	3	3	3	3	3	3	3	2	3	3	3	3	3	3	3	3	2	1201700	1329500	1267700	1312000	1197600	1344800	1267400	1226500	1733700	0.931	1.03	0.982	1.016	0.928	1.042
D4A4P4	FAD synthase OS=Rattus norvegicus OX=10116 GN=Flad1 PE=1 SV=2	Flad1	54.604	15.9	35	5	5	3	2	4	4	2	3	3	4	3	5	5	4	5	5	3	5	5	4	5	5	4	5	5	3	5	5	4	99239	72106	120150	103840	89342	109350	111940	144180	113240	0.947	0.688	1.146	0.99	0.852	1.043
D4A4T0	STIP1 homology and U-Box containing protein 1, isoform CRA_b OS=Rattus norvegicus OX=10116 GN=Stub1 PE=1 SV=1	Stub1	34.886	30.3	55	7	7	5	6	5	4	3	6	3	5	5	5	4	4	6	5	5	6	5	6	5	4	4	6	5	5	6	5	6	194360	167410	187240	155860	171510	175660	147170	174450	172250	1.134	0.976	1.092	0.909	1	1.024
D4A4T9	Cysteine and histidine-rich domain-containing protein 1 OS=Rattus norvegicus OX=10116 GN=Chordc1 PE=3 SV=1	Chordc1	37.361	35	45	7	7	4	3	5	4	5	3	2	7	3	6	5	6	6	5	5	4	7	4	6	5	6	6	5	5	4	7	4	137840	163680	161170	138280	122060	131080	135660	112630	135990	1.015	1.205	1.187	1.018	0.899	0.965
D4A4U3	Magnesium-dependent phosphatase 1 OS=Rattus norvegicus OX=10116 GN=Mdp1 PE=1 SV=1	Mdp1	18.61	35.4	26	4	4	3	2	3	2	2	0	2	3	2	4	4	4	3	4	3	4	3	3	4	4	4	3	4	3	4	3	3	199040	97684	185620	162570	193280	173950	185770	170490	180150	1.121	0.55	1.046	0.916	1.089	0.98
D4A4W6	RCG20695, isoform CRA_b OS=Rattus norvegicus OX=10116 GN=Slirp PE=1 SV=1	Slirp	12.576	33.3	35	3	3	3	3	3	3	3	3	3	3	3	3	3	3	3	3	3	3	3	3	3	3	3	3	3	3	3	3	3	178540	150540	185840	146730	129170	159000	169970	164150	188070	1.097	0.925	1.142	0.902	0.794	0.977
D4A4Z9	Kinectin 1 OS=Rattus norvegicus OX=10116 GN=Ktn1 PE=1 SV=2	Ktn1	151.79	21.2	80	17	17	6	6	9	8	7	8	8	8	5	12	11	12	14	12	13	13	11	12	12	11	12	14	12	13	13	11	12	150410	149120	187800	170670	152690	184960	131080	171640	151840	0.96	0.952	1.199	1.09	0.975	1.181
D4A500	HD domain containing 3 (Predicted), isoform CRA_b OS=Rattus norvegicus OX=10116 GN=Hddc3 PE=1 SV=1	Hddc3	20.254	41.9	21	5	5	2	2	2	2	2	1	0	2	2	4	5	3	3	4	4	4	4	4	4	5	3	3	4	4	4	4	4	119150	118970	110340	96737	62184	91529	73878	130880	118330	1.153	1.152	1.068	0.936	0.602	0.886
D4A510	SWI/SNF-related, matrix-associated, actin-dependent regulator of chromatin, subfamily c, member 2 OS=Rattus norvegicus OX=10116 GN=Smarcc2 PE=1 SV=3	Smarcc2	124.74	4.1	17	2	2	1	1	2	2	1	2	3	1	1	2	2	1	2	2	2	2	2	2	2	2	1	2	2	2	2	2	2	25233	37705	0	32749	26328	29776	27552	22287	31989	0.87	1.3		1.129	0.908	1.027
D4A511	Signal recognition particle 9 kDa protein OS=Rattus norvegicus OX=10116 GN=Srp9 PE=1 SV=1	Srp9	10.137	25.6	15	2	2	0	2	2	1	2	2	1	1	0	1	2	2	2	2	2	2	2	1	1	2	2	2	2	2	2	2	1	0	27916	32043	22562	35627	32208	35170	27183	0		0.914	1.05	0.739	1.167	1.055
D4A520	PTC7 protein phosphatase homolog OS=Rattus norvegicus OX=10116 GN=Pptc7 PE=1 SV=1	Pptc7	32.847	42.3	67	8	8	7	6	5	4	6	7	6	4	6	7	7	7	8	8	8	8	8	8	7	7	7	8	8	8	8	8	8	299070	297680	292090	296730	278950	283690	291210	254310	251170	1.055	1.05	1.03	1.046	0.984	1
D4A565	NADH dehydrogenase (Ubiquinone) 1 beta subcomplex, 5 (Predicted), isoform CRA_b OS=Rattus norvegicus OX=10116 GN=Ndufb5 PE=1 SV=1	Ndufb5	21.664	31.7	65	7	7	4	5	5	7	6	6	6	5	7	5	7	7	7	6	7	7	7	7	5	7	7	7	6	7	7	7	7	2669900	2756200	2695800	2706900	2741900	2799700	2825000	2757700	2953700	0.955	0.986	0.964	0.968	0.981	1.001
D4A5G8	Pyruvate dehydrogenase E1 component subunit alpha OS=Rattus norvegicus OX=10116 GN=Pdha1l1 PE=1 SV=3	Pdha1l1	43.274	68.5	371	24	24	36	29	37	30	27	34	34	28	27	23	23	23	23	22	21	22	24	21	23	23	23	23	22	21	22	24	21	17807000	16222000	18197000	16693000	15204000	16298000	17825000	16001000	16512000	1.064	0.969	1.087	0.997	0.908	0.973
D4A5L9	Uncharacterized protein OS=Rattus norvegicus OX=10116 PE=3 SV=1	---	11.635	41.9	161	5	4	12	12	14	14	13	14	13	17	14	5	5	5	5	5	5	5	5	5	4	4	4	4	4	4	4	4	4	8223000	8179600	7467800	8451700	7695200	9892400	7665000	7723200	8346500	1.039	1.034	0.944	1.068	0.973	1.25
D4A5T1	Splicing factor 3B subunit 5 OS=Rattus norvegicus OX=10116 GN=Sf3b5 PE=1 SV=1	Sf3b5	10.119	32.6	22	2	2	2	2	2	1	1	2	2	2	2	2	1	2	2	1	1	2	1	1	2	1	2	2	1	1	2	1	1	32782	28969	29442	19686	0	30194	24555	25359	26146	1.238	1.094	1.111	0.743		1.14
D4A601	Translational activator of cytochrome c oxidase 1 OS=Rattus norvegicus OX=10116 GN=Taco1 PE=1 SV=3	Taco1	32.812	33.2	50	7	7	4	3	7	4	3	3	4	5	4	7	5	7	7	4	5	5	6	4	7	5	7	7	4	5	5	6	4	149430	149340	155110	148660	137190	152280	171580	184280	161910	0.942	0.941	0.978	0.937	0.865	0.96
D4A617	Ectonucleoside triphosphate diphosphohydrolase 1 OS=Rattus norvegicus OX=10116 GN=LOC103689954 PE=3 SV=2	LOC103689954	52.016	11.6	11	3	3	2	0	1	1	1	0	0	1	1	2	1	2	2	1	2	2	2	1	2	1	2	2	1	2	2	2	1	24591	0	12052	16063	0	0	19266	26421	0	1.167		0.572	0.762
D4A644	MAP7 domain-containing 1 OS=Rattus norvegicus OX=10116 GN=Map7d1 PE=1 SV=1	Map7d1	90.418	9.2	42	5	5	4	3	3	5	4	3	1	4	4	5	5	5	5	5	4	5	5	4	5	5	5	5	5	4	5	5	4	104250	99545	110830	91979	96345	91319	72838	85339	99375	1.111	1.061	1.181	0.98	1.027	0.973
D4A650	Peptide-methionine (R)-S-oxide reductase OS=Rattus norvegicus OX=10116 GN=Msrb3 PE=1 SV=3	Msrb3	29.033	33.6	33	7	7	5	1	5	2	2	3	1	1	2	5	3	6	3	5	4	3	3	4	5	3	6	3	5	4	3	3	4	131950	79108	185290	94157	70773	117360	88256	124490	95736	1.214	0.728	1.705	0.866	0.651	1.08
D4A678	Spectrin, alpha, erythrocytic 1 OS=Rattus norvegicus OX=10116 GN=Spta1 PE=1 SV=3	Spta1	280.07	38.5	451	68	67	40	41	49	20	57	45	23	36	30	55	57	56	45	63	60	39	53	51	54	56	55	44	62	59	38	52	50	1604300	1739100	1653800	960570	2768200	2114900	686550	1430500	1561100	1.004	1.089	1.035	0.601	1.733	1.324
D4A6C5	Rho GTPase-activating protein 1 OS=Rattus norvegicus OX=10116 GN=Arhgap1 PE=1 SV=1	Arhgap1	50.622	25.3	58	8	8	4	4	6	6	6	6	5	6	4	7	6	7	7	8	7	8	7	7	7	6	7	7	8	7	8	7	7	359780	370030	281390	345550	355260	399330	377590	378360	339750	1.017	1.046	0.795	0.977	1.004	1.129
D4A6G6	Ribosomal protein S19-like OS=Rattus norvegicus OX=10116 GN=LOC100362339 PE=4 SV=1	LOC100362339	16.117	29.7	27	6	6	3	1	3	1	3	1	2	1	4	4	3	5	2	4	3	3	4	5	4	3	5	2	4	3	3	4	5	147670	166170	119260	130090	195950	140910	128320	127670	193700	1	1.125	0.807	0.881	1.327	0.954
D4A6W6	Uncharacterized protein OS=Rattus norvegicus OX=10116 PE=3 SV=1	---	28.156	21.4	36	4	4	4	2	3	1	3	2	4	3	2	4	4	3	4	4	4	4	4	4	4	4	3	4	4	4	4	4	4	290660	280710	293570	237170	302780	247250	400180	316500	288790	0.992	0.958	1.002	0.81	1.034	0.844
D4A6X4	Acylphosphatase OS=Rattus norvegicus OX=10116 GN=Acyp1 PE=1 SV=1	Acyp1	11.312	33.3	10	3	3	0	1	3	1	0	0	1	1	1	2	2	3	2	2	2	2	2	3	2	2	3	2	2	2	2	2	3	156740	163520	163810	159370	155140	162590	174030	157470	171890	0.96	1.002	1.003	0.976	0.95	0.996
D4A702	Synaptopodin-2 OS=Rattus norvegicus OX=10116 GN=Synpo2 PE=1 SV=2	Synpo2	136.02	38.5	304	29	29	28	19	29	24	22	24	26	28	25	25	25	27	25	24	24	26	26	25	25	25	27	25	24	24	26	26	25	2697600	2468100	2608100	2806000	2863900	2634800	2674700	2795300	2968400	1.01	0.924	0.977	1.051	1.073	0.987
D4A720	RCG61762, isoform CRA_d OS=Rattus norvegicus OX=10116 GN=Srsf7 PE=1 SV=1	Srsf7	27.377	17.6	32	4	3	2	3	2	3	3	3	3	2	2	4	4	3	3	3	3	4	4	4	3	3	2	3	2	2	3	3	3	204570	215770	194360	227590	254420	226470	218760	215440	226090	0.915	0.966	0.87	1.019	1.139	1.013
D4A742	RCG37250, isoform CRA_a OS=Rattus norvegicus OX=10116 GN=Romo1 PE=1 SV=1	Romo1	8.1828	24.1	21	2	2	2	2	2	2	1	1	2	2	1	2	2	2	2	2	2	2	2	2	2	2	2	2	2	2	2	2	2	485970	416980	471330	398760	304060	320990	364040	156350	355710	1.274	1.093	1.235	1.045	0.797	0.841
D4A746	GDP-mannose pyrophosphorylase B OS=Rattus norvegicus OX=10116 GN=Gmppb PE=1 SV=1	Gmppb	39.902	20	42	5	5	4	4	3	5	2	4	3	3	4	5	5	5	5	4	5	5	5	5	5	5	5	5	4	5	5	5	5	89304	86058	96171	84637	87785	91981	77981	83861	84107	1.034	0.997	1.114	0.98	1.017	1.065
D4A772	Dystrobrevin OS=Rattus norvegicus OX=10116 GN=Dtna PE=1 SV=3	Dtna	70.926	25.7	57	11	9	6	5	4	2	3	5	6	7	5	9	8	9	7	8	9	9	10	10	7	7	7	6	6	7	8	8	8	447180	413740	508960	391860	501600	445670	482470	461690	414010	0.976	0.903	1.111	0.856	1.095	0.973
D4A781	Importin 5 OS=Rattus norvegicus OX=10116 GN=Ipo5 PE=1 SV=1	Ipo5	123.7	25.4	139	21	21	10	8	11	12	9	13	16	15	13	15	17	18	19	17	15	20	19	16	15	17	18	19	17	15	20	19	16	490710	470270	534020	556630	564010	539030	558370	565880	538240	0.94	0.901	1.023	1.067	1.081	1.033
D4A7C0	GPN-loop GTPase 2 OS=Rattus norvegicus OX=10116 GN=Gpn2 PE=3 SV=1	Gpn2	34.393	7.7	11	1	1	1	1	0	1	1	2	1	0	1	1	1	1	1	1	1	1	1	1	1	1	1	1	1	1	1	1	1	387180	283750	374730	462310	368760	335730	398290	359310	421550	1.117	0.819	1.081	1.334	1.064	0.969
D4A7F2	Myc-binding protein OS=Rattus norvegicus OX=10116 GN=Mycbp PE=1 SV=1	Mycbp	11.97	46.6	25	3	3	3	1	3	2	1	2	2	3	2	3	2	3	3	2	3	3	3	3	3	2	3	3	2	3	3	3	3	57007	71432	61282	70632	57665	75768	76495	62634	62599	0.876	1.098	0.942	1.085	0.886	1.164
D4A7L4	NADH dehydrogenase (Ubiquinone) 1 beta subcomplex, 11 (Predicted) OS=Rattus norvegicus OX=10116 GN=Ndufb11 PE=1 SV=1	Ndufb11	17.634	38.4	109	4	4	7	9	9	11	11	9	7	10	9	4	4	4	4	4	4	4	4	4	4	4	4	4	4	4	4	4	4	1585600	1724700	1812100	1853500	1931000	1805400	1921800	1913700	1971100	0.874	0.951	0.999	1.022	1.064	0.995
D4A7L6	Ribose 5-phosphate isomerase A OS=Rattus norvegicus OX=10116 GN=Rpia PE=1 SV=1	Rpia	32.472	17.5	19	3	3	2	2	2	2	1	1	2	1	1	3	3	3	3	2	2	3	2	3	3	3	3	3	2	2	3	2	3	78618	71735	88752	77132	79488	81297	74930	74717	69958	1.048	0.956	1.183	1.028	1.06	1.084
D4A7N1	MICOS complex subunit Mic25 OS=Rattus norvegicus OX=10116 GN=Chchd6 PE=1 SV=1	Chchd6	29.211	15.3	11	3	3	0	0	2	1	1	1	2	1	1	3	2	3	3	3	3	2	3	2	3	2	3	3	3	3	2	3	2	56088	60450	58050	46319	77661	52067	74039	48436	67985	0.896	0.965	0.927	0.74	1.24	0.831
D4A7S1	Histone-lysine N-methyltransferase setd3-like OS=Rattus norvegicus OX=10116 GN=LOC100910833 PE=4 SV=3	LOC100910833	43.781	7.3	4	2	2	0	1	1	1	0	1	0	0	0	0	2	1	2	0	2	1	1	0	0	2	1	2	0	2	1	1	0	0	22202	0	26360	0	25959	0	0	0		0.894		1.061		1.045
D4A7U1	Zyxin OS=Rattus norvegicus OX=10116 GN=Zyx PE=1 SV=1	Zyx	60.303	28.9	40	10	10	2	3	5	3	4	6	3	3	3	6	6	6	5	5	8	4	7	5	6	6	6	5	5	8	4	7	5	250240	221420	192590	177330	235490	217220	210410	196470	209740	1.234	1.092	0.949	0.874	1.161	1.071
D4A7X1	Mitochondrial ribosomal protein S16 OS=Rattus norvegicus OX=10116 GN=Mrps16 PE=1 SV=1	Mrps16	15.243	13.3	21	1	1	2	2	1	2	2	2	2	2	2	1	1	1	1	1	1	1	1	1	1	1	1	1	1	1	1	1	1	43077	60324	0	61311	51830	62041	47618	42269	42602	0.849	1.189		1.208	1.021	1.223
D4A7X7	Myopalladin OS=Rattus norvegicus OX=10116 GN=Mypn PE=1 SV=1	Mypn	142.85	24.3	125	21	20	10	8	8	11	10	10	11	11	11	18	19	15	17	17	16	16	16	15	18	19	14	16	16	15	15	15	14	557910	483700	524800	510150	529460	459510	591990	519790	536070	1.076	0.933	1.012	0.984	1.021	0.886
D4A830	Pyrophosphatase (inorganic) 2 OS=Rattus norvegicus OX=10116 GN=Ppa2 PE=1 SV=2	Ppa2	35.046	76.3	209	24	24	22	15	19	20	16	14	18	15	14	22	19	21	21	19	22	20	22	20	22	19	21	21	19	22	20	22	20	1835400	1628500	2018000	1708400	1511200	1828500	1935200	1871200	1687200	1.034	0.917	1.136	0.962	0.851	1.03
D4A833	Mitochondrial ribosomal protein S30 OS=Rattus norvegicus OX=10116 GN=Mrps30 PE=1 SV=1	Mrps30	50.001	18.2	43	5	5	2	4	5	3	4	4	2	4	4	3	4	4	5	4	5	3	5	4	3	4	4	5	4	5	3	5	4	204330	185700	236150	182970	188570	183510	198450	151620	191970	1.046	0.95	1.209	0.936	0.965	0.939
D4A857	Importin 9 OS=Rattus norvegicus OX=10116 GN=Ipo9 PE=1 SV=2	Ipo9	116.01	5.6	25	4	4	3	4	3	3	2	2	1	1	1	4	3	4	4	4	3	4	3	4	4	3	4	4	4	3	4	3	4	130280	119900	136220	207960	128490	167290	117230	118540	184930	0.88	0.81	0.92	1.404	0.868	1.13
D4A899	Vacuolar protein sorting 13 homolog A OS=Rattus norvegicus OX=10116 GN=Vps13a PE=1 SV=2	Vps13a	266.49	2.2	14	3	3	1	2	3	0	1	1	1	1	0	3	2	3	1	2	2	2	3	2	3	2	3	1	2	2	2	3	2	18736	20984	28588	0	17990	16885	20026	15777	19913	0.893	1	1.362		0.857	0.804
D4A8A0	Carbamoyl-phosphate synthetase 2, aspartate transcarbamylase, and dihydroorotase OS=Rattus norvegicus OX=10116 GN=Cad PE=1 SV=2	Cad	243.37	3.9	9	5	5	1	0	1	0	2	1	0	1	1	2	0	3	3	3	4	3	3	2	2	0	3	3	3	4	3	3	2	0	0	0	0	14882	24873	19627	15739	20730					0.768	1.284
D4A8D5	Filamin B OS=Rattus norvegicus OX=10116 GN=Flnb PE=1 SV=1	Flnb	275.31	31.4	235	51	44	19	16	21	23	21	20	15	22	17	42	39	41	40	40	41	36	38	41	36	32	35	33	33	35	29	32	34	1001200	1065000	975360	1172900	1117800	1109300	974600	925400	1050800	0.964	1.025	0.939	1.129	1.076	1.068
D4A8F2	Ras suppressor protein 1 OS=Rattus norvegicus OX=10116 GN=Rsu1 PE=1 SV=3	Rsu1	31.337	15.5	26	3	3	3	2	3	2	2	2	2	2	1	3	3	3	2	3	3	3	3	3	3	3	3	2	3	3	3	3	3	279820	295250	246230	298150	251990	274650	285500	304950	303450	0.958	1.011	0.843	1.021	0.863	0.94
D4A8G0	LSM12 homolog OS=Rattus norvegicus OX=10116 GN=Lsm12 PE=1 SV=1	Lsm12	21.701	15.4	10	2	2	1	1	0	1	1	2	0	1	1	1	2	1	2	2	2	0	1	1	1	2	1	2	2	2	0	1	1	0	41228	0	41431	84074	50206	0	0	0		0.807		0.811	1.645	0.982
D4A8G5	Transforming growth factor, beta-induced OS=Rattus norvegicus OX=10116 GN=Tgfbi PE=1 SV=2	Tgfbi	74.752	14.2	64	8	8	5	4	6	5	6	7	5	4	6	7	7	8	6	7	8	7	6	7	7	7	8	6	7	8	7	6	7	210730	196420	240290	175240	186160	202960	187130	182270	193670	1.046	0.975	1.193	0.87	0.924	1.008
D4A8H3	Similar to RIKEN cDNA 5730469D23 (Predicted) OS=Rattus norvegicus OX=10116 GN=Uba6 PE=1 SV=1	Uba6	117.93	2.8	11	2	2	1	0	1	1	1	0	1	2	2	1	1	1	2	2	1	2	2	2	1	1	1	2	2	1	2	2	2	0	0	0	13636	12244	0	20832	26271	25191				0.694	0.624
D4A8N2	Ferredoxin 2 OS=Rattus norvegicus OX=10116 GN=Fdx2 PE=1 SV=1	Fdx2	18.77	25.3	29	3	3	2	2	3	2	2	3	2	2	3	2	3	3	3	3	3	3	3	3	2	3	3	3	3	3	3	3	3	64787	63509	81593	47098	51573	54709	69968	57173	58976	1.061	1.04	1.337	0.772	0.845	0.896
D4A8T3	Coatomer protein complex, subunit zeta 1 OS=Rattus norvegicus OX=10116 GN=Copz1 PE=1 SV=1	Copz1	20.198	19.2	19	3	3	3	3	0	1	2	2	2	1	1	2	2	2	1	2	3	3	1	1	2	2	2	1	2	3	3	1	1	47695	33287	39321	0	49779	56570	43610	0	0	1.103	0.77	0.909		1.151	1.308
D4A8Y1	Uncharacterized protein OS=Rattus norvegicus OX=10116 PE=1 SV=1	---	70.994	45.6	395	26	26	33	33	30	34	34	30	33	35	32	24	22	24	21	22	20	21	21	20	24	22	24	21	22	20	21	21	20	9756000	8979000	9094900	8983000	9023500	9524200	8605100	8426700	9938900	1.064	0.979	0.992	0.979	0.984	1.038
D4A917	Latent-transforming growth factor beta-binding protein 4 OS=Rattus norvegicus OX=10116 GN=Ltbp4 PE=1 SV=2	Ltbp4	174.52	13.9	84	15	15	9	8	5	9	6	6	6	5	8	13	12	10	13	9	13	14	9	14	13	12	10	13	9	13	14	9	14	234570	249650	194800	297450	220270	244890	245150	220180	283350	0.98	1.043	0.814	1.243	0.92	1.023
D4A944	Small nuclear ribonucleoprotein U5 subunit 40 OS=Rattus norvegicus OX=10116 GN=Snrnp40 PE=1 SV=3	Snrnp40	43.793	20	6	4	4	0	1	1	0	0	0	2	0	2	2	3	4	1	3	4	3	1	4	2	3	4	1	3	4	3	1	4	0	38266	28997	0	29810	29391	40120	0	32032		1.163	0.881		0.906	0.893
D4A962	Heterogeneous nuclear ribonucleoprotein U-like 1 OS=Rattus norvegicus OX=10116 GN=Hnrnpul1 PE=1 SV=1	Hnrnpul1	96.001	7.2	14	4	4	0	2	1	0	1	1	2	2	0	1	4	4	3	2	2	4	3	2	1	4	4	3	2	2	4	3	2	0	513100	505180	388670	566590	470100	485140	439100	422120		1.158	1.14	0.877	1.279	1.061
D4A994	ER membrane protein complex subunit 1 OS=Rattus norvegicus OX=10116 GN=Emc1 PE=1 SV=1	Emc1	111.18	8.8	26	5	5	3	1	1	2	2	2	3	2	3	5	3	3	3	3	4	4	2	4	5	3	3	3	3	4	4	2	4	55307	59775	55306	53027	55125	53698	64892	58057	65911	0.929	1.004	0.929	0.891	0.926	0.902
D4A9A3	Centromere protein V OS=Rattus norvegicus OX=10116 GN=Cenpv PE=1 SV=3	Cenpv	27.503	13.2	18	2	2	1	1	2	1	2	2	2	1	2	1	1	2	1	2	2	2	2	2	1	1	2	1	2	2	2	2	2	0	0	30708	0	50268	42322	48096	32596	24784			0.788		1.29	1.086
D4A9D6	DEAH (Asp-Glu-Ala-His) box polypeptide 9 (Predicted) OS=Rattus norvegicus OX=10116 GN=Dhx9 PE=1 SV=1	Dhx9	131.73	14.8	67	11	11	6	8	5	4	4	5	4	9	7	8	10	8	8	9	8	8	10	9	8	10	8	8	9	8	8	10	9	263250	278480	261460	263300	311520	282880	221750	257090	260150	0.995	1.053	0.989	0.996	1.178	1.07
D4A9D8	Oxysterol-binding protein OS=Rattus norvegicus OX=10116 GN=Osbp PE=1 SV=2	Osbp	77.806	23.9	81	12	12	7	8	6	5	6	5	9	8	8	12	9	11	12	9	7	10	10	11	12	9	11	12	9	7	10	10	11	218610	225610	230740	206960	258120	222600	240480	240260	239480	0.935	0.965	0.987	0.886	1.104	0.952
D4A9G1	Ribosomal protein L3-like OS=Rattus norvegicus OX=10116 GN=Rpl3l PE=3 SV=2	Rpl3l	46.394	30.5	77	10	8	6	8	4	5	9	7	8	5	8	8	7	7	6	9	9	8	8	9	6	5	5	4	7	7	6	6	7	474380	423260	550720	385550	485080	468690	514500	395330	480630	1.031	0.92	1.196	0.838	1.054	1.018
D4A9L2	RCG34610, isoform CRA_c OS=Rattus norvegicus OX=10116 GN=Srsf1 PE=1 SV=1	Srsf1	27.744	31	25	7	7	2	2	1	0	1	3	2	5	2	6	5	6	6	6	6	7	7	6	6	5	6	6	6	6	7	7	6	330540	366500	276010	210610	327240	334420	350530	361400	285320	1.039	1.152	0.868	0.662	1.029	1.052
D4A9L5	Erythrocyte membrane protein band 4.1-like 1 OS=Rattus norvegicus OX=10116 GN=Epb41l1 PE=1 SV=2	Epb41l1	98.212	3.6	5	2	2	0	0	2	1	0	1	0	0	0	0	0	2	2	1	1	1	0	1	0	0	2	2	1	1	1	0	1	0	0	36304	21670	0	0	0	0	0			1.252	0.748
D4A9N5	Tripartite motif-containing 25 OS=Rattus norvegicus OX=10116 GN=Trim25 PE=1 SV=3	Trim25	71.919	29.9	88	13	13	10	7	6	6	7	6	9	9	6	13	9	11	9	10	11	11	10	8	13	9	11	9	10	11	11	10	8	282550	256720	258630	252680	305370	234500	265420	269300	324620	1.027	0.933	0.94	0.919	1.11	0.853
D4A9P7	BolA family member 2 OS=Rattus norvegicus OX=10116 GN=Bola2 PE=1 SV=1	Bola2	10.186	44.2	36	3	3	4	3	2	4	2	4	3	3	2	3	3	3	3	3	3	3	3	3	3	3	3	3	3	3	3	3	3	62601	61472	55827	59183	51019	66821	62859	62439	65341	1.05	1.031	0.937	0.993	0.856	1.121
D4A9P9	Gup1, glycerol uptake/transporter homolog (Yeast) (Predicted) OS=Rattus norvegicus OX=10116 GN=Hhatl PE=3 SV=1	Hhatl	56.377	25.8	75	11	11	8	6	7	6	3	7	8	7	3	9	11	10	8	5	11	10	8	9	9	11	10	8	5	11	10	8	9	916670	850860	1156800	733570	872720	789620	1123000	726270	889490	1.001	0.929	1.263	0.801	0.953	0.862
D4A9T0	Cask-interacting protein 2 OS=Rattus norvegicus OX=10116 GN=Caskin2 PE=1 SV=1	Caskin2	126.98	3.2	7	2	2	1	0	0	2	1	2	0	1	0	1	0	0	2	2	2	0	2	1	1	0	0	2	2	2	0	2	1	0	0	0	20231	24761	19482	0	15399	0				1.013	1.24	0.976
D4A9W3	D-glutamate cyclase OS=Rattus norvegicus OX=10116 GN=Dglucy PE=1 SV=1	Dglucy	66.055	39.2	182	18	18	14	18	13	16	18	14	17	16	16	17	17	17	16	17	16	17	17	17	17	17	17	16	17	16	17	17	17	1416400	1270600	1351900	1258100	1240500	1151900	1435400	1288600	1223100	1.099	0.986	1.049	0.976	0.962	0.893
D4A9Z6	Mitochondrial ribosomal protein S35 OS=Rattus norvegicus OX=10116 GN=Mrps35 PE=1 SV=1	Mrps35	36.206	30.9	48	6	5	2	4	7	2	3	5	5	4	3	5	6	6	6	4	6	6	5	6	4	5	5	5	4	5	5	4	5	173530	163030	202060	176650	193680	181350	173500	179040	170790	0.969	0.91	1.128	0.986	1.081	1.012
D4AA35	Acetylserotonin O-methyltransferase-like OS=Rattus norvegicus OX=10116 GN=Asmtl PE=1 SV=2	Asmtl	24.25	46	51	6	6	2	4	6	3	5	4	4	4	4	5	5	6	5	6	6	5	5	5	5	5	6	5	6	6	5	5	5	292640	290950	393320	399430	390350	422560	281080	380050	293570	0.835	0.83	1.122	1.14	1.114	1.206
D4AA63	Ubiquilin 2 OS=Rattus norvegicus OX=10116 GN=Ubqln2 PE=1 SV=1	Ubqln2	67.259	9.4	21	4	2	0	2	3	3	2	0	2	2	1	4	4	4	4	4	4	4	4	3	2	2	2	2	2	2	2	2	2	51293	59013	48524	40603	56459	50528	48905	42446	49336	1.011	1.163	0.956	0.8	1.113	0.996
D4AAB5	Peptidase M20 domain-containing protein 2 OS=Rattus norvegicus OX=10116 GN=Pm20d2 PE=3 SV=1	Pm20d2	46.683	10.9	24	3	3	3	3	2	1	2	2	2	1	1	3	3	2	1	3	2	2	1	3	3	3	2	1	3	2	2	1	3	47705	54885	68876	0	57261	45299	60327	0	51381	0.857	0.986	1.237		1.028	0.814
D4AAE9	CDGSH iron sulfur domain 2 OS=Rattus norvegicus OX=10116 GN=Cisd2 PE=1 SV=1	Cisd2	15.293	20	14	2	2	2	1	1	2	1	1	1	1	2	2	2	2	2	2	2	2	2	2	2	2	2	2	2	2	2	2	2	73084	80163	76737	99215	119890	87820	72777	99741	111650	0.82	0.899	0.861	1.113	1.345	0.985
D4AAI5	Cullin-associated NEDD8-dissociated protein 2 OS=Rattus norvegicus OX=10116 GN=Cand2 PE=4 SV=1	Cand2	135.64	27	152	21	21	13	13	16	13	14	12	15	12	10	19	16	20	18	16	17	20	18	16	19	16	20	18	16	17	20	18	16	626930	597180	676700	629060	666430	694500	756820	645060	697410	0.937	0.892	1.011	0.94	0.996	1.038
D4AB01	Histidine triad nucleotide binding protein 2 (Predicted), isoform CRA_a OS=Rattus norvegicus OX=10116 GN=Hint2 PE=1 SV=1	Hint2	17.38	47.9	77	5	5	6	7	7	7	6	7	6	6	6	4	4	4	3	4	4	3	4	4	4	4	4	3	4	4	3	4	4	405290	400050	431470	464660	425230	426860	396570	439990	448860	0.942	0.93	1.003	1.08	0.989	0.992
D4AB03	Family with sequence similarity 120A OS=Rattus norvegicus OX=10116 GN=Fam120a PE=1 SV=2	Fam120a	122.14	10.9	48	8	8	3	2	6	6	2	5	4	4	3	4	6	8	6	5	6	6	4	4	4	6	8	6	5	6	6	4	4	90867	84400	85976	84400	79615	92729	83541	98035	96428	1.042	0.968	0.986	0.968	0.913	1.064
D4ABA5	RCG35999, isoform CRA_a OS=Rattus norvegicus OX=10116 GN=Smtn PE=1 SV=1	Smtn	99.878	7.7	26	5	5	3	0	2	2	0	2	4	3	1	4	4	4	5	5	4	5	4	2	4	4	4	5	5	4	5	4	2	103380	100150	159540	71616	64266	73184	116580	76460	88671	1.028	0.996	1.586	0.712	0.639	0.728
D4ABA9	Uncharacterized protein OS=Rattus norvegicus OX=10116 GN=Xirp1 PE=1 SV=2	Xirp1	125.77	36.7	180	25	25	17	16	15	15	12	13	16	18	15	22	22	23	21	22	20	22	21	21	22	22	23	21	22	20	22	21	21	784800	664720	780710	738490	702350	799090	761820	653060	798060	1.08	0.915	1.075	1.017	0.967	1.1
D4ABI6	Ubiquitin carboxyl-terminal hydrolase OS=Rattus norvegicus OX=10116 GN=Uchl3 PE=1 SV=2	Uchl3	26.109	46.1	79	8	8	7	7	6	5	6	8	8	7	7	7	6	6	6	7	8	7	7	7	7	6	6	6	7	8	7	7	7	270080	299160	310720	291920	275600	286470	296270	313850	387010	0.897	0.994	1.032	0.97	0.915	0.951
D4ABK7	Heterogeneous nuclear ribonucleoprotein H3 (2H9) (Predicted), isoform CRA_c OS=Rattus norvegicus OX=10116 GN=Hnrnph3 PE=1 SV=1	Hnrnph3	36.869	15.3	26	4	4	3	2	3	2	2	2	2	3	1	4	4	3	2	3	3	3	4	4	4	4	3	2	3	3	3	4	4	85124	79017	71773	67594	93931	82781	74975	87063	65937	1.057	0.981	0.891	0.839	1.166	1.028
D4ABM5	Mitochondrial ribosomal protein S34 OS=Rattus norvegicus OX=10116 GN=Mrps34 PE=1 SV=1	Mrps34	25.799	41.3	42	7	7	3	4	3	3	3	5	3	3	4	5	5	6	7	5	6	7	5	4	5	5	6	7	5	6	7	5	4	128370	132930	128540	121630	147340	123230	120850	111040	142680	1.005	1.041	1.007	0.953	1.154	0.965
D4ABS5	PITH domain-containing 1 OS=Rattus norvegicus OX=10116 GN=Pithd1 PE=1 SV=2	Pithd1	13.748	54.2	30	5	5	3	2	3	2	1	3	3	3	3	4	3	4	4	4	4	5	5	3	4	3	4	4	4	4	5	5	3	174290	166410	211550	142500	151230	179410	188850	188080	178290	0.988	0.944	1.2	0.808	0.858	1.017
D4ABT8	Heterogeneous nuclear ribonucleoprotein U-like 2 OS=Rattus norvegicus OX=10116 GN=Hnrnpul2 PE=1 SV=1	Hnrnpul2	84.858	13	31	6	6	1	3	2	5	3	2	4	2	3	3	4	5	5	4	2	4	3	5	3	4	5	5	4	2	4	3	5	111700	135610	119820	129080	119020	123090	116480	118170	122050	0.928	1.127	0.996	1.073	0.989	1.023
D4ABX6	Multimerin 2 OS=Rattus norvegicus OX=10116 GN=Mmrn2 PE=1 SV=1	Mmrn2	104.17	17.1	56	11	11	4	5	6	6	5	6	3	5	2	8	8	9	8	7	10	7	6	6	8	8	9	8	7	10	7	6	6	160140	146800	160500	161250	127510	171220	153530	140330	141180	1.075	0.986	1.078	1.083	0.856	1.15
D4AC23	T-complex protein 1 subunit eta OS=Rattus norvegicus OX=10116 GN=Cct7 PE=1 SV=1	Cct7	59.658	30.3	78	12	12	9	9	5	5	8	7	5	8	5	12	11	10	7	10	11	9	10	10	12	11	10	7	10	11	9	10	10	462070	538740	489160	454880	565080	559620	525120	544250	481980	0.9	1.049	0.952	0.886	1.1	1.09
D4AC36	Eukaryotic translation initiation factor 3 subunit F OS=Rattus norvegicus OX=10116 GN=Eif3f PE=1 SV=3	Eif3f	37.997	21.6	55	6	6	5	4	5	4	5	5	5	3	4	6	5	6	6	6	6	6	6	6	6	5	6	6	6	6	6	6	6	208650	218590	205430	221260	237090	209620	201380	216630	241210	0.961	1.007	0.946	1.019	1.092	0.965
D4AC65	Cytochrome c oxidase assembly factor 7 OS=Rattus norvegicus OX=10116 GN=Coa7 PE=1 SV=1	Coa7	25.711	13.9	14	2	2	2	0	2	1	0	1	2	2	1	1	1	2	2	1	2	1	2	2	1	1	2	2	1	2	1	2	2	34137	0	32180	14801	0	22409	25272	27165	19622	1.344		1.267	0.583		0.882
D4ACA5	Mitochondrial import inner membrane translocase subunit TIM17 OS=Rattus norvegicus OX=10116 GN=LOC100911130 PE=1 SV=1	LOC100911130	18.377	30.2	20	3	3	2	2	2	1	2	2	2	2	2	3	3	2	2	3	2	2	2	3	3	3	2	2	3	2	2	2	3	42102	34549	49596	29400	43088	31985	43429	50620	41563	1.034	0.849	1.218	0.722	1.058	0.786
D4ACB8	Chaperonin subunit 8 (Theta) (Predicted), isoform CRA_a OS=Rattus norvegicus OX=10116 GN=Cct8 PE=1 SV=1	Cct8	59.588	50.2	193	22	22	15	14	17	14	18	14	15	16	16	21	20	20	22	19	20	18	22	20	21	20	20	22	19	20	18	22	20	1215700	1336000	1261200	1326000	1560100	1334600	1258100	1260500	1364400	0.915	1.006	0.95	0.998	1.175	1.005
D4ACC2	KN motif and ankyrin repeat domain-containing protein 2 OS=Rattus norvegicus OX=10116 GN=Kank2 PE=1 SV=2	Kank2	90.221	30.1	110	16	16	8	9	13	11	10	11	5	9	9	10	13	14	12	11	12	13	14	12	10	13	14	12	11	12	13	14	12	391270	363380	394200	405790	367350	351420	359720	364320	355060	1.055	0.98	1.063	1.094	0.991	0.948
D4ACC5	Similar to 106 kDa O-GlcNAc transferase-interacting protein (Predicted), isoform CRA_a OS=Rattus norvegicus OX=10116 GN=Trak1 PE=1 SV=1	Trak1	104.56	16.6	49	10	10	4	3	6	5	3	3	5	4	5	5	5	7	9	7	7	8	6	7	5	5	7	9	7	7	8	6	7	98122	89851	97219	83977	93534	87602	95428	83670	95357	1.101	1.008	1.091	0.942	1.05	0.983
D4ACG2	IlvB (Bacterial acetolactate synthase)-like (Predicted), isoform CRA_c OS=Rattus norvegicus OX=10116 GN=Ilvbl PE=1 SV=1	Ilvbl	72.269	10.3	35	4	4	3	4	4	3	2	3	2	3	3	4	4	4	4	4	4	4	4	4	4	4	4	4	4	4	4	4	4	236240	205090	215610	164450	177270	213490	240460	268570	239770	1.085	0.942	0.99	0.755	0.814	0.981
D4ACL2	Tetratricopeptide repeat domain 38 OS=Rattus norvegicus OX=10116 GN=Ttc38 PE=1 SV=2	Ttc38	57.058	32.6	89	13	13	9	7	6	7	6	7	8	7	9	12	12	12	12	11	8	12	10	13	12	12	12	12	11	8	12	10	13	280450	273570	310130	286190	287060	231780	282230	287950	306970	0.981	0.957	1.085	1.001	1.004	0.811
D4ACR1	Uncharacterized protein OS=Rattus norvegicus OX=10116 PE=1 SV=2	---	13.714	24	3	2	2	0	0	0	0	2	0	1	0	0	0	0	0	1	2	0	2	0	1	0	0	0	1	2	0	2	0	1	0	0	0	0	109570	0	12339	0	0					2.446
D4ACV3	Histone H2A OS=Rattus norvegicus OX=10116 GN=Hist2h2ac PE=3 SV=2	Hist2h2ac	13.645	27.8	64	3	1	5	4	5	4	6	5	8	5	7	3	3	3	3	3	3	3	3	3	1	1	1	1	1	1	1	1	1	7312000	8904800	6692200	8018300	9908200	8106400	9110800	9094600	7857900	0.859	1.046	0.786	0.942	1.164	0.952
D4AD15	Eukaryotic translation initiation factor 4 gamma, 1 OS=Rattus norvegicus OX=10116 GN=Eif4g1 PE=1 SV=2	Eif4g1	175.09	13.9	88	15	15	6	6	11	6	5	8	4	8	7	14	13	15	12	13	15	11	13	13	14	13	15	12	13	15	11	13	13	361480	332520	358170	360710	372940	369410	339000	331020	396570	1.033	0.951	1.024	1.031	1.066	1.056
D4AD48	DCN1-like protein OS=Rattus norvegicus OX=10116 GN=Dcun1d2 PE=1 SV=2	Dcun1d2	28.174	23.4	15	4	3	1	2	0	1	1	2	1	1	0	2	3	4	3	3	2	1	3	2	1	2	3	2	2	2	1	2	1	0	55067	40048	42363	43543	38857	0	42412	0		1.211	0.881	0.932	0.958	0.854
D4AD99	Cytoplasmic polyadenylation element-binding protein 3 OS=Rattus norvegicus OX=10116 GN=Cpeb3 PE=1 SV=3	Cpeb3	83.042	4.4	19	2	2	1	2	3	2	1	0	3	2	1	1	2	2	2	1	1	2	2	2	1	2	2	2	1	1	2	2	2	614130	383610	249950	478550	0	608840	437560	553950	422360	1.26	0.787	0.513	0.982		1.25
D4ADD7	Glutaredoxin 5 OS=Rattus norvegicus OX=10116 GN=Glrx5 PE=1 SV=1	Glrx5	16.432	29.6	42	3	3	4	4	3	3	4	2	4	4	4	3	3	2	2	3	2	2	3	2	3	3	2	2	3	2	2	3	2	534850	601410	602060	615260	596870	540340	594500	602170	529580	0.9	1.012	1.013	1.035	1.004	0.909
D4ADF5	Programmed cell death 5 OS=Rattus norvegicus OX=10116 GN=Pdcd5 PE=1 SV=1	Pdcd5	14.204	56	33	6	6	2	4	2	1	4	3	2	4	3	4	4	5	5	5	4	5	4	4	4	4	5	5	5	4	5	4	4	206850	194400	183480	174140	194600	187940	167910	203990	192530	1.115	1.048	0.989	0.939	1.049	1.013
D4ADG2	IBA57, iron-sulfur cluster assembly OS=Rattus norvegicus OX=10116 GN=Iba57 PE=1 SV=1	Iba57	38.673	21.2	53	5	5	4	6	4	4	2	5	5	5	3	5	5	4	4	5	5	5	5	5	5	5	4	4	5	5	5	5	5	256660	214170	311090	257630	207060	264440	268720	236490	267540	1.006	0.839	1.219	1.01	0.811	1.036
D4ADL1	Uncharacterized protein OS=Rattus norvegicus OX=10116 PE=4 SV=3	---	12.914	29.2	3	2	1	0	0	0	0	2	0	0	0	0	2	2	1	2	2	2	2	2	2	1	1	0	1	1	1	1	1	1	25124	22764	0	0	79104	0	0	0	0	0.711	0.644			2.238
D4ADN6	Fibronectin type III and SPRY domain-containing 2 OS=Rattus norvegicus OX=10116 GN=Fsd2 PE=4 SV=2	Fsd2	84.697	12.5	25	6	6	1	1	4	2	3	3	2	2	1	5	4	4	6	5	4	4	6	2	5	4	4	6	5	4	4	6	2	69355	50512	73706	54640	56342	60128	66019	76604	74460	1.118	0.814	1.188	0.881	0.908	0.969
D4ADP9	Coatomer protein complex, subunit zeta 2 OS=Rattus norvegicus OX=10116 GN=Copz2 PE=1 SV=2	Copz2	23.267	9.2	7	1	1	1	0	0	1	0	0	2	0	1	1	0	1	1	1	1	1	0	1	1	0	1	1	1	1	1	0	1	0	0	0	0	0	0	0	0	18618
D4ADS4	Microsomal glutathione S-transferase 3 OS=Rattus norvegicus OX=10116 GN=Mgst3 PE=1 SV=1	Mgst3	16.732	50.7	112	6	6	9	7	13	9	7	9	9	9	9	6	6	6	6	6	6	5	6	5	6	6	6	6	6	6	5	6	5	878170	772630	1148100	880130	793430	839510	1298100	1052400	1007500	0.896	0.788	1.172	0.898	0.81	0.857
D4ADX8	Ras association (RalGDS/AF-6) and pleckstrin homology domains 1 OS=Rattus norvegicus OX=10116 GN=Raph1 PE=1 SV=2	Raph1	136.63	5	5	3	3	0	0	1	0	1	0	1	0	1	3	1	2	2	2	2	2	1	2	3	1	2	2	2	2	2	1	2	0	0	0	0	38577	0	0	0	42675					1.026
D4AE17	Mitogen-activated protein kinase kinase kinase 20 OS=Rattus norvegicus OX=10116 GN=Map3k20 PE=1 SV=1	Map3k20	51.317	18.3	40	5	5	4	3	3	4	4	4	4	4	2	4	4	5	4	5	4	4	5	3	4	4	5	4	5	4	4	5	3	76227	93141	103670	86911	82860	95174	100490	121830	93708	0.81	0.99	1.102	0.924	0.88	1.011
D4AE56	Prostaglandin E synthase 2 OS=Rattus norvegicus OX=10116 GN=Ptges2 PE=1 SV=1	Ptges2	43.451	44.3	120	13	13	9	10	11	8	11	9	11	10	12	11	11	11	9	10	13	9	10	9	11	11	11	9	10	13	9	10	9	803790	815360	1035100	856130	803770	828470	814850	843190	806060	0.96	0.974	1.236	1.023	0.96	0.99
D4AE96	Importin 7 OS=Rattus norvegicus OX=10116 GN=Ipo7 PE=1 SV=1	Ipo7	119.49	10.4	43	8	8	2	7	4	5	3	3	3	3	3	5	8	6	6	6	6	8	6	6	5	8	6	6	6	6	8	6	6	113330	113830	105770	134670	113920	149870	110280	123630	167390	0.933	0.937	0.871	1.108	0.938	1.233
D4AED6	Methyltransferase-like 27 OS=Rattus norvegicus OX=10116 GN=Mettl27 PE=1 SV=1	Mettl27	27.398	15	4	3	3	0	0	0	0	1	1	0	0	1	1	1	1	1	2	3	1	2	1	1	1	1	1	2	3	1	2	1	0	0	0	0	130520	44865	0	0	0					0.92	0.316
D4AEH3	Proteasome (Prosome, macropain) 26S subunit, non-ATPase, 7 (Predicted) OS=Rattus norvegicus OX=10116 GN=Psmd7 PE=1 SV=1	Psmd7	36.491	25.6	32	7	7	3	1	4	2	3	5	2	2	2	5	6	5	6	7	6	5	5	6	5	6	5	6	7	6	5	5	6	232670	197190	199170	209640	168800	211230	180600	153470	188230	1.229	1.042	1.052	1.108	0.892	1.116
D4AEH9	Amylo-1, 6-glucosidase, 4-alpha-glucanotransferase (Glycogen debranching enzyme, glycogen storage disease type III) (Predicted), isoform CRA_a OS=Rattus norvegicus OX=10116 GN=Agl PE=1 SV=1	Agl	174.33	42.3	556	51	51	44	44	57	50	44	46	40	48	49	45	46	46	45	45	43	44	48	44	45	46	46	45	45	43	44	48	44	4285600	4060100	4688000	4241300	4121800	4305500	4681300	4739900	5017100	0.966	0.915	1.056	0.956	0.929	0.97
E2RUH2	Ribonuclease inhibitor OS=Rattus norvegicus OX=10116 GN=Rnh1 PE=1 SV=1	Rnh1	49.919	52.9	123	16	16	12	11	10	7	8	13	13	9	12	13	14	14	11	14	13	15	14	14	13	14	14	11	14	13	15	14	14	909260	916100	1031500	943310	831940	914510	939900	975920	904840	0.957	0.964	1.086	0.993	0.876	0.963
E9PSJ4	Sperm-associated antigen 9 OS=Rattus norvegicus OX=10116 GN=Spag9 PE=1 SV=2	Spag9	146	14.4	64	11	10	5	6	9	5	5	6	6	6	5	8	8	8	9	6	8	8	7	8	8	7	8	8	5	8	8	6	7	66298	75789	87182	79891	98538	99547	94811	87168	84739	0.782	0.894	1.028	0.942	1.162	1.174
E9PSU5	Uncharacterized protein OS=Rattus norvegicus OX=10116 PE=1 SV=2	---	36.886	27.5	23	10	0	1	2	1	1	2	3	3	2	1	9	9	10	8	8	8	8	8	10	0	0	0	0	0	0	0	0	0	0	151800	114900	0	0	164820	127960	0	0		1.312	0.993			1.424
E9PSY8	Epidermal growth factor receptor pathway substrate 15 OS=Rattus norvegicus OX=10116 GN=Eps15 PE=1 SV=2	Eps15	98.793	12.7	15	6	6	1	1	2	0	0	2	3	3	0	3	3	4	3	2	5	4	4	3	3	3	4	3	2	5	4	4	3	26004	29463	25175	34487	0	34206	27978	18145	16257	1.023	1.159	0.99	1.356		1.345
E9PT37	RNA-binding protein 20 OS=Rattus norvegicus OX=10116 GN=Rbm20 PE=1 SV=1	Rbm20	130.76	7.8	19	5	5	1	2	2	0	3	3	1	3	2	2	3	3	1	4	4	3	5	2	2	3	3	1	4	4	3	5	2	31261	23302	25815	0	25546	30454	24514	31551	31092	1.124	0.838	0.928		0.918	1.095
E9PT51	DNA polymerase delta-interacting protein 2 OS=Rattus norvegicus OX=10116 GN=Poldip2 PE=1 SV=3	Poldip2	41.797	33.7	53	10	10	2	2	4	3	2	6	6	9	5	9	8	8	8	8	8	10	10	9	9	8	8	8	8	8	10	10	9	234890	215330	250770	251160	255760	218410	233210	231840	249140	0.988	0.906	1.055	1.057	1.076	0.919
E9PT65	Radixin OS=Rattus norvegicus OX=10116 GN=Rdx PE=1 SV=2	Rdx	68.485	27.3	56	16	9	4	6	3	7	3	5	6	6	5	13	12	12	15	11	13	12	11	13	6	6	5	8	5	7	7	6	7	188940	206340	172890	202490	189370	176760	161660	182940	218520	0.993	1.085	0.909	1.065	0.996	0.929
E9PT66	Splicing factor 3b, subunit 3 OS=Rattus norvegicus OX=10116 GN=Sf3b3 PE=1 SV=2	Sf3b3	135.55	9.7	35	8	8	4	3	3	3	2	2	1	3	2	7	6	6	5	6	6	4	5	7	7	6	6	5	6	6	4	5	7	101400	104500	82616	99047	108550	98394	123140	107690	92136	1.007	1.038	0.82	0.984	1.078	0.977
E9PT82	Striatin-3 OS=Rattus norvegicus OX=10116 GN=Strn3 PE=1 SV=1	Strn3	77.628	18.2	43	9	9	4	5	4	3	4	4	2	3	3	7	8	8	6	8	6	4	6	5	7	8	8	6	8	6	4	6	5	135010	118830	123240	92973	121580	120320	133490	140380	145230	1.062	0.935	0.97	0.731	0.957	0.947
E9PT87	Myosin light chain kinase 3 OS=Rattus norvegicus OX=10116 GN=Mylk3 PE=1 SV=1	Mylk3	85.54	37.9	192	17	17	16	15	16	15	19	16	13	18	16	15	16	16	15	17	16	13	17	17	15	16	16	15	17	16	13	17	17	1319500	1183100	1343400	1242300	1265000	1231400	1206700	1453700	1411700	1.017	0.912	1.035	0.957	0.975	0.949
E9PT90	Spartin OS=Rattus norvegicus OX=10116 GN=Spart PE=1 SV=3	Spart	85.865	6.3	19	3	3	3	2	2	1	0	0	3	1	2	2	3	2	2	2	3	3	2	3	2	3	2	2	2	3	3	2	3	21798	39431	26927	22101	25306	14025	35751	31471	30513	0.82	1.484	1.013	0.832	0.952	0.528
E9PTK4	Threonine synthase-like 1 OS=Rattus norvegicus OX=10116 GN=Thnsl1 PE=1 SV=1	Thnsl1	82.709	5.2	17	3	3	2	2	1	2	0	2	0	1	1	3	3	2	2	2	3	3	3	2	3	3	2	2	2	3	3	3	2	45025	41338	28745	44944	31481	35608	21683	19758	28442	1.296	1.189	0.827	1.293	0.906	1.025
E9PTV0	Guanylate kinase 1 OS=Rattus norvegicus OX=10116 GN=Guk1 PE=1 SV=2	Guk1	24.052	24.2	20	4	4	2	1	1	1	1	2	2	3	2	3	3	3	4	2	3	3	3	3	3	3	3	4	2	3	3	3	3	72233	71487	61018	79098	68371	74939	74598	66981	78765	1.004	0.993	0.848	1.099	0.95	1.041
E9PTV9	Glyceraldehyde-3-phosphate dehydrogenase OS=Rattus norvegicus OX=10116 PE=1 SV=2	---	35.857	34.8	71	10	1	4	8	9	8	4	4	5	4	10	10	10	10	10	10	10	10	10	9	1	1	1	1	1	1	1	1	1	2670600	2712500	3110000	3046700	2915100	2841300	2970100	3309800	2875400	0.905	0.919	1.054	1.032	0.988	0.963
E9PTW1	Secretory carrier-associated membrane protein OS=Rattus norvegicus OX=10116 GN=Scamp3 PE=1 SV=2	Scamp3	38.497	10.3	23	2	2	2	2	2	2	1	2	3	2	2	2	2	2	2	2	2	2	2	2	2	2	2	2	2	2	2	2	2	86513	64835	86050	103160	89202	86806	77976	89243	93162	1.006	0.754	1.001	1.2	1.037	1.009
E9PU01	Chromodomain helicase DNA-binding protein 4 OS=Rattus norvegicus OX=10116 GN=Chd4 PE=1 SV=3	Chd4	218.18	1.5	7	2	2	1	2	1	0	1	0	0	0	1	2	2	2	2	2	1	2	2	2	2	2	2	2	2	1	2	2	2	24975	32364	19469	22868	29297	0	20718	21323	22799	1.043	1.352	0.813	0.955	1.224
E9PU28	Inosine-5'-monophosphate dehydrogenase 2 OS=Rattus norvegicus OX=10116 GN=Impdh2 PE=1 SV=1	Impdh2	55.814	28.4	78	10	10	7	7	5	6	7	8	7	8	5	9	9	7	8	9	9	9	9	10	9	9	7	8	9	9	9	9	10	177940	176240	171030	174300	226310	217680	172200	184360	170770	0.976	0.966	0.938	0.956	1.241	1.194
E9PU42	Down syndrome critical region gene 3 (Predicted), isoform CRA_c OS=Rattus norvegicus OX=10116 GN=Vps26c PE=1 SV=2	Vps26c	32.936	16.2	8	3	3	1	0	2	0	0	0	2	0	2	1	1	2	1	0	3	3	3	2	1	1	2	1	0	3	3	3	2	0	0	57445	0	0	20377	27834	18904	30131			2.058			0.73
F1LM09	Ubiquitin carboxyl-terminal hydrolase 7 OS=Rattus norvegicus OX=10116 GN=Usp7 PE=1 SV=2	Usp7	128.43	3.2	18	2	2	1	1	2	2	2	1	2	1	2	2	1	2	2	2	1	2	2	2	2	1	2	2	2	1	2	2	2	37853	0	34701	34316	30235	0	38386	34650	34565	1.069		0.98	0.969	0.854
F1LM19	Uncharacterized protein OS=Rattus norvegicus OX=10116 PE=1 SV=3	---	38.346	34.9	116	8	8	11	10	9	9	10	10	11	10	9	7	8	7	7	6	7	8	8	8	7	8	7	7	6	7	8	8	8	3344800	4563100	2658800	3500500	4555900	3277800	4269200	3720600	3564500	0.926	1.263	0.736	0.969	1.261	0.907
F1LM47	Succinate--CoA ligase [ADP-forming] subunit beta, mitochondrial OS=Rattus norvegicus OX=10116 GN=Sucla2 PE=1 SV=1	Sucla2	50.306	53.3	358	25	25	30	33	33	34	30	26	29	29	24	24	24	23	24	22	23	24	23	21	24	24	23	24	22	23	24	23	21	7091300	6954200	7290000	7531300	7253300	7203300	8368800	7409200	7675000	0.952	0.933	0.978	1.011	0.973	0.967
F1LM55	Cell cycle and apoptosis regulator 2 OS=Rattus norvegicus OX=10116 GN=Ccar2 PE=1 SV=1	Ccar2	102.79	9	27	5	5	3	3	2	2	1	3	1	3	2	5	4	4	5	4	3	2	5	3	5	4	4	5	4	3	2	5	3	50842	50625	33464	43143	51520	41228	48902	50041	53359	1.109	1.105	0.73	0.941	1.124	0.9
F1LM66	Elongation factor Tu GTP-binding domain-containing 2 OS=Rattus norvegicus OX=10116 GN=Eftud2 PE=1 SV=2	Eftud2	109.35	8.4	23	6	6	2	2	3	1	3	3	1	2	3	3	4	5	4	5	4	4	5	4	3	4	5	4	5	4	4	5	4	43142	40062	38210	48098	49829	48545	51280	54802	51445	0.926	0.86	0.82	1.032	1.069	1.042
F1LM84	Nidogen-1 OS=Rattus norvegicus OX=10116 GN=Nid1 PE=1 SV=1	Nid1	137.04	45.2	511	39	38	42	38	41	41	41	42	42	43	45	35	35	37	34	36	36	36	38	38	34	34	36	33	35	35	35	37	37	5418000	6013400	5569800	5707500	5450500	5373300	5365900	5140900	5756400	0.974	1.081	1.001	1.026	0.98	0.966
F1LMC2	Xin actin-binding repeat-containing protein 2 OS=Rattus norvegicus OX=10116 GN=Xirp2 PE=1 SV=1	Xirp2	374.06	10.5	72	22	1	6	2	11	5	3	7	7	7	4	14	11	16	9	10	12	14	14	12	1	1	0	0	1	0	1	0	0	157320	104290	183170	131860	111410	136920	160200	135600	145070	1.143	0.758	1.331	0.958	0.81	0.995
F1LMC7	Septin-7 OS=Rattus norvegicus OX=10116 GN=Sept7 PE=1 SV=3	Sept7	50.579	39	103	13	13	10	10	8	5	8	8	11	9	7	12	11	12	12	10	10	11	11	9	12	11	12	12	10	10	11	11	9	548640	565530	502740	597020	489390	599910	560890	571090	516160	1.003	1.034	0.919	1.092	0.895	1.097
F1LMI7	E3 ubiquitin-protein ligase RNF123 OS=Rattus norvegicus OX=10116 GN=Rnf123 PE=1 SV=1	Rnf123	148.29	3.4	16	3	3	1	0	2	1	3	1	1	1	2	2	2	2	3	2	2	2	3	3	2	2	2	3	2	2	2	3	3	35095	24042	37306	42214	42224	22333	36287	46607	39155	0.963	0.66	1.024	1.158	1.159	0.613
F1LML7	Huntingtin-interacting protein 1-related OS=Rattus norvegicus OX=10116 GN=Hip1r PE=1 SV=1	Hip1r	119.55	3.1	8	3	3	1	0	2	1	0	0	1	0	1	3	2	3	3	3	3	2	3	3	3	2	3	3	3	3	2	3	3	188280	0	153890	213070	195520	228300	264550	183330	193760	0.937		0.766	1.061	0.973	1.136
F1LMM8	[Pyruvate dehydrogenase (acetyl-transferring)] kinase isozyme 2, mitochondrial OS=Rattus norvegicus OX=10116 GN=Pdk2 PE=1 SV=3	Pdk2	46.239	43.5	183	10	10	17	17	15	15	14	14	18	14	14	9	10	10	10	10	10	10	9	10	9	10	10	10	10	10	10	9	10	1051100	1023100	1225800	1006500	1045700	981300	1287800	1225400	1154400	0.96	0.934	1.119	0.919	0.955	0.896
F1LMQ3	Proteasome 26S subunit, non-ATPase 8 OS=Rattus norvegicus OX=10116 GN=Psmd8 PE=1 SV=1	Psmd8	39.877	16.1	14	3	3	1	2	0	2	1	1	2	2	0	2	3	2	2	2	1	3	3	3	2	3	2	2	2	1	3	3	3	45415	66906	45416	45302	44997	0	45495	63222	23957	0.963	1.419	0.963	0.961	0.955
F1LMU0	Myosin-4 OS=Rattus norvegicus OX=10116 GN=Myh4 PE=1 SV=1	Myh4	222.85	25.5	189	71	1	14	13	13	26	16	17	12	13	15	60	64	64	68	61	63	61	61	63	1	1	1	1	1	1	1	0	1	6572800	6496900	6186700	7117300	6527300	5938900	5928400	6838700	7117500	0.996	0.985	0.938	1.079	0.989	0.9
F1LMV6	Desmoplakin OS=Rattus norvegicus OX=10116 GN=Dsp PE=1 SV=1	Dsp	332.39	51.3	1245	131	131	112	108	101	104	101	100	114	107	93	119	119	120	116	118	113	117	125	116	119	119	120	116	118	113	117	125	116	12365000	11289000	10283000	10963000	11288000	11213000	11434000	11512000	11548000	1.092	0.997	0.908	0.968	0.997	0.99
F1LMW7	Myristoylated alanine-rich C-kinase substrate OS=Rattus norvegicus OX=10116 GN=Marcks PE=1 SV=3	Marcks	29.959	23.6	35	4	4	3	3	3	3	2	4	3	4	1	4	4	3	4	4	4	3	4	3	4	4	3	4	4	4	3	4	3	203100	227010	178640	217290	186080	260090	123760	154110	137510	1.09	1.218	0.959	1.166	0.999	1.396
F1LMZ4	Ribosome-releasing factor 2, mitochondrial OS=Rattus norvegicus OX=10116 GN=Gfm2 PE=1 SV=2	Gfm2	85.913	11.8	29	6	6	2	2	3	2	0	2	3	3	2	3	3	6	6	1	5	5	5	4	3	3	6	6	1	5	5	5	4	59357	50483	71227	100040	0	49214	63453	77248	76719	0.856	0.728	1.027	1.443		0.71
F1LMZ8	26S proteasome non-ATPase regulatory subunit 11 OS=Rattus norvegicus OX=10116 GN=Psmd11 PE=1 SV=2	Psmd11	47.463	42.4	127	15	15	14	12	10	9	11	9	11	9	10	14	14	12	14	15	15	14	14	12	14	14	12	14	15	15	14	14	12	594270	603270	540570	565320	614300	578140	587370	603760	646690	1.001	1.016	0.911	0.952	1.035	0.974
F1LN42	Tensin 1 OS=Rattus norvegicus OX=10116 GN=Tns1 PE=1 SV=2	Tns1	203.91	47.7	445	51	51	35	36	42	33	35	39	35	42	35	40	43	40	42	44	41	41	40	39	40	43	40	42	44	41	41	40	39	2813100	2703800	3290400	2572200	2766100	3028400	2860000	2640900	2712900	0.993	0.954	1.162	0.908	0.976	1.069
F1LN59	Eukaryotic translation initiation factor 4, gamma 2 OS=Rattus norvegicus OX=10116 GN=Eif4g2 PE=1 SV=2	Eif4g2	102.11	14.6	39	8	8	3	3	5	4	2	1	3	4	3	7	6	8	8	3	7	6	6	6	7	6	8	8	3	7	6	6	6	135750	128510	127470	141360	145530	127170	140920	157020	143850	0.986	0.933	0.926	1.027	1.057	0.924
F1LN61	Immunoglobulin heavy constant mu OS=Rattus norvegicus OX=10116 GN=Ighm PE=4 SV=3	Ighm	50.383	31.1	49	9	1	1	8	2	4	3	2	3	8	4	7	7	6	9	7	7	7	9	9	0	0	0	1	0	0	0	1	1	244720	780070	58669	421820	766430	364190	358070	617730	267180	0.584	1.861	0.14	1.006	1.829	0.869
F1LN75	Septin-9 OS=Rattus norvegicus OX=10116 GN=Sept9 PE=1 SV=3	Sept9	63.799	13.6	15	4	4	1	1	2	2	1	1	2	2	2	3	3	3	4	1	2	3	2	2	3	3	3	4	1	2	3	2	2	48136	52653	76788	41919	0	49180	55208	63582	33514	0.935	1.023	1.492	0.814		0.955
F1LN88	Aldehyde dehydrogenase, mitochondrial OS=Rattus norvegicus OX=10116 GN=Aldh2 PE=1 SV=2	Aldh2	56.516	53	341	21	1	36	25	31	34	28	27	27	26	23	21	21	21	20	20	20	21	20	18	1	1	1	0	1	1	1	1	1	10877000	8949300	11646000	13038000	10206000	10449000	11136000	10297000	8925300	1.043	0.858	1.116	1.25	0.978	1.002
F1LN92	AFG3-like matrix AAA peptidase subunit 2 OS=Rattus norvegicus OX=10116 GN=Afg3l2 PE=1 SV=1	Afg3l2	89.35	37.3	219	26	26	21	17	20	18	16	20	21	19	16	21	21	23	21	21	23	22	22	20	21	21	23	21	21	23	22	22	20	1256000	1001300	1226200	1121800	1050900	1223900	1314200	1249700	1097400	1.062	0.847	1.037	0.949	0.889	1.035
F1LND7	Farnesyl pyrophosphate synthase OS=Rattus norvegicus OX=10116 GN=Fdps PE=1 SV=3	Fdps	40.803	20.4	32	6	6	4	3	3	2	2	3	2	3	2	5	4	4	3	5	4	6	4	3	5	4	4	3	5	4	6	4	3	81032	85390	61140	81055	85951	85704	68840	68108	107620	1.024	1.079	0.773	1.024	1.086	1.083
F1LNE5	Protein MEMO1 OS=Rattus norvegicus OX=10116 GN=Memo1 PE=1 SV=1	Memo1	31.585	48.9	41	8	7	3	1	5	4	3	5	4	3	5	5	4	7	6	6	7	5	5	7	5	4	7	6	6	7	5	5	7	113830	107810	101740	100050	94083	91731	98169	112490	116150	1.105	1.047	0.988	0.972	0.914	0.891
F1LNF0	Myosin heavy chain 14 OS=Rattus norvegicus OX=10116 GN=Myh14 PE=1 SV=1	Myh14	228.91	30	227	46	38	21	15	19	18	19	17	17	19	20	39	42	41	40	35	38	34	34	38	31	34	33	32	28	31	26	27	31	818020	765260	826450	888370	895410	843770	893250	920010	907620	0.958	0.896	0.968	1.04	1.048	0.988
F1LNF7	Isocitrate dehydrogenase [NAD] subunit, mitochondrial OS=Rattus norvegicus OX=10116 GN=Idh3a PE=1 SV=2	Idh3a	41.176	43.5	227	15	15	21	18	18	19	18	17	18	22	21	14	14	15	14	13	15	15	14	15	14	14	15	14	13	15	15	14	15	6603600	6894400	6647500	6963700	6465100	6417400	6279600	6435500	6584000	0.996	1.04	1.002	1.05	0.975	0.968
F1LNH3	Collagen type VI alpha 2 chain OS=Rattus norvegicus OX=10116 GN=Col6a2 PE=1 SV=2	Col6a2	109.66	26.4	262	20	20	20	22	23	23	20	22	21	18	26	18	20	19	19	19	18	20	20	20	18	20	19	19	19	18	20	20	20	2711300	2815700	3153000	2777900	2659700	2744400	2667100	2635000	3103300	0.954	0.99	1.109	0.977	0.935	0.965
F1LP21	Translocase of inner mitochondrial membrane 8A1 OS=Rattus norvegicus OX=10116 GN=Timm8a1 PE=1 SV=3	Timm8a1	10.888	81.1	43	5	5	3	3	4	4	5	6	2	4	2	4	4	5	5	4	5	5	5	4	4	4	5	5	4	5	5	5	4	1120900	1200900	1239300	1285100	1237400	1326400	917180	1181200	1103800	0.931	0.997	1.029	1.067	1.027	1.101
F1LP26	Shroom family member 3 OS=Rattus norvegicus OX=10116 GN=Shroom3 PE=1 SV=3	Shroom3	216.17	1.7	11	2	2	1	0	3	0	1	1	1	1	2	2	1	2	1	2	1	2	1	2	2	1	2	1	2	1	2	1	2	270670	0	604190	134360	259940	0	268900	0	291810	0.907		2.024	0.45	0.871
F1LP30	Methylcrotonoyl-CoA carboxylase subunit alpha, mitochondrial OS=Rattus norvegicus OX=10116 GN=Mccc1 PE=1 SV=1	Mccc1	79.295	60.1	383	31	31	25	36	33	33	32	33	29	33	31	29	30	29	29	28	27	29	28	28	29	30	29	29	28	27	29	28	28	4290900	4703400	4383600	4165900	3972700	4124300	4200700	4204600	4321300	1.006	1.103	1.028	0.977	0.932	0.967
F1LP57	Mitogen-activated protein kinase kinase 4 OS=Rattus norvegicus OX=10116 GN=Map2k4 PE=1 SV=3	Map2k4	42.397	8.9	20	2	2	2	2	1	2	1	1	2	2	2	2	2	1	2	1	2	2	2	2	2	2	1	2	1	2	2	2	2	33233	41461	0	28272	0	31917	45702	39339	49382	0.844	1.053		0.718		0.811
F1LP76	Elongator complex protein 1 OS=Rattus norvegicus OX=10116 GN=Elp1 PE=1 SV=2	Elp1	149.2	3.8	14	4	4	1	0	1	2	1	2	1	2	1	3	2	2	2	2	3	2	3	2	3	2	2	2	2	3	2	3	2	31050	22883	22425	33459	37985	15612	20784	34927	23089	1.088	0.802	0.786	1.173	1.332	0.547
F1LP82	Ras-related protein Rab-2A OS=Rattus norvegicus OX=10116 GN=Rab2a PE=1 SV=3	Rab2a	22.804	44.7	69	8	8	6	5	6	5	6	5	7	6	5	6	7	6	5	6	6	6	7	6	6	7	6	5	6	6	6	7	6	431590	385330	398250	408330	502080	467350	408240	426290	406380	1.028	0.918	0.949	0.973	1.196	1.114
F1LPB4	A-kinase-anchoring protein 9 OS=Rattus norvegicus OX=10116 GN=Akap9 PE=1 SV=2	Akap9	433.94	0.8	5	2	2	0	1	1	0	0	2	0	0	0	1	2	2	2	2	2	1	2	2	1	2	2	2	2	2	1	2	2	0	9070800	5334300	8781800	9013000	12435000	0	6165200	1634100		1.211	0.712	1.172	1.203	1.66
F1LPC7	Hepatoma-derived growth factor OS=Rattus norvegicus OX=10116 GN=Hdgf PE=1 SV=2	Hdgf	26.44	17.7	21	4	3	3	2	2	1	2	2	0	1	3	4	3	4	2	3	4	1	3	4	3	2	3	1	2	3	0	2	3	38368	43992	18202	0	65555	34935	0	67934	44097	0.942	1.08	0.447		1.61	0.858
F1LPD0	Collagen alpha-1(XV) chain-like OS=Rattus norvegicus OX=10116 GN=LOC108348074 PE=1 SV=3	LOC108348074	134.49	14.3	192	12	12	16	16	13	16	14	16	15	17	15	12	12	12	12	12	10	11	11	11	12	12	12	12	12	10	11	11	11	683180	761070	650700	760910	859140	797120	739390	809980	851310	0.897	0.999	0.854	0.999	1.127	1.046
F1LPD6	3-ketoacyl-CoA thiolase A, peroxisomal OS=Rattus norvegicus OX=10116 GN=Acaa1a PE=1 SV=2	Acaa1a	44.524	34.6	54	9	9	4	3	5	5	6	3	5	4	4	4	6	6	7	7	5	7	8	6	4	6	6	7	7	5	7	8	6	75836	82316	164250	113610	119600	76272	146670	102740	155460	0.649	0.705	1.406	0.973	1.024	0.653
F1LPG5	NADH:ubiquinone oxidoreductase subunit B4 OS=Rattus norvegicus OX=10116 GN=Ndufb4 PE=1 SV=1	Ndufb4	15.064	46.5	76	6	6	6	7	7	8	6	6	6	7	6	6	6	6	6	6	6	6	6	6	6	6	6	6	6	6	6	6	6	3167000	3358200	3316200	3375100	3086700	3084200	3110200	2713100	3312800	1.003	1.064	1.05	1.069	0.978	0.977
F1LPJ1	Protein tyrosine phosphatase, receptor type, M OS=Rattus norvegicus OX=10116 GN=Ptprm PE=4 SV=2	Ptprm	167.24	5	13	5	5	0	2	1	0	0	1	2	3	1	4	3	3	4	3	3	4	3	4	4	3	3	4	3	3	4	3	4	31603	52427	0	39761	37205	45163	48939	59979	42336	0.725	1.203		0.913	0.854	1.037
F1LPM3	Sorbin and SH3 domain-containing protein 2 OS=Rattus norvegicus OX=10116 GN=Sorbs2 PE=1 SV=2	Sorbs2	134.14	30.5	248	27	26	19	23	18	20	19	23	22	25	23	27	27	25	26	26	26	26	26	22	26	26	24	25	25	25	25	25	22	5658200	5341300	5017200	4949300	5021200	5675100	5691500	5419200	5510400	1.074	1.014	0.953	0.94	0.953	1.077
F1LPM9	Serine/threonine-protein kinase TNNI3K OS=Rattus norvegicus OX=10116 GN=Tnni3k PE=4 SV=2	Tnni3k	92.773	21.3	67	11	11	5	4	8	7	6	7	5	5	5	9	10	10	9	10	11	10	8	9	9	10	10	9	10	11	10	8	9	171140	200130	223260	208300	222660	213000	194160	195630	193580	0.868	1.015	1.132	1.056	1.129	1.08
F1LPR6	Immunoglobulin heavy constant mu OS=Rattus norvegicus OX=10116 GN=Ighm PE=1 SV=3	Ighm	51.4	7	6	2	2	1	0	0	1	1	0	0	2	1	1	0	0	1	2	1	0	2	1	1	0	0	1	2	1	0	2	1	0	0	0	0	95651	0	0	37062	0					1.441
F1LPS8	Transcriptional activator protein Pur-alpha OS=Rattus norvegicus OX=10116 GN=Pura PE=1 SV=3	Pura	31.903	23.2	48	5	5	3	3	2	4	4	4	5	4	6	4	4	3	4	5	5	4	5	5	4	4	3	4	5	5	4	5	5	190370	220540	192560	253870	241630	208050	219200	251420	240960	0.847	0.981	0.857	1.13	1.075	0.926
F1LPV0	Asparaginyl-tRNA synthetase OS=Rattus norvegicus OX=10116 GN=Nars PE=1 SV=2	Nars	64.127	10.2	14	4	4	1	1	0	2	1	1	0	3	1	3	4	3	4	4	4	3	4	4	3	4	3	4	4	4	3	4	4	94543	116360	97463	113060	133850	118620	115340	115340	122990	0.85	1.047	0.877	1.017	1.204	1.067
F1LPV8	Succinate--CoA ligase [GDP-forming] subunit beta, mitochondrial OS=Rattus norvegicus OX=10116 GN=Suclg2 PE=1 SV=2	Suclg2	46.638	51.3	253	19	19	21	19	25	23	19	22	20	17	22	19	19	18	19	18	18	17	18	18	19	19	18	19	18	18	17	18	18	4787000	4707800	4834100	4652200	4398300	4649700	4643600	4748000	4363600	1.021	1.004	1.031	0.992	0.938	0.992
F1LQ09	Atlastin GTPase 2 OS=Rattus norvegicus OX=10116 GN=Atl2 PE=1 SV=1	Atl2	66.194	6	15	2	2	1	1	1	1	1	2	1	1	1	2	2	1	1	1	2	1	2	2	2	2	1	1	1	2	1	2	2	24821	28131	0	0	0	20084	0	23261	26578	1.003	1.136				0.811
F1LQ48	Heterogeneous nuclear ribonucleoprotein L OS=Rattus norvegicus OX=10116 GN=Hnrnpl PE=1 SV=2	Hnrnpl	67.902	39	137	14	14	10	12	11	12	12	11	12	13	11	11	13	12	12	11	13	12	13	12	11	13	12	12	11	13	12	13	12	752410	791330	686430	780580	781120	729580	732110	764300	746990	1.009	1.061	0.921	1.047	1.048	0.979
F1LQ62	Ras-related protein Ral-B OS=Rattus norvegicus OX=10116 GN=Ralb PE=1 SV=3	Ralb	23.26	15.6	19	2	2	2	1	1	1	2	2	1	2	2	2	2	2	2	2	2	2	2	2	2	2	2	2	2	2	2	2	2	83134	63825	75780	55940	69778	77130	61536	61328	65348	1.194	0.917	1.089	0.804	1.003	1.108
F1LQ95	Troponin T, cardiac muscle OS=Rattus norvegicus OX=10116 GN=Tnnt2 PE=4 SV=3	Tnnt2	35.371	44.6	705	24	24	62	60	67	63	58	59	55	61	59	24	22	21	22	21	23	21	22	21	24	22	21	22	21	23	21	22	21	50089000	52618000	48526000	44860000	47868000	46864000	43971000	43656000	47287000	1.048	1.101	1.016	0.939	1.002	0.981
F1LQH2	Nuclear factor NF-kappa-B p105 subunit OS=Rattus norvegicus OX=10116 GN=Nfkb1 PE=1 SV=2	Nfkb1	105.7	6.9	12	4	4	1	2	2	0	0	2	0	2	0	1	3	4	2	0	3	3	3	2	1	3	4	2	0	3	3	3	2	0	32049	23513	0	0	29731	29986	23576	0		1.124	0.825			1.043
F1LQH9	Bcl2-associated athanogene 2 OS=Rattus norvegicus OX=10116 GN=Bag2 PE=4 SV=2	Bag2	23.805	28.8	37	5	5	4	4	3	3	3	2	4	4	2	4	4	5	4	4	3	4	5	5	4	4	5	4	4	3	4	5	5	115980	90698	111050	96436	97106	87975	103860	84332	95070	1.172	0.917	1.123	0.975	0.982	0.889
F1LQI1	Hydroxyacyl glutathione hydrolase OS=Rattus norvegicus OX=10116 GN=Hagh PE=1 SV=2	Hagh	34.158	23.9	40	5	5	3	2	4	4	2	4	3	3	5	5	4	5	4	3	5	3	4	5	5	4	5	4	3	5	3	4	5	142910	121840	179710	206160	153840	165660	154650	185170	304750	0.81	0.691	1.019	1.169	0.872	0.939
F1LQN3	Reticulon OS=Rattus norvegicus OX=10116 GN=Rtn4 PE=1 SV=1	Rtn4	126.4	20.7	91	15	15	7	7	6	9	7	10	8	9	10	9	11	10	13	9	13	9	13	11	9	11	10	13	9	13	9	13	11	675720	632390	618510	643800	624200	884420	624230	668110	764680	1.007	0.943	0.922	0.96	0.931	1.319
F1LQP9	Transportin 1 OS=Rattus norvegicus OX=10116 GN=Tnpo1 PE=1 SV=3	Tnpo1	101.27	4.6	12	3	3	0	2	1	1	2	0	1	0	1	2	3	3	3	2	2	2	3	1	2	3	3	3	2	2	2	3	1	40695	46575	43617	46080	41994	29467	44190	45944	0	0.967	1.107	1.037	1.096	0.998	0.701
F1LQS6	RCG61833 OS=Rattus norvegicus OX=10116 GN=Xdh PE=1 SV=2	Xdh	146.26	14.3	94	12	12	6	6	8	11	9	8	6	8	9	8	9	10	11	9	9	9	9	9	8	9	10	11	9	9	9	9	9	217670	194800	246500	238280	194830	228180	193830	217310	214190	0.98	0.877	1.109	1.072	0.877	1.027
F1LQT3	Rho-associated protein kinase OS=Rattus norvegicus OX=10116 GN=Rock2 PE=1 SV=3	Rock2	159.44	19.7	79	19	17	7	7	5	11	6	6	5	8	6	13	14	13	15	11	12	12	15	7	11	12	11	13	10	11	10	13	6	505470	492590	613220	544000	491250	531960	536370	527210	589770	0.943	0.919	1.144	1.015	0.916	0.992
F1LQT4	Carboxypeptidase N subunit 2 OS=Rattus norvegicus OX=10116 GN=Cpn2 PE=1 SV=1	Cpn2	62.639	5	7	2	2	0	0	1	0	2	0	1	1	0	1	0	2	2	2	1	2	1	0	1	0	2	2	2	1	2	1	0	0	0	9581.1	9754.3	17815	0	10343	0	0			0.818	0.833	1.522
F1LQZ0	Transmembrane protein 65 OS=Rattus norvegicus OX=10116 GN=Tmem65 PE=4 SV=1	Tmem65	27.733	26.3	36	7	7	6	3	2	3	4	3	2	3	1	7	6	6	6	7	6	6	5	6	7	6	6	6	7	6	6	5	6	406620	393360	365650	442720	469130	435090	483740	443380	517860	0.887	0.858	0.798	0.966	1.024	0.949
F1LR02	Collagen type XVIII alpha 1 chain OS=Rattus norvegicus OX=10116 GN=Col18a1 PE=1 SV=2	Col18a1	134.64	7.1	40	6	6	3	3	3	3	3	5	2	3	4	6	4	6	5	6	6	5	6	5	6	4	6	5	6	6	5	6	5	109640	121370	100940	110550	91237	113810	91588	86464	112090	1.032	1.142	0.95	1.041	0.859	1.071
F1LR42	RUN and FYVE domain-containing 1 OS=Rattus norvegicus OX=10116 GN=Rufy1 PE=1 SV=1	Rufy1	80.376	6.3	16	3	3	2	1	2	0	1	2	0	2	3	3	3	3	2	2	3	3	3	3	3	3	3	2	2	3	3	3	3	33609	42378	29734	25749	31943	22755	29014	35771	26934	1.107	1.396	0.98	0.848	1.052	0.75
F1LR87	Beta-hexosaminidase OS=Rattus norvegicus OX=10116 GN=Hexb PE=1 SV=3	Hexb	61.5	5	9	2	2	1	1	0	1	1	2	0	0	1	2	2	2	2	2	2	1	2	2	2	2	2	2	2	2	1	2	2	27693	39129	27143	14785	36540	40002	0	18211	34466	0.931	1.315	0.912	0.497	1.228	1.345
F1LR92	Serine protease inhibitor A3M OS=Rattus norvegicus OX=10116 GN=Serpina3m PE=1 SV=3	Serpina3m	46.84	18.4	10	6	4	0	0	0	0	0	0	0	5	1	1	2	2	4	2	3	1	6	5	0	1	1	2	1	1	0	4	3	0	0	0	26985	0	18368	0	87907	45108				0.599		0.408
F1LRB8	S-adenosylmethionine synthase OS=Rattus norvegicus OX=10116 GN=Mat2a PE=1 SV=2	Mat2a	43.674	8.9	6	3	3	0	0	1	2	0	1	0	1	0	2	3	3	2	3	3	2	2	2	2	3	3	2	3	3	2	2	2	82338	94892	80166	77184	79290	80516	0	88265	84276	0.992	1.144	0.966	0.93	0.956	0.97
F1LRE1	Glutathione reductase OS=Rattus norvegicus OX=10116 GN=Gsr PE=1 SV=2	Gsr	44.789	21.7	33	5	5	4	5	0	3	4	3	2	3	2	4	5	1	3	4	4	3	4	3	4	5	1	3	4	4	3	4	3	77555	109950	0	66688	84088	81366	33893	59334	53967	1.051	1.491		0.904	1.14	1.103
F1LRI5	GCN1, eIF2 alpha kinase activator homolog OS=Rattus norvegicus OX=10116 GN=Gcn1 PE=1 SV=3	Gcn1	293.07	4	45	7	7	3	3	4	4	2	3	6	5	4	4	4	6	6	5	7	7	5	5	4	4	6	6	5	7	7	5	5	75801	61097	56800	64722	82691	78055	62500	79229	72491	1.11	0.895	0.832	0.948	1.211	1.143
F1LRI7	AP2-associated protein kinase 1 OS=Rattus norvegicus OX=10116 GN=Aak1 PE=1 SV=2	Aak1	103.86	21.1	56	12	12	4	5	9	7	4	3	3	4	5	10	9	11	8	8	8	7	5	9	10	9	11	8	8	8	7	5	9	110070	94362	124260	113910	89819	93444	91343	119440	108900	1.097	0.94	1.238	1.135	0.895	0.931
F1LRJ9	Selenium-binding protein 1 OS=Rattus norvegicus OX=10116 GN=Selenbp1 PE=1 SV=2	Selenbp1	55.107	71.6	340	30	30	38	28	26	28	20	27	23	32	31	29	28	27	28	28	27	27	29	28	29	28	27	28	28	27	27	29	28	3907100	3269700	3631100	3298400	3332400	3297700	3510400	3801100	3970900	1.102	0.923	1.025	0.931	0.94	0.93
F1LRM5	BAG family molecular chaperone regulator 1 OS=Rattus norvegicus OX=10116 GN=Bag1 PE=1 SV=1	Bag1	40.141	7.5	8	2	2	1	0	1	0	0	1	1	1	0	2	0	1	0	0	1	1	2	1	2	0	1	0	0	1	1	2	1	22234	0	0	0	0	0	0	21986	0	1.123
F1LRP7	Protein argonaute-2 OS=Rattus norvegicus OX=10116 GN=Ago2 PE=1 SV=2	Ago2	99.542	6.9	12	5	5	3	0	1	1	2	0	0	1	0	3	3	4	4	5	3	2	4	2	3	3	4	4	5	3	2	4	2	46977	35326	33091	35067	53218	41995	0	33899	0	1.182	0.889	0.833	0.882	1.339	1.057
F1LRV4	Heat shock 70 kDa protein 4 OS=Rattus norvegicus OX=10116 GN=Hspa4 PE=1 SV=1	Hspa4	94.025	54.4	284	34	32	26	23	25	20	26	24	19	29	23	30	32	31	33	32	30	30	34	31	28	30	29	31	30	28	28	32	29	2354500	2355600	2441200	2418400	2355400	2430100	2351100	2381600	2516000	0.988	0.988	1.024	1.015	0.988	1.019
F1LRV6	GMP reductase OS=Rattus norvegicus OX=10116 GN=Gmpr PE=3 SV=1	Gmpr	37.458	37.7	86	9	9	7	4	8	7	6	8	8	8	8	8	8	9	9	7	9	9	8	7	8	8	9	9	7	9	9	8	7	1118000	955420	1181900	951930	1044200	1086700	1029900	1296900	1326300	1.009	0.862	1.067	0.859	0.942	0.981
F1LRY5	RCG45398 OS=Rattus norvegicus OX=10116 GN=Sardh PE=1 SV=2	Sardh	101.41	8.8	20	6	6	2	1	3	2	2	4	0	1	1	6	4	4	5	3	6	4	5	6	6	4	4	5	3	6	4	5	6	78396	84295	84728	98194	33212	76690	59779	80045	65499	1.111	1.194	1.201	1.391	0.471	1.087
F1LS02	Nuclear pore complex protein Nup155 OS=Rattus norvegicus OX=10116 GN=Nup155 PE=1 SV=1	Nup155	154.86	3.1	10	3	3	2	1	0	0	0	1	1	1	1	3	3	1	2	1	2	2	2	2	3	3	1	2	1	2	2	2	2	13204	12176	0	0	0	14676	15561	15091	13157	0.96	0.885				1.067
F1LS29	Calpain-1 catalytic subunit OS=Rattus norvegicus OX=10116 GN=Capn1 PE=1 SV=1	Capn1	82.099	22.9	58	12	12	5	10	5	5	3	6	4	5	3	10	12	10	11	9	10	12	11	9	10	12	10	11	9	10	12	11	9	210280	221910	227590	219000	281550	263570	214270	240960	217870	0.914	0.965	0.99	0.952	1.224	1.146
F1LS72	SUMO-activating enzyme subunit 2 OS=Rattus norvegicus OX=10116 GN=Uba2 PE=1 SV=3	Uba2	66.338	16.5	14	5	5	0	1	2	0	1	2	0	3	3	1	4	2	1	3	2	3	3	4	1	4	2	1	3	2	3	3	4	0	24405	29463	0	30681	33750	23953	44866	40499		0.779	0.94		0.979	1.077
F1LS79	Chondroitin sulfate proteoglycan 4 OS=Rattus norvegicus OX=10116 GN=Cspg4 PE=4 SV=1	Cspg4	252.01	11.3	97	18	18	9	12	9	8	5	11	4	8	9	14	15	13	13	10	14	11	14	15	14	15	13	13	10	14	11	14	15	268920	303110	258690	243100	221720	235550	226900	217870	224490	1.105	1.245	1.063	0.999	0.911	0.968
F1LS86	Isoleucine-tRNA synthetase (Predicted) OS=Rattus norvegicus OX=10116 GN=Iars PE=1 SV=2	Iars	144.28	18.7	67	15	15	4	8	10	5	9	5	5	6	2	12	13	11	11	11	12	8	12	10	12	13	11	11	11	12	8	12	10	221100	234330	260350	201420	218590	221950	209530	153000	159140	1.087	1.152	1.28	0.991	1.075	1.092
F1LSM0	Ubiquitin-specific peptidase 24 OS=Rattus norvegicus OX=10116 GN=Usp24 PE=1 SV=2	Usp24	294.03	4.2	17	7	7	2	2	3	0	1	2	0	0	1	7	6	5	3	3	7	4	4	6	7	6	5	3	3	7	4	4	6	64847	62012	70834	0	60276	91408	0	62773	56058	0.964	0.922	1.053		0.896	1.359
F1LSP2	Acyl-CoA dehydrogenase family, member 10 OS=Rattus norvegicus OX=10116 GN=Acad10 PE=1 SV=2	Acad10	119.19	28.3	152	21	21	13	9	13	7	14	15	16	11	15	15	14	16	15	14	16	17	16	18	15	14	16	15	14	16	17	16	18	656780	645690	729800	439970	692580	818310	705640	634840	815400	0.982	0.965	1.091	0.658	1.035	1.223
F1LSQ0	FAS-associated factor 1 OS=Rattus norvegicus OX=10116 GN=Faf1 PE=1 SV=3	Faf1	69.722	5.9	9	3	3	1	0	0	1	2	0	1	2	2	2	2	2	3	3	2	2	3	2	2	2	2	3	3	2	2	3	2	37764	39228	36910	29124	40826	37274	42731	40873	40368	0.991	1.029	0.968	0.764	1.071	0.978
F1LSS1	Structural maintenance of chromosomes protein OS=Rattus norvegicus OX=10116 GN=Smc1a PE=1 SV=3	Smc1a	142.95	6	20	6	6	1	0	5	0	2	1	1	2	3	4	3	6	4	4	4	5	4	5	4	3	6	4	4	4	5	4	5	32755	40297	36001	30604	33126	35477	32263	40303	28615	0.955	1.175	1.049	0.892	0.966	1.034
F1LST1	Fibronectin OS=Rattus norvegicus OX=10116 GN=Fn1 PE=1 SV=3	Fn1	262.75	36.7	464	55	55	36	47	30	43	46	42	36	37	37	47	49	47	48	48	49	46	43	49	47	49	47	48	48	49	46	43	49	2135200	2734600	1992100	2288500	3162900	2493900	1855800	2313700	1926100	0.944	1.209	0.881	1.012	1.398	1.103
F1LSW7	60S ribosomal protein L14 OS=Rattus norvegicus OX=10116 GN=Rpl14 PE=1 SV=2	Rpl14	23.322	14.5	16	3	3	1	1	2	2	1	1	3	1	1	2	3	3	3	3	2	3	2	3	2	3	3	3	3	2	3	2	3	180050	193700	150600	157060	236070	188150	167880	181000	214300	0.955	1.027	0.799	0.833	1.252	0.998
F1LT10	Afadin OS=Rattus norvegicus OX=10116 GN=Afdn PE=1 SV=3	Afdn	201.13	3.9	15	4	4	0	1	2	1	2	1	1	1	2	3	4	3	2	2	3	1	1	3	3	4	3	2	2	3	1	1	3	46470	38686	45603	41341	37032	38587	0	0	21044	1.149	0.956	1.127	1.022	0.915	0.954
F1LT35	Similar to 60S ribosomal protein L23a OS=Rattus norvegicus OX=10116 GN=RGD1564606 PE=3 SV=1	RGD1564606	17.734	32.7	30	5	5	4	3	1	2	4	1	2	2	2	5	5	4	5	5	5	4	5	5	5	5	4	5	5	5	4	5	5	356650	345270	288100	276980	397270	333060	351420	292330	351550	1.083	1.048	0.874	0.841	1.206	1.011
F1LT36	Uncharacterized protein OS=Rattus norvegicus OX=10116 GN=Rps10l1 PE=4 SV=2	Rps10l1	18.892	23	25	3	3	2	2	1	1	3	2	4	1	3	3	3	2	3	3	2	3	3	3	3	3	2	3	3	2	3	3	3	73552	109930	60229	81108	130760	90181	116940	92196	128790	0.747	1.116	0.611	0.823	1.327	0.915
F1LT49	Leucine-rich repeat-containing 47 OS=Rattus norvegicus OX=10116 GN=Lrrc47 PE=1 SV=2	Lrrc47	63.53	17.9	45	7	7	5	3	5	2	3	4	4	6	4	6	4	6	6	6	6	5	6	6	6	4	6	6	6	6	5	6	6	84535	97733	107600	81226	108400	93220	91618	108240	94773	0.889	1.027	1.131	0.854	1.14	0.98
F1LTF8	Laminin subunit alpha 4 OS=Rattus norvegicus OX=10116 GN=Lama4 PE=1 SV=3	Lama4	196.95	24.8	213	29	29	18	18	19	22	13	20	15	16	19	24	21	24	25	21	25	22	25	25	24	21	24	25	21	25	22	25	25	1094900	1186600	1173300	1378800	1200400	1310600	1083300	1224100	1342100	0.913	0.989	0.978	1.15	1.001	1.093
F1LTG2	Alpha-kinase 2 OS=Rattus norvegicus OX=10116 GN=Alpk2 PE=4 SV=3	Alpk2	221.6	3.9	12	4	4	2	1	1	1	1	0	2	1	0	3	1	3	1	2	1	3	3	1	3	1	3	1	2	1	3	3	1	20511	0	35735	0	17818	0	23159	19563	0	0.746		1.3		0.648
F1LTJ5	Uncharacterized protein OS=Rattus norvegicus OX=10116 PE=1 SV=3	---	263.11	46.6	816	71	70	60	71	70	70	68	71	66	66	73	59	59	61	65	60	63	59	61	60	59	59	61	65	60	63	59	60	60	7551700	7861200	7801400	7254500	7255100	7323900	7045400	7015200	7803700	1.018	1.06	1.052	0.978	0.978	0.988
F1LTN6	Uncharacterized protein OS=Rattus norvegicus OX=10116 PE=1 SV=2	---	24.915	44.7	235	10	10	24	21	23	20	23	18	20	22	16	9	9	8	9	9	8	9	10	8	9	9	8	9	9	8	9	10	8	11719000	11329000	8618900	7540300	10457000	7292000	8767900	9429500	7630500	1.335	1.291	0.982	0.859	1.192	0.831
F1LTS8	Epoxide hydrolase OS=Rattus norvegicus OX=10116 PE=3 SV=2	---	51.616	7.5	7	2	2	0	0	0	1	0	1	2	0	1	1	1	0	2	0	1	2	2	2	1	1	0	2	0	1	2	2	2	0	0	0	13140	0	0	20633	10663	13469				0.953
F1LTY5	Uncharacterized protein OS=Rattus norvegicus OX=10116 PE=1 SV=3	---	15.313	21.7	19	3	3	3	3	0	0	2	2	2	2	2	3	3	3	2	3	2	3	2	2	3	3	3	2	3	2	3	2	2	176030	147540	31855	84571	171960	95834	90255	107980	106880	1.733	1.453	0.314	0.833	1.693	0.943
F1LU48	Endoplasmic reticulum-golgi intermediate compartment 1 OS=Rattus norvegicus OX=10116 GN=Ergic1 PE=1 SV=2	Ergic1	35.011	15.3	4	3	3	0	0	0	2	0	0	0	0	1	1	2	2	3	0	2	0	2	2	1	2	2	3	0	2	0	2	2	0	0	0	20193	0	0	0	24420	24308				0.879
F1LU71	Methylglutaconyl-CoA hydratase, mitochondrial OS=Rattus norvegicus OX=10116 GN=Auh PE=1 SV=2	Auh	33.341	25.4	74	7	7	7	6	5	8	6	4	7	8	4	7	7	7	7	7	6	7	7	6	7	7	7	7	7	6	7	7	6	883390	844120	1014400	809380	776090	824100	861710	762280	792470	1.033	0.987	1.186	0.946	0.907	0.964
F1LUA1	Early endosome antigen 1 OS=Rattus norvegicus OX=10116 GN=Eea1 PE=1 SV=1	Eea1	161.1	23.1	146	24	24	13	14	16	12	10	13	10	13	11	19	18	22	21	18	18	18	17	22	19	18	22	21	18	18	18	17	22	472980	477360	490890	431670	431850	506560	407210	438340	463450	1.043	1.052	1.082	0.951	0.952	1.117
F1LUS1	Uncharacterized protein OS=Rattus norvegicus OX=10116 PE=1 SV=2	---	11.939	40	19	3	2	1	2	1	1	2	1	1	3	3	2	3	1	2	2	2	2	3	2	2	2	1	2	2	2	2	2	2	37803	47287	0	37150	169670	47024	39858	129130	48522	0.565	0.706		0.555	2.534	0.702
F1LUV9	Neural cell adhesion molecule 1 OS=Rattus norvegicus OX=10116 GN=Ncam1 PE=1 SV=3	Ncam1	91.635	8.4	20	5	5	3	2	1	4	2	1	1	1	3	5	3	4	4	2	4	2	4	5	5	3	4	4	2	4	2	4	5	85405	49743	38849	107210	69018	37175	35976	74328	108330	1.469	0.856	0.668	1.845	1.187	0.64
F1LV13	Heterogeneous nuclear ribonucleoprotein M OS=Rattus norvegicus OX=10116 GN=Hnrnpm PE=1 SV=1	Hnrnpm	73.721	33	138	16	15	12	12	12	8	11	14	11	11	13	13	13	14	13	14	15	13	13	13	13	13	13	13	14	14	13	13	13	726050	832300	636920	785830	861120	791360	687370	714500	780460	0.953	1.092	0.836	1.031	1.13	1.039
F1LVA9	Dedicator of cytokinesis 5 OS=Rattus norvegicus OX=10116 GN=Dock5 PE=1 SV=2	Dock5	214.67	1.8	4	2	2	0	0	1	0	0	1	0	1	1	1	0	1	0	0	2	1	2	1	1	0	1	0	0	2	1	2	1	0	0	0	0	0	258940	0	230910	0						1.057
F1LVY9	Peptide deformylase OS=Rattus norvegicus OX=10116 GN=Pdf PE=1 SV=2	Pdf	25.879	35.5	59	6	6	6	6	5	4	3	6	5	5	5	6	6	5	6	5	5	4	6	5	6	6	5	6	5	5	4	6	5	300700	246440	290480	272850	254720	259890	272010	284620	280260	1.099	0.901	1.062	0.997	0.931	0.95
F1LW07	Protein phosphatase 1, regulatory subunit 13-like OS=Rattus norvegicus OX=10116 GN=Ppp1r13l PE=1 SV=2	Ppp1r13l	89	12.8	34	5	5	4	4	5	2	2	2	3	1	2	5	4	5	5	4	3	5	2	3	5	4	5	5	4	3	5	2	3	64217	63854	58500	56275	62590	60488	61423	51686	48858	1.118	1.112	1.018	0.98	1.09	1.053
F1LWD0	Uncharacterized protein OS=Rattus norvegicus OX=10116 PE=1 SV=2	---	11.92	20.8	3	2	2	0	1	0	0	0	0	0	2	0	2	2	0	2	1	1	0	2	2	2	2	0	2	1	1	0	2	2	13163	17832	0	14719	0	0	0	39133	14414	0.702	0.951		0.785
F1LWE6	Musashi RNA-binding protein 2 OS=Rattus norvegicus OX=10116 GN=Msi2 PE=1 SV=3	Msi2	29.787	15.1	22	3	3	4	0	0	2	3	3	3	2	1	3	3	3	3	3	3	2	3	2	3	3	3	3	3	3	2	3	2	130590	125340	123050	124060	112940	122150	135730	98891	161600	1.055	1.013	0.994	1.003	0.913	0.987
F1LWG4	NADH dehydrogenase (Ubiquinone) 1 alpha subcomplex, assembly factor 1 (Predicted), isoform CRA_a OS=Rattus norvegicus OX=10116 GN=Ndufaf1 PE=1 SV=2	Ndufaf1	37.781	25.9	31	6	6	3	2	3	1	2	2	4	3	4	5	4	6	6	6	4	5	5	5	5	4	6	6	6	4	5	5	5	184650	153630	188550	195130	174390	167400	182900	181210	142870	1.087	0.904	1.11	1.149	1.026	0.985
F1LWG8	Sarcalumenin OS=Rattus norvegicus OX=10116 GN=Srl PE=1 SV=3	Srl	98.363	40.7	629	30	30	55	53	51	52	55	57	48	48	51	30	29	29	28	30	29	27	29	28	30	29	29	28	30	29	27	29	28	16521000	16201000	16055000	16051000	17549000	17340000	16235000	17631000	18146000	0.979	0.96	0.952	0.951	1.04	1.028
F1LWK7	Uncharacterized protein (Fragment) OS=Rattus norvegicus OX=10116 PE=1 SV=3	---	67.072	51.8	202	23	16	18	17	18	20	19	18	16	18	13	21	21	20	20	19	21	19	21	18	15	14	13	13	12	14	12	14	11	1985400	1907300	2134500	2135500	2027000	1760100	1970600	2241600	2036500	1.001	0.961	1.076	1.076	1.022	0.887
F1LX07	Solute carrier family 25 member 12 OS=Rattus norvegicus OX=10116 GN=Slc25a12 PE=1 SV=3	Slc25a12	71.916	52.4	259	23	20	17	19	25	20	21	20	22	23	26	18	19	22	20	21	21	21	21	21	15	16	19	17	18	18	18	18	18	3160600	3144500	3553400	3306000	3486200	3275400	3648400	3722900	3624500	0.904	0.899	1.016	0.946	0.997	0.937
F1LX28	Acyl-CoA thioesterase 11 OS=Rattus norvegicus OX=10116 GN=Acot11 PE=4 SV=3	Acot11	67.13	13.5	34	6	6	5	1	3	3	3	3	3	3	2	5	3	4	4	5	6	5	6	3	5	3	4	4	5	6	5	6	3	94698	74127	83757	78344	97071	78925	118640	79503	83205	1.09	0.853	0.964	0.902	1.117	0.909
F1LXA0	NADH dehydrogenase [ubiquinone] 1 alpha subcomplex subunit 12 OS=Rattus norvegicus OX=10116 GN=Ndufa12 PE=1 SV=2	Ndufa12	17.177	71	152	12	12	11	15	14	10	12	15	11	15	15	11	11	12	12	10	12	11	10	12	11	11	12	12	10	12	11	10	12	4897400	5115700	4515900	4739100	4347800	4783000	4981600	4842000	5630400	1.014	1.059	0.935	0.981	0.9	0.99
F1LXF5	Golgi to ER traffic protein 4 OS=Rattus norvegicus OX=10116 GN=Get4 PE=1 SV=2	Get4	36.752	16.4	15	4	4	1	3	2	1	1	1	1	1	1	2	3	2	2	2	2	1	2	3	2	3	2	2	2	2	1	2	3	37580	39174	44598	37348	32348	40303	0	38541	38913	0.983	1.025	1.166	0.977	0.846	1.054
F1LXQ1	F-box protein 40 OS=Rattus norvegicus OX=10116 GN=Fbxo40 PE=4 SV=2	Fbxo40	79.685	10.1	26	5	5	1	3	2	3	5	2	2	2	0	4	5	4	4	5	3	5	5	2	4	5	4	4	5	3	5	5	2	50814	47588	36825	51592	71056	50931	66544	43252	53159	0.976	0.914	0.707	0.991	1.365	0.978
F1LXY6	Uncharacterized protein OS=Rattus norvegicus OX=10116 PE=1 SV=2	---	11.247	51	44	4	4	4	6	3	3	5	3	3	4	3	4	4	4	4	4	3	3	3	3	4	4	4	4	4	3	3	3	3	357710	257120	254590	229720	315370	276790	208700	232100	258540	1.353	0.973	0.963	0.869	1.193	1.047
F1LY19	RCG38820 OS=Rattus norvegicus OX=10116 GN=Upf1 PE=1 SV=3	Upf1	122.64	24.7	76	17	17	6	3	5	7	6	7	8	8	7	12	14	14	15	15	15	15	15	15	12	14	14	15	15	15	15	15	15	336830	315550	353100	339740	322170	384940	285290	331850	329020	1.038	0.973	1.088	1.047	0.993	1.187
F1LYS7	Sarcoglycan, delta OS=Rattus norvegicus OX=10116 GN=Sgcd PE=4 SV=3	Sgcd	32.087	29.1	51	6	6	4	5	5	5	3	4	3	3	5	6	5	4	6	4	6	4	4	5	6	5	4	6	4	6	4	4	5	246800	293710	241850	286820	297360	282480	281780	285880	280370	0.868	1.033	0.85	1.008	1.045	0.993
F1LYX9	Desmoglein 2 OS=Rattus norvegicus OX=10116 GN=Dsg2 PE=1 SV=2	Dsg2	122.29	28.7	167	19	19	13	15	12	16	13	13	13	17	14	17	16	17	16	16	17	18	19	16	17	16	17	16	16	17	18	19	16	998730	962550	797650	905980	780550	967640	873600	924620	1032200	1.093	1.054	0.873	0.992	0.855	1.059
F1LZ11	Uncharacterized protein OS=Rattus norvegicus OX=10116 PE=1 SV=1	---	14.067	33.1	27	3	3	3	2	3	2	2	2	4	3	1	3	2	3	3	2	2	3	3	2	3	2	3	3	2	2	3	3	2	45252	50943	35906	29771	66346	51288	49053	46735	26002	1.057	1.19	0.839	0.696	1.55	1.198
F1LZJ4	Putative hydroxypyruvate isomerase OS=Rattus norvegicus OX=10116 GN=Hyi PE=1 SV=2	Hyi	30.589	41.9	53	7	7	2	6	5	4	7	3	4	6	3	5	6	5	5	5	5	7	6	5	5	6	5	5	5	5	7	6	5	145970	155960	114830	119060	107380	131000	130560	132430	134380	1.125	1.202	0.885	0.918	0.828	1.01
F1LZW6	Solute carrier family 25 member 13 OS=Rattus norvegicus OX=10116 GN=Slc25a13 PE=1 SV=2	Slc25a13	54.099	48.6	218	20	17	18	20	17	17	16	18	20	18	16	19	19	19	19	19	19	18	19	20	16	16	16	16	16	16	15	16	17	2361500	2373000	2609300	2806400	2742300	2638700	2758300	2326000	2506600	0.898	0.903	0.993	1.068	1.043	1.004
F1M013	60S ribosomal protein L7a OS=Rattus norvegicus OX=10116 GN=Rpl7a PE=4 SV=2	Rpl7a	29.864	24.9	52	6	6	3	4	4	4	5	4	5	4	7	5	5	5	5	5	6	5	5	6	5	5	5	5	5	6	5	5	6	346150	339590	334180	258800	454870	348440	364730	273580	336830	1.01	0.991	0.975	0.755	1.327	1.016
F1M049	Ataxin 2 OS=Rattus norvegicus OX=10116 GN=Atxn2 PE=1 SV=3	Atxn2	117.3	8	22	5	5	3	2	2	1	2	1	3	1	2	3	3	5	2	3	3	3	2	3	3	3	5	2	3	3	3	2	3	51004	53547	60152	73387	61391	64970	50099	55902	61807	0.895	0.94	1.056	1.288	1.078	1.14
F1M062	La ribonucleoprotein domain family, member 1 OS=Rattus norvegicus OX=10116 GN=Larp1 PE=1 SV=3	Larp1	106.94	7.2	4	4	3	1	0	1	1	0	0	1	0	0	1	2	3	2	2	3	3	1	0	1	2	3	1	1	2	2	0	0	0	0	137850	0	0	0	128630	0	0			1.035
F1M124	Cordon-bleu WH2 repeat protein-like 1 OS=Rattus norvegicus OX=10116 GN=Cobll1 PE=1 SV=2	Cobll1	130.85	9	20	7	7	3	2	3	2	4	2	0	0	0	7	4	5	6	5	5	2	4	3	7	4	5	6	5	5	2	4	3	460910	363910	489860	260360	480790	399510	354130	267610	336030	1.234	0.974	1.311	0.697	1.287	1.07
F1M155	Supervillin OS=Rattus norvegicus OX=10116 GN=Svil PE=1 SV=3	Svil	242.05	19.9	126	27	27	11	10	9	11	11	8	10	13	12	19	16	18	23	19	14	22	21	19	19	16	18	23	19	14	22	21	19	362570	342770	365750	349520	348060	370300	374560	339900	363720	1.01	0.955	1.019	0.974	0.97	1.032
F1M1H0	Deoxyribose-phosphate aldolase OS=Rattus norvegicus OX=10116 GN=Dera PE=1 SV=3	Dera	35.124	14.5	15	3	3	1	1	0	2	0	1	2	3	1	3	3	1	3	3	2	2	3	2	3	3	1	3	3	2	2	3	2	30545	30604	0	26062	28263	26676	40333	31205	33105	0.977	0.979		0.834	0.904	0.853
F1M1R0	Uncharacterized protein OS=Rattus norvegicus OX=10116 GN=LOC690813 PE=1 SV=2	LOC690813	14.894	26.5	37	4	3	3	3	4	2	3	4	2	2	4	3	3	3	4	3	3	3	2	3	2	2	2	3	2	2	2	1	2	219050	174690	145680	182150	303910	175150	161870	232880	222920	1.125	0.897	0.748	0.935	1.56	0.899
F1M265	Uncharacterized protein OS=Rattus norvegicus OX=10116 PE=1 SV=3	---	108.34	19.8	71	13	12	7	4	8	6	7	4	5	8	4	12	10	11	10	10	11	12	12	9	12	10	10	9	9	10	11	11	8	458480	447550	459320	410380	481510	446180	506740	471600	460900	1.007	0.983	1.009	0.902	1.058	0.98
F1M269	Uncharacterized protein OS=Rattus norvegicus OX=10116 PE=1 SV=3	---	27.349	8.1	52	1	1	1	4	8	3	4	4	6	4	6	1	1	1	1	1	1	1	1	1	1	1	1	1	1	1	1	1	1	568640	519360	397770	607480	658910	619260	583630	760690	796360	0.901	0.823	0.63	0.963	1.044	0.981
F1M2E9	60S ribosomal protein L13 OS=Rattus norvegicus OX=10116 GN=LOC100361259 PE=3 SV=3	LOC100361259	24.069	16.2	26	3	3	2	2	3	2	2	2	2	3	2	3	3	3	3	3	2	2	3	2	3	3	3	3	3	2	2	3	2	304170	303250	311540	246740	325660	201820	202970	201410	318540	1.116	1.113	1.144	0.906	1.195	0.741
F1M2K3	Small ubiquitin-related modifier OS=Rattus norvegicus OX=10116 GN=Sumo2 PE=3 SV=2	Sumo2	10.77	23.4	22	2	1	2	1	2	1	3	1	2	2	2	2	2	2	2	2	2	2	2	2	1	1	1	1	1	1	1	1	1	332810	324140	348710	346550	237360	331590	148820	267640	292730	1.13	1.101	1.184	1.177	0.806	1.126
F1M2K6	Plakophilin 4 OS=Rattus norvegicus OX=10116 GN=Pkp4 PE=1 SV=2	Pkp4	131.46	2.4	7	2	2	1	0	0	0	0	1	0	1	1	2	2	1	1	2	1	0	1	2	2	2	1	1	2	1	0	1	2	13798	0	0	0	0	0	0	0	16680	0.761
F1M2P8	Protein kinase C OS=Rattus norvegicus OX=10116 GN=Prkca PE=1 SV=3	Prkca	72.77	5.3	2	2	2	0	0	2	0	0	0	0	0	0	1	1	2	2	1	1	0	0	1	1	1	2	2	1	1	0	0	1	0	0	8350.4	13734	0	0	0	0	0			0.756	1.244
F1M392	LIM and calponin homology domains 1 OS=Rattus norvegicus OX=10116 GN=Limch1 PE=1 SV=2	Limch1	121.5	29.6	132	22	22	11	9	10	11	10	11	12	12	11	19	16	18	18	18	19	19	19	19	19	16	18	18	18	19	19	19	19	482290	420630	481520	460210	422440	498660	492030	426320	495770	1.047	0.914	1.046	0.999	0.917	1.083
F1M3H8	Hypothetical protein LOC681410 OS=Rattus norvegicus OX=10116 GN=LOC681410 PE=1 SV=3	LOC681410	30.076	16.9	54	3	3	4	5	5	5	5	3	4	5	5	3	3	3	3	3	3	3	3	3	3	3	3	3	3	3	3	3	3	151990	137530	140230	170230	168050	151710	133320	172090	164530	1.025	0.928	0.946	1.148	1.133	1.023
F1M403	Ubiquitin-conjugating enzyme E2O OS=Rattus norvegicus OX=10116 GN=Ube2o PE=1 SV=2	Ube2o	125.27	6.6	11	4	4	2	0	1	0	2	2	0	1	1	3	2	4	3	4	2	3	4	2	3	2	4	3	4	2	3	4	2	31092	30107	25760	19345	49919	25472	19898	24840	22358	1.151	1.115	0.954	0.716	1.848	0.943
F1M446	Ecm29 proteasome adaptor and scaffold OS=Rattus norvegicus OX=10116 GN=Ecpas PE=1 SV=3	Ecpas	203.92	11.3	68	14	14	6	4	7	8	5	5	6	7	6	8	8	10	10	10	9	9	12	8	8	8	10	10	10	9	9	12	8	110700	100250	114380	119550	132020	112630	112210	140720	143330	0.927	0.839	0.958	1.001	1.106	0.943
F1M471	EPM2A-interacting protein 1 OS=Rattus norvegicus OX=10116 GN=Epm2aip1 PE=1 SV=3	Epm2aip1	70.129	18.2	61	7	7	5	6	8	3	6	4	4	4	6	5	6	7	7	7	6	7	6	6	5	6	7	7	7	6	7	6	6	154230	161280	158290	138860	152420	138410	133380	142320	149190	1.043	1.09	1.07	0.939	1.031	0.936
F1M4I1	Uncharacterized protein OS=Rattus norvegicus OX=10116 PE=1 SV=3	---	61.119	26.6	109	13	12	9	10	8	8	7	9	11	12	10	11	12	12	12	12	11	13	11	12	10	11	11	11	11	10	12	10	11	424000	469990	381310	343780	387160	367610	412810	440980	379070	1.065	1.18	0.957	0.863	0.972	0.923
F1M4V3	RCSD domain containing 1 (Predicted), isoform CRA_b OS=Rattus norvegicus OX=10116 GN=Rcsd1 PE=1 SV=2	Rcsd1	40.615	39.5	41	6	6	3	4	6	5	4	2	2	5	4	6	6	6	5	5	5	4	5	5	6	6	6	5	5	5	4	5	5	875030	679420	1062400	725770	798040	746370	903910	774680	1011100	1.108	0.86	1.345	0.919	1.01	0.945
F1M5V2	GLI pathogenesis-related 2 OS=Rattus norvegicus OX=10116 GN=Glipr2 PE=1 SV=3	Glipr2	18.985	17.1	7	2	2	1	2	1	0	0	0	0	0	1	1	2	1	0	1	1	1	1	2	1	2	1	0	1	1	1	1	2	0	20212	0	0	0	0	0	0	29071		0.82
F1M5X4	Uncharacterized protein OS=Rattus norvegicus OX=10116 PE=1 SV=1	---	13.731	25.8	17	3	3	1	0	1	1	3	1	2	2	2	2	1	3	3	2	1	3	3	3	2	1	3	3	2	1	3	3	3	21469	0	18200	20393	85487	0	60721	45669	49508	0.563		0.478	0.535	2.243
F1M614	Laminin subunit alpha 2 OS=Rattus norvegicus OX=10116 GN=Lama2 PE=1 SV=3	Lama2	343.86	44.4	1031	102	102	84	88	94	82	89	80	85	86	81	97	99	96	91	96	89	93	97	90	97	99	96	91	96	89	93	97	90	8844300	9369400	9738600	8698700	9087300	8694400	9181600	8959300	9095500	0.969	1.027	1.067	0.953	0.996	0.953
F1M635	Limb bud and heart development OS=Rattus norvegicus OX=10116 GN=Lbh PE=1 SV=3	Lbh	10.152	44.3	13	3	3	1	2	3	1	1	0	1	1	1	1	3	3	1	1	1	2	2	1	1	3	3	1	1	1	2	2	1	0	30410	56180	0	0	0	46463	37310	0		0.833	1.54
F1M6D0	Mitochondrial ribosomal protein S6 OS=Rattus norvegicus OX=10116 GN=Mrps6 PE=1 SV=2	Mrps6	14.341	19.2	17	2	2	1	2	2	2	1	1	1	2	2	2	2	2	2	2	2	2	2	2	2	2	2	2	2	2	2	2	2	69450	73447	84260	73370	76006	68926	69427	61011	71579	0.983	1.039	1.192	1.038	1.076	0.975
F1M6F4	Uncharacterized protein OS=Rattus norvegicus OX=10116 PE=4 SV=1	---	13.644	14.5	12	2	2	1	2	0	0	1	1	1	1	1	2	2	1	2	2	2	2	2	2	2	2	1	2	2	2	2	2	2	24815	55413	0	28371	42918	28049	25113	34437	47838	0.706	1.576		0.807	1.221	0.798
F1M6Q3	Collagen type IV alpha 2 chain OS=Rattus norvegicus OX=10116 GN=Col4a2 PE=1 SV=3	Col4a2	160.76	11.4	120	11	11	13	6	14	7	7	10	13	10	9	10	11	11	10	8	9	11	10	11	10	11	11	10	8	9	11	10	11	932300	910910	1091800	896760	800290	888030	920290	788950	920530	1.01	0.986	1.182	0.971	0.867	0.962
F1M6V1	Heterochromatin protein 1-binding protein 3 OS=Rattus norvegicus OX=10116 GN=Hp1bp3 PE=1 SV=3	Hp1bp3	60.985	26.4	62	9	9	6	6	5	5	4	4	5	4	7	7	6	7	8	7	8	7	5	9	7	6	7	8	7	8	7	5	9	214890	199730	188500	211520	218800	198930	188330	212800	235760	1.039	0.966	0.911	1.023	1.058	0.962
F1M6Z1	Apolipoprotein B-100 OS=Rattus norvegicus OX=10116 GN=Apob PE=1 SV=1	Apob	509.69	2	12	5	5	1	0	1	2	4	3	0	1	0	2	1	2	3	4	3	0	2	0	2	1	2	3	4	3	0	2	0	25980	0	26989	36417	29712	30803	0	0	0	0.867		0.9	1.215	0.991	1.027
F1M6Z4	Uncharacterized protein OS=Rattus norvegicus OX=10116 GN=Prob1 PE=1 SV=2	Prob1	106.46	12.7	32	7	7	4	2	6	3	2	2	4	1	1	7	6	7	5	4	5	6	5	5	7	6	7	5	4	5	6	5	5	65959	55566	74328	64334	76142	64486	70302	70057	71207	0.935	0.787	1.053	0.911	1.079	0.914
F1M779	Clathrin heavy chain OS=Rattus norvegicus OX=10116 GN=Cltc PE=1 SV=1	Cltc	191.56	41.1	523	54	54	47	37	43	46	42	39	46	44	46	48	42	47	46	47	48	46	48	42	48	42	47	46	47	48	46	48	42	4401600	4106900	4146400	4384900	4318800	4495100	4316200	4169500	4344500	1.031	0.962	0.971	1.027	1.011	1.053
F1M7L9	Uncharacterized protein OS=Rattus norvegicus OX=10116 PE=1 SV=3	---	88.596	30.8	274	20	20	24	23	24	23	19	23	24	19	21	20	19	20	20	18	20	18	19	20	20	19	20	20	18	20	18	19	20	2693800	2474300	2197300	2347800	2418500	2328700	2534200	2560200	2595300	1.096	1.007	0.894	0.955	0.984	0.948
F1M7N2	Ectonucleoside triphosphate diphosphohydrolase 2 OS=Rattus norvegicus OX=10116 GN=Entpd2 PE=1 SV=1	Entpd2	60.018	5.9	11	2	2	1	0	1	1	1	1	1	2	1	2	2	2	2	1	2	2	1	2	2	2	2	2	1	2	2	1	2	20900	0	0	37942	0	35141	23664	0	28509	0.724			1.314		1.217
F1M7P4	Peripherin OS=Rattus norvegicus OX=10116 GN=Prph PE=1 SV=1	Prph	53.982	17.3	19	7	4	2	2	3	1	2	2	1	0	0	6	4	7	6	5	6	5	4	4	4	2	4	3	3	4	3	2	2	58279	72833	65459	53710	72173	65674	74156	61852	36027	0.938	1.172	1.053	0.864	1.161	1.057
F1M7Q5	AMP deaminase OS=Rattus norvegicus OX=10116 GN=Ampd3 PE=1 SV=2	Ampd3	92.294	4.5	19	3	3	2	2	0	1	1	1	2	2	1	2	2	1	2	2	2	2	3	2	2	2	1	2	2	2	2	3	2	37551	37398	0	28727	22567	35755	34318	22313	35390	1.113	1.109		0.852	0.669	1.06
F1M7Q7	OTU deubiquitinase 4 OS=Rattus norvegicus OX=10116 GN=Otud4 PE=1 SV=2	Otud4	122.72	3.8	22	3	3	2	1	2	2	2	3	2	1	2	2	3	2	2	3	3	3	3	2	2	3	2	2	3	3	3	3	2	33125	27641	33691	33372	29808	32338	28439	28747	34449	1.04	0.868	1.058	1.048	0.936	1.015
F1M7S2	Proteasome inhibitor PI31 subunit OS=Rattus norvegicus OX=10116 GN=Psmf1 PE=1 SV=2	Psmf1	29.882	13.7	7	3	3	1	0	1	0	2	1	0	1	1	2	2	2	2	3	2	2	2	1	2	2	2	2	3	2	2	2	1	221420	0	265620	0	244350	211950	0	78745	0	1.083		1.299		1.195	1.037
F1M7W7	NEDD8-activating enzyme E1 regulatory subunit OS=Rattus norvegicus OX=10116 GN=Nae1 PE=1 SV=3	Nae1	60.416	22.3	31	8	8	2	2	6	2	1	3	3	3	3	6	8	7	5	6	6	7	5	6	6	8	7	5	6	6	7	5	6	94855	103650	102880	90986	94236	99667	107730	125970	114990	0.924	1.01	1.003	0.887	0.918	0.971
F1M7X5	Dipeptidyl peptidase 4 OS=Rattus norvegicus OX=10116 GN=Dpp4 PE=1 SV=2	Dpp4	88.053	13	48	8	8	7	4	3	3	4	4	2	3	4	8	7	8	8	6	7	6	6	8	8	7	8	8	6	7	6	6	8	218070	234460	281850	192020	191640	209530	214230	179850	182130	1.004	1.079	1.298	0.884	0.882	0.965
F1M7Y3	RAP1, GTP-GDP dissociation stimulator 1 (Predicted), isoform CRA_b OS=Rattus norvegicus OX=10116 GN=Rap1gds1 PE=1 SV=2	Rap1gds1	52.248	15.3	29	5	5	2	4	2	1	2	2	2	4	3	5	5	4	5	4	5	4	5	5	5	5	4	5	4	5	4	5	5	71749	73177	78193	72142	75225	67416	69534	80426	86318	0.953	0.972	1.039	0.959	1	0.896
F1M820	Sorbin and SH3 domain-containing protein 1 OS=Rattus norvegicus OX=10116 GN=Sorbs1 PE=1 SV=1	Sorbs1	143.37	32.2	45	32	0	5	4	6	5	4	1	4	2	4	31	31	32	30	27	30	30	27	29	0	0	0	0	0	0	0	0	0	549160	502890	502680	475460	433290	443550	480320	526870	464290	1.132	1.037	1.037	0.98	0.893	0.915
F1M853	Ribosome-binding protein 1 OS=Rattus norvegicus OX=10116 GN=Rrbp1 PE=1 SV=3	Rrbp1	157.5	18.9	135	20	20	9	12	12	11	10	13	10	12	12	17	18	15	16	16	15	15	15	17	17	18	15	16	16	15	15	15	17	373750	331450	307910	380870	358000	385420	304120	294890	362450	1.133	1.004	0.933	1.154	1.085	1.168
F1M8E9	Lysozyme OS=Rattus norvegicus OX=10116 GN=Lyz2 PE=1 SV=1	Lyz2	16.718	28.4	13	2	2	1	2	2	2	1	1	0	1	0	2	2	2	2	1	2	2	2	2	2	2	2	2	1	2	2	2	2	41566	83275	44582	75304	0	67455	23792	28927	26553	0.903	1.809	0.968	1.636		1.465
F1M8F6	Myosin-8 OS=Rattus norvegicus OX=10116 GN=Myh8 PE=3 SV=3	Myh8	166.63	20.1	33	42	4	2	1	4	1	1	0	4	2	1	35	35	37	39	33	39	37	34	37	3	2	4	4	2	4	3	2	4	88180	81536	189150	63584	80169	77911	125250	89561	61799	0.823	0.761	1.765	0.593	0.748	0.727
F1M8H2	Tryptophanyl tRNA synthetase 2 (mitochondrial) OS=Rattus norvegicus OX=10116 GN=Wars2 PE=1 SV=2	Wars2	40.141	11.7	9	2	2	1	1	1	1	0	0	2	1	0	2	2	2	1	1	2	2	2	1	2	2	2	1	1	2	2	2	1	21463	14773	17649	0	0	17785	24154	16506	0	1.213	0.835	0.998			1.005
F1M8K0	Dystroglycan 1 OS=Rattus norvegicus OX=10116 GN=Dag1 PE=1 SV=1	Dag1	96.705	12.4	92	10	10	10	8	9	8	7	7	8	6	6	10	7	8	8	8	8	8	8	9	10	7	8	8	8	8	8	8	9	590340	604910	588530	584370	630240	591550	595560	617620	600760	0.976	1.001	0.973	0.967	1.042	0.978
F1M8V2	Ubiquitination factor E4B OS=Rattus norvegicus OX=10116 GN=Ube4b PE=1 SV=3	Ube4b	133.3	2.6	6	2	2	0	0	0	1	2	0	0	1	1	1	1	1	2	2	2	2	2	2	1	1	1	2	2	2	2	2	2	0	0	0	302870	673370	271420	227800	334350	357530				0.884	1.966	0.792
F1M8Z8	Sorbin and SH3 domain-containing protein 1 OS=Rattus norvegicus OX=10116 GN=Sorbs1 PE=1 SV=1	Sorbs1	104.28	45.6	328	33	5	28	31	25	30	24	25	30	25	27	31	32	33	32	28	31	30	29	31	4	5	5	5	5	4	4	5	5	3264100	3143900	3224400	3234600	3553800	3549700	3761500	3710000	3749400	0.94	0.906	0.929	0.932	1.024	1.023
F1M944	Calsequestrin OS=Rattus norvegicus OX=10116 GN=Casq2 PE=1 SV=2	Casq2	49.402	30.2	189	10	10	18	17	20	12	14	15	18	15	16	10	10	10	10	10	10	10	9	10	10	10	10	10	10	10	10	9	10	6615500	6343100	6741700	6404300	6732300	6099800	7077200	6590900	6906300	0.994	0.953	1.013	0.963	1.012	0.917
F1M949	Cytoskeleton-associated protein 5 OS=Rattus norvegicus OX=10116 GN=Ckap5 PE=1 SV=3	Ckap5	187.92	3.7	5	4	4	1	0	1	0	1	0	1	0	1	3	1	3	1	2	2	3	1	2	3	1	3	1	2	2	3	1	2	36007	0	0	0	32606	0	0	0	28414	1.113				1.008
F1M953	Stress-70 protein, mitochondrial OS=Rattus norvegicus OX=10116 GN=Hspa9 PE=1 SV=1	Hspa9	73.744	53.3	654	34	34	57	57	54	55	51	56	55	53	53	30	32	31	32	31	33	31	32	33	30	32	31	32	31	33	31	32	33	15178000	16299000	15064000	14473000	14704000	15444000	14873000	14588000	16773000	0.982	1.054	0.974	0.936	0.951	0.999
F1M957	von Willebrand factor OS=Rattus norvegicus OX=10116 GN=Vwf PE=1 SV=3	Vwf	308.98	6.7	32	11	11	4	3	2	1	8	4	2	1	1	8	6	8	6	10	6	7	9	7	8	6	8	6	10	6	7	9	7	71602	70743	61153	52753	141000	73262	72979	72751	50585	0.954	0.942	0.814	0.703	1.878	0.976
F1M964	Mitochondrial-processing peptidase subunit alpha OS=Rattus norvegicus OX=10116 GN=Pmpca PE=1 SV=2	Pmpca	58.381	33.8	96	14	14	10	6	9	9	7	9	9	7	8	11	9	13	13	12	12	12	10	10	11	9	13	13	12	12	12	10	10	409540	464000	531360	463840	453760	542090	445260	431860	493590	0.872	0.988	1.131	0.987	0.966	1.154
F1M978	Inositol-1-monophosphatase OS=Rattus norvegicus OX=10116 GN=Impa1 PE=1 SV=1	Impa1	30.495	33.2	31	8	8	5	6	2	1	3	0	2	2	2	6	8	6	5	6	5	3	6	6	6	8	6	5	6	5	3	6	6	358200	560100	447420	535430	441100	550780	157690	349680	495940	0.906	1.417	1.132	1.355	1.116	1.393
F1M9B2	Insulin-like growth factor binding protein 7, isoform CRA_b OS=Rattus norvegicus OX=10116 GN=Igfbp7 PE=1 SV=2	Igfbp7	28.949	12.8	11	2	2	1	1	1	2	1	1	1	1	1	1	1	1	2	1	1	1	2	1	1	1	1	2	1	1	1	2	1	0	0	0	33817	0	0	0	18781	0				1.394
F1M9C0	Mitogen-activated protein kinase-activated protein kinase 2 OS=Rattus norvegicus OX=10116 GN=Mapkapk2 PE=1 SV=3	Mapkapk2	42.504	12.4	13	3	3	0	2	1	1	1	1	2	1	1	2	3	2	2	3	3	3	3	3	2	3	2	2	3	3	3	3	3	65673	77100	79558	64481	68924	67068	71368	79297	70003	0.93	1.091	1.126	0.913	0.976	0.949
F1M9C8	Kinesin-like protein KIF1C OS=Rattus norvegicus OX=10116 GN=Kif1c PE=1 SV=1	Kif1c	122.29	6.9	19	5	3	2	2	3	0	0	1	2	3	1	3	3	4	3	1	3	3	3	4	2	2	3	2	1	2	2	2	3	37705	32447	42706	24888	0	36109	36063	35403	31623	1.137	0.978	1.287	0.75		1.089
F1M9C9	Histidyl-tRNA synthetase 2, mitochondrial OS=Rattus norvegicus OX=10116 GN=Hars2 PE=1 SV=1	Hars2	57.327	7.9	7	3	2	0	0	0	2	0	0	1	1	1	2	2	3	2	3	2	2	2	3	2	2	2	2	2	2	2	2	2	49627	49795	47135	60294	48069	44573	45397	45456	45868	1.048	1.052	0.996	1.274	1.016	0.942
F1M9D6	Signal transducer and activator of transcription OS=Rattus norvegicus OX=10116 GN=Stat1 PE=1 SV=2	Stat1	87.249	35.1	153	21	21	9	12	9	18	12	17	16	15	15	13	14	16	17	13	18	19	16	15	13	14	16	17	13	18	19	16	15	553400	479150	522530	687360	690300	708770	789470	543480	753580	0.877	0.759	0.828	1.089	1.094	1.123
F1M9K2	ADAMTS-like 5 OS=Rattus norvegicus OX=10116 GN=Adamtsl5 PE=4 SV=2	Adamtsl5	28.136	19.1	7	3	3	0	0	1	1	0	1	0	1	0	1	0	2	2	2	2	2	3	2	1	0	2	2	2	2	2	3	2	0	0	0	57300	0	51832	0	48572	0				1.07		0.968
F1M9N7	Arf-GAP domain and FG repeat-containing protein 1 OS=Rattus norvegicus OX=10116 GN=Agfg1 PE=1 SV=2	Agfg1	58.054	10	30	3	3	3	2	1	2	3	3	2	3	3	3	3	3	2	3	3	3	3	3	3	3	3	2	3	3	3	3	3	40564	34765	37928	36925	25029	39410	39452	44713	42225	1.103	0.946	1.032	1.004	0.681	1.072
F1M9Q8	Alkylglycerone-phosphate synthase OS=Rattus norvegicus OX=10116 GN=Agps PE=1 SV=3	Agps	71.575	10.6	14	4	4	1	1	0	2	1	2	1	2	2	3	1	1	2	1	2	2	2	2	3	1	1	2	1	2	2	2	2	10231	0	0	0	0	21851	17608	0	30416	0.539					1.151
F1M9V7	Aminopeptidase OS=Rattus norvegicus OX=10116 GN=Npepps PE=1 SV=1	Npepps	103.34	30.4	155	20	20	13	9	11	13	14	14	13	17	14	18	18	17	20	18	20	18	20	18	18	18	17	20	18	20	18	20	18	842960	883630	754780	868430	804840	891000	804830	922560	990870	0.978	1.025	0.876	1.008	0.934	1.034
F1M9Y9	RNA-binding protein, mRNA-processing factor OS=Rattus norvegicus OX=10116 GN=Rbpms PE=1 SV=2	Rbpms	24.29	36.8	47	6	6	4	5	3	3	4	4	3	3	5	5	5	5	6	5	5	5	3	6	5	5	5	6	5	5	5	3	6	222180	219980	222940	222280	238790	229210	199200	208780	204920	1.017	1.007	1.021	1.018	1.093	1.049
F1MA59	Collagen type IV alpha 1 chain OS=Rattus norvegicus OX=10116 GN=Col4a1 PE=1 SV=1	Col4a1	160.61	6.4	95	8	6	6	10	12	6	7	8	7	7	9	7	7	7	7	6	6	7	7	6	6	5	6	6	5	5	6	6	5	1134000	1121500	1341200	1029200	917010	952050	990600	986450	1007000	1.074	1.063	1.271	0.975	0.869	0.902
F1MA98	Nucleoprotein TPR OS=Rattus norvegicus OX=10116 GN=Tpr PE=1 SV=1	Tpr	267.3	6.2	56	12	12	6	4	3	6	3	3	4	6	6	9	7	9	9	8	9	9	9	9	9	7	9	9	8	9	9	9	9	129270	119870	126140	122120	133230	129670	115850	120270	121940	1.058	0.981	1.032	0.999	1.09	1.061
F1MAA1	Ubiquitin-specific peptidase 47 OS=Rattus norvegicus OX=10116 GN=Usp47 PE=1 SV=1	Usp47	154.69	10.7	43	9	9	4	3	6	2	3	4	5	5	5	7	5	9	5	4	6	7	8	7	7	5	9	5	4	6	7	8	7	76507	67570	95551	77894	80081	63595	67366	64943	74768	1.048	0.926	1.309	1.067	1.097	0.871
F1MAA7	Laminin subunit gamma 1 OS=Rattus norvegicus OX=10116 GN=Lamc1 PE=1 SV=1	Lamc1	177.38	51.7	603	61	61	48	53	56	50	45	49	51	54	45	57	58	59	58	52	55	59	56	52	57	58	59	58	52	55	59	56	52	7176500	7332400	8114900	7292800	7062900	7068300	7599000	7356500	7496200	0.961	0.982	1.087	0.976	0.946	0.946
F1MAN8	Laminin subunit alpha 5 OS=Rattus norvegicus OX=10116 GN=Lama5 PE=1 SV=2	Lama5	403.77	17.9	274	43	43	21	26	25	27	19	24	16	26	22	32	36	37	37	35	34	28	34	33	32	36	37	37	35	34	28	34	33	824330	897990	1025900	828600	789670	780780	987580	749350	799270	0.945	1.03	1.177	0.95	0.906	0.895
F1MAR6	Proline dehydrogenase OS=Rattus norvegicus OX=10116 GN=Prodh1 PE=1 SV=2	Prodh1	68.094	30.1	59	11	11	5	6	4	9	6	5	2	6	7	8	9	8	10	9	8	5	9	8	8	9	8	10	9	8	5	9	8	175340	261720	121180	195510	277560	217280	131260	226780	214700	0.927	1.384	0.641	1.034	1.468	1.149
F2Z3Q8	Importin subunit beta-1 OS=Rattus norvegicus OX=10116 GN=Kpnb1 PE=1 SV=1	Kpnb1	97.183	27.4	132	16	16	8	9	11	10	10	9	14	14	12	14	14	12	15	13	14	15	15	13	14	14	12	15	13	14	15	15	13	653670	650240	628270	714880	730270	736480	714510	684260	740190	0.949	0.944	0.912	1.038	1.06	1.069
F2Z3T7	Isochorismatase domain-containing protein 1 OS=Rattus norvegicus OX=10116 GN=LOC103694869 PE=1 SV=1	LOC103694869	32.032	23.2	34	5	5	3	4	3	2	2	2	4	4	1	5	4	5	5	5	5	5	5	5	5	4	5	5	5	5	5	5	5	191150	167640	179050	166850	163840	169150	176360	248810	253730	1.012	0.887	0.948	0.883	0.867	0.895
F2Z3T8	Guanine nucleotide-binding protein subunit gamma OS=Rattus norvegicus OX=10116 PE=3 SV=1	---	7.1872	40.3	12	1	1	1	1	1	1	1	1	1	2	1	1	1	1	1	1	1	1	1	1	1	1	1	1	1	1	1	1	1	72050	93839	0	70106	0	0	80531	78466	0	0.867	1.13		0.844
F2Z3T9	U2 snRNP auxiliary factor large subunit OS=Rattus norvegicus OX=10116 GN=U2af2 PE=1 SV=2	U2af2	53.12	16.3	34	4	4	3	2	3	2	2	3	5	2	4	4	3	4	3	3	4	4	2	3	4	3	4	3	3	4	4	2	3	86150	88494	89967	108480	116620	109370	109790	103660	104290	0.899	0.923	0.939	1.132	1.217	1.141
F6Q5K7	Mitochondrial ribosomal protein S18B OS=Rattus norvegicus OX=10116 GN=Mrps18b PE=1 SV=1	Mrps18b	29.159	13.6	19	3	3	1	3	2	1	3	0	2	2	2	2	3	2	1	3	3	3	3	2	2	3	2	1	3	3	3	3	2	88950	89562	97054	0	93965	78308	96060	91408	79220	0.99	0.997	1.08		1.046	0.871
F6QBA3	Perilipin OS=Rattus norvegicus OX=10116 GN=Plin2 PE=1 SV=1	Plin2	46.184	17.6	11	4	4	0	2	1	0	2	0	1	0	3	2	2	3	2	2	2	2	2	4	2	2	3	2	2	2	2	2	4	42544	24204	32541	51080	47760	36616	54711	45041	55498	0.938	0.534	0.717	1.126	1.053	0.807
F6T071	Golgi reassembly-stacking protein 2-like OS=Rattus norvegicus OX=10116 GN=LOC103690018 PE=4 SV=2	LOC103690018	39.932	13.5	19	3	3	1	2	3	2	1	1	2	1	2	3	3	3	3	2	2	3	2	3	3	3	3	3	2	2	3	2	3	55554	55868	72453	64248	51216	58588	74979	61108	69546	0.952	0.957	1.241	1.101	0.877	1.004
F7EMB2	RNA transcription, translation and transport factor OS=Rattus norvegicus OX=10116 GN=Rtraf PE=1 SV=1	Rtraf	28.17	29.9	54	6	6	5	3	5	6	4	4	4	5	5	6	6	6	6	6	6	6	6	6	6	6	6	6	6	6	6	6	6	159790	137290	140480	178170	175480	147620	158450	157480	194040	1.001	0.86	0.88	1.116	1.099	0.925
F7EMK8	Aldose reductase-related protein 1-like OS=Rattus norvegicus OX=10116 GN=LOC100910708 PE=4 SV=1	LOC100910708	33.766	42.7	83	9	3	5	10	6	7	0	9	9	7	5	9	9	9	9	4	9	9	9	8	3	3	3	3	1	3	3	3	3	652510	1114000	677850	644740	149530	1159400	1272800	647110	640270	0.785	1.34	0.815	0.776	0.18	1.395
F7EPH4	Pyrophosphatase (inorganic) 1 OS=Rattus norvegicus OX=10116 GN=Ppa1 PE=1 SV=1	Ppa1	32.771	53.6	83	10	10	6	8	8	5	7	8	9	7	5	8	9	8	7	8	7	9	7	8	8	9	8	7	8	7	9	7	8	580000	531250	521340	558730	476650	537130	523050	495860	547440	1.109	1.016	0.997	1.069	0.912	1.027
F7ES73	Negative regulator of ubiquitin-like proteins 1 OS=Rattus norvegicus OX=10116 GN=Nub1 PE=1 SV=1	Nub1	70.055	10.5	21	4	4	2	2	3	1	1	2	2	1	1	2	3	4	2	3	3	2	2	1	2	3	4	2	3	3	2	2	1	34221	22824	27827	30840	25733	29412	31670	27408	0	1.147	0.765	0.933	1.034	0.863	0.986
F7EUU4	COP9 signalosome subunit 5 OS=Rattus norvegicus OX=10116 GN=Cops5 PE=1 SV=1	Cops5	43.647	24.9	55	7	7	4	3	6	6	5	5	6	3	3	5	5	7	6	6	7	6	6	5	5	5	7	6	6	7	6	6	5	167700	148920	172250	158400	155890	154170	176500	160040	178750	1.026	0.911	1.053	0.969	0.953	0.943
F7EV94	2-oxoisovalerate dehydrogenase subunit alpha OS=Rattus norvegicus OX=10116 GN=Bckdha PE=1 SV=1	Bckdha	52.865	60.3	243	20	20	20	24	21	25	19	18	19	22	16	18	19	19	18	18	17	18	18	18	18	19	19	18	18	17	18	18	18	2696000	3205600	2920800	3062900	2591500	2911300	2660500	2977600	2368800	0.948	1.127	1.027	1.077	0.911	1.024
F7EWC1	Vasodilator-stimulated phosphoprotein OS=Rattus norvegicus OX=10116 GN=Vasp PE=1 SV=2	Vasp	39.485	27.8	34	7	7	2	4	3	3	3	4	2	2	4	6	5	6	4	6	6	6	6	6	6	5	6	4	6	6	6	6	6	73646	77583	71364	78056	83169	74667	68862	54445	76105	1.041	1.097	1.009	1.103	1.176	1.056
F7EZZ0	Death-associated protein 3 OS=Rattus norvegicus OX=10116 GN=Dap3 PE=1 SV=1	Dap3	45.111	14.1	15	5	5	3	2	2	3	1	0	1	0	1	5	3	4	4	3	3	3	4	4	5	3	4	4	3	3	3	4	4	147370	154090	165220	131330	121400	160940	118530	145210	153450	1.034	1.081	1.159	0.922	0.852	1.129
F7F2F3	Heat shock 70 kDa protein 4L OS=Rattus norvegicus OX=10116 GN=Hspa4l PE=1 SV=1	Hspa4l	114.31	10.5	22	7	5	2	2	4	1	1	1	3	0	3	7	7	6	7	5	6	7	4	6	5	5	4	5	3	4	5	2	4	63787	48400	99074	49605	37333	44779	96735	0	64204	1.023	0.776	1.589	0.796	0.599	0.718
F7F350	Synapse associated protein 1, isoform CRA_a OS=Rattus norvegicus OX=10116 GN=Syap1 PE=1 SV=1	Syap1	40.797	9.7	12	3	3	1	0	3	1	0	1	2	1	0	3	2	3	2	1	3	3	2	1	3	2	3	2	1	3	3	2	1	19014	16246	25517	15518	0	14479	27079	15839	0	1.019	0.87	1.367	0.831		0.776
F7F389	Complement component C9 OS=Rattus norvegicus OX=10116 GN=C9 PE=1 SV=1	C9	65.285	31	74	13	13	7	5	7	8	6	7	6	9	4	9	8	10	11	8	10	9	12	8	9	8	10	11	8	10	9	12	8	335190	356410	364840	420280	383570	340600	315770	515340	384340	0.885	0.941	0.963	1.109	1.012	0.899
F7F588	Nicotinamide-nucleotide adenylyltransferase OS=Rattus norvegicus OX=10116 GN=Nmnat3 PE=1 SV=1	Nmnat3	27.577	51	80	9	9	7	7	8	6	4	8	7	8	4	8	9	8	8	8	8	8	9	8	8	9	8	8	8	8	8	9	8	317090	259550	322300	291390	291230	320300	329590	286410	280940	1.061	0.868	1.078	0.975	0.974	1.072
F7FDM3	Mitochondrial translational initiation factor 2 OS=Rattus norvegicus OX=10116 GN=Mtif2 PE=1 SV=2	Mtif2	79.21	12.4	31	6	6	3	3	6	2	1	3	1	3	2	6	5	6	3	6	4	3	6	4	6	5	6	3	6	4	3	6	4	84260	92945	108730	94749	109380	103940	81626	94327	67744	0.827	0.913	1.068	0.93	1.074	1.021
F7FF45	Nuclear mitotic apparatus protein 1 OS=Rattus norvegicus OX=10116 GN=Numa1 PE=1 SV=2	Numa1	234.94	10.7	85	15	1	7	8	7	6	7	10	4	7	9	11	10	9	12	11	11	11	11	13	0	0	1	0	1	0	1	1	1	127160	121310	122480	133820	122700	141050	108750	115400	134170	1.019	0.973	0.982	1.073	0.984	1.131
F7FG31	C-terminal-binding protein 1 OS=Rattus norvegicus OX=10116 GN=Ctbp1 PE=1 SV=1	Ctbp1	43.847	26.6	87	9	6	5	5	9	7	8	7	7	7	7	7	8	9	8	8	9	8	8	7	5	6	6	6	5	6	6	6	6	413940	413580	404370	374990	413990	378840	365690	384150	423470	1.047	1.046	1.023	0.948	1.047	0.958
F7FHF3	Serpin family F member 2 OS=Rattus norvegicus OX=10116 GN=Serpinf2 PE=1 SV=1	Serpinf2	62.291	23.3	42	8	8	3	3	4	5	5	3	5	3	3	7	6	5	7	6	4	6	6	5	7	6	5	7	6	4	6	6	5	319070	373470	284830	314150	356790	299520	369680	355740	260490	0.994	1.163	0.887	0.978	1.111	0.933
F7FHF7	Mitofusin-2 OS=Rattus norvegicus OX=10116 GN=LOC100911485 PE=1 SV=1	LOC100911485	86.812	12.6	28	6	6	1	1	5	3	3	3	1	3	3	3	6	5	5	4	6	4	5	5	3	6	5	5	4	6	4	5	5	47057	62052	97817	86025	83036	73890	97648	83694	84878	0.606	0.799	1.259	1.107	1.069	0.951
F7FHT4	Semaphorin 3C OS=Rattus norvegicus OX=10116 GN=Sema3c PE=3 SV=1	Sema3c	85.962	6.5	11	4	4	1	0	3	0	3	0	1	0	0	3	1	4	1	4	2	4	2	1	3	1	4	1	4	2	4	2	1	23641	0	30714	0	43710	22439	26039	25942	0	0.795		1.033		1.471	0.755
F7FJQ3	NPC intracellular cholesterol transporter 2 OS=Rattus norvegicus OX=10116 GN=Npc2 PE=1 SV=1	Npc2	16.748	10.5	13	1	1	0	2	1	0	0	2	1	1	0	0	1	1	1	1	1	1	1	0	0	1	1	1	1	1	1	1	0	0	48203	22916	0	33884	48165	29625	14621	0		1.291	0.614		0.908	1.29
F7FLB2	Pgm2 protein OS=Rattus norvegicus OX=10116 GN=Pgm2 PE=1 SV=2	Pgm2	69.057	16.3	41	7	7	4	3	3	3	3	4	4	2	5	7	4	7	6	4	7	6	6	6	7	4	7	6	4	7	6	6	6	124080	135650	120930	163060	102610	130710	123750	142170	127620	0.948	1.036	0.924	1.246	0.784	0.999
F7FM32	Queuosine salvage protein OS=Rattus norvegicus OX=10116 GN=RGD1311345 PE=1 SV=1	RGD1311345	39.059	14.4	11	3	3	1	1	2	1	1	1	1	0	0	2	1	2	2	2	1	3	2	1	2	1	2	2	2	1	3	2	1	25565	0	27679	38408	30494	0	30579	20804	0	0.824		0.892	1.238	0.983
F8WG67	Acyl-CoA thioesterase 7, isoform CRA_a OS=Rattus norvegicus OX=10116 GN=Acot7 PE=1 SV=2	Acot7	40.968	12.9	29	4	4	3	2	3	3	2	2	3	2	2	4	3	4	3	3	3	3	3	2	4	3	4	3	3	3	3	3	2	136990	119160	173030	132220	167120	113240	188400	148240	150960	0.947	0.824	1.196	0.914	1.155	0.783
F8WG91	ADP-ribosylation factor-like protein 3 OS=Rattus norvegicus OX=10116 GN=Arl3 PE=1 SV=2	Arl3	20.866	42.5	42	6	6	4	3	3	4	3	4	3	4	6	4	5	4	5	6	5	3	5	6	4	5	4	5	6	5	3	5	6	73780	73978	82127	72277	76616	69539	67778	82862	100710	0.974	0.977	1.085	0.955	1.012	0.918
G3V624	Coronin OS=Rattus norvegicus OX=10116 GN=Coro1c PE=1 SV=1	Coro1c	53.177	17.1	35	6	6	3	5	3	3	4	3	1	3	4	4	6	6	5	6	5	5	5	6	4	6	6	5	6	5	5	5	6	112040	113820	88379	95261	84604	109470	115170	109300	101510	1.091	1.109	0.861	0.928	0.824	1.066
G3V640	Mitochondrial import inner membrane translocase subunit TIM44 OS=Rattus norvegicus OX=10116 GN=Timm44 PE=1 SV=1	Timm44	51.06	34	126	17	17	13	11	10	11	12	9	10	11	11	15	13	13	15	13	15	13	17	15	15	13	13	15	13	15	13	17	15	1032600	1040800	1144100	891220	970770	1168300	986050	890140	1014800	1.023	1.031	1.134	0.883	0.962	1.158
G3V644	NADH dehydrogenase (Ubiquinone) flavoprotein 3-like, isoform CRA_a OS=Rattus norvegicus OX=10116 GN=Ndufv3 PE=1 SV=1	Ndufv3	49.299	34.1	67	9	8	7	6	7	4	4	6	4	6	5	8	9	8	8	6	8	9	8	8	7	8	7	7	6	7	8	7	7	369790	392700	387760	264510	267580	294670	358980	367700	293340	1.097	1.165	1.15	0.785	0.794	0.874
G3V647	Pyridoxal kinase OS=Rattus norvegicus OX=10116 GN=Pdxk PE=1 SV=1	Pdxk	34.855	26.3	14	5	4	1	1	1	0	1	3	0	1	2	2	2	5	4	1	4	4	2	4	1	1	4	4	1	3	3	2	3	0	0	33366	46943	0	64187	46625	58236	65022			0.666	0.936		1.28
G3V648	1-acylglycerol-3-phosphate O-acyltransferase 3 OS=Rattus norvegicus OX=10116 GN=Agpat3 PE=1 SV=1	Agpat3	43.245	8	8	2	2	1	1	0	2	0	0	1	1	1	1	2	1	2	2	1	2	2	1	1	2	1	2	2	1	2	2	1	0	21672	0	43905	34651	0	49592	51634	0		0.554		1.121	0.885
G3V667	Integrin subunit alpha 6 OS=Rattus norvegicus OX=10116 GN=Itga6 PE=1 SV=1	Itga6	119.48	14.4	44	10	10	3	3	4	3	5	4	3	2	3	7	7	7	8	8	9	7	7	6	7	7	7	8	8	9	7	7	6	134050	133390	126550	157930	134070	178660	139400	99865	140700	0.965	0.96	0.911	1.137	0.965	1.286
G3V678	DNA-directed RNA polymerases I, II, and III subunit RPABC3 OS=Rattus norvegicus OX=10116 GN=LOC100912534 PE=1 SV=1	LOC100912534	17.143	19.3	7	2	2	1	0	0	1	1	0	1	1	0	1	1	1	2	2	1	1	2	1	1	1	1	2	2	1	1	2	1	0	0	0	14055	16004	0	0	23222	0				0.835	0.951
G3V679	Transferrin receptor protein 1 OS=Rattus norvegicus OX=10116 GN=Tfrc PE=1 SV=1	Tfrc	85.875	23.9	83	13	13	6	7	9	7	10	7	7	4	6	11	12	11	12	12	9	9	10	9	11	12	11	12	12	9	9	10	9	351430	274650	283170	412430	513570	338850	241070	282210	298530	1.101	0.861	0.887	1.292	1.609	1.062
G3V6A9	Microfibril-associated protein 4 OS=Rattus norvegicus OX=10116 GN=Mfap4 PE=1 SV=2	Mfap4	28.805	7	24	1	1	2	2	2	2	2	2	2	2	2	1	1	1	1	1	1	1	1	1	1	1	1	1	1	1	1	1	1	118150	109470	115130	117970	108430	142000	91289	78500	110640	1.08	1	1.052	1.078	0.991	1.298
G3V6D3	ATP synthase subunit beta OS=Rattus norvegicus OX=10116 GN=Atp5f1b PE=1 SV=1	Atp5f1b	56.344	84.9	2721	32	32	224	227	234	238	227	233	236	233	222	29	29	30	30	31	30	30	31	27	29	29	30	30	31	30	30	31	27	152530000	159240000	153170000	154150000	151400000	149310000	153630000	143130000	150340000	0.995	1.039	0.999	1.006	0.988	0.974
G3V6D8	Myosin-3 OS=Rattus norvegicus OX=10116 GN=Myh3 PE=1 SV=1	Myh3	223.78	21.1	133	55	8	11	9	13	11	12	10	11	9	13	47	48	49	51	50	53	50	52	52	4	4	5	6	7	7	5	7	7	6215300	5711600	5648800	5486100	6360400	6915200	5826000	7445600	8385000	0.955	0.877	0.868	0.843	0.977	1.062
G3V6D9	Na(+)/H(+) exchange regulatory cofactor NHE-RF OS=Rattus norvegicus OX=10116 GN=Slc9a3r2 PE=1 SV=1	Slc9a3r2	37.35	36.2	64	10	10	5	4	2	4	5	8	8	4	6	9	8	10	9	7	9	9	9	10	9	8	10	9	7	9	9	9	10	273630	295680	264350	272830	268800	282750	282840	260520	254300	0.978	1.057	0.945	0.976	0.961	1.011
G3V6E1	Myosin-4 OS=Rattus norvegicus OX=10116 GN=Myh2 PE=1 SV=3	Myh2	219.57	27.4	15	68	6	0	7	0	4	0	1	0	1	1	50	63	55	61	56	54	54	54	54	1	6	2	5	3	1	1	2	1	0	533510	824420	779570	338800	0	0	800090	0		0.847	1.308	1.237	0.538
G3V6F5	ElaC homolog 2 (E. coli) OS=Rattus norvegicus OX=10116 GN=Elac2 PE=1 SV=1	Elac2	92.33	3.1	11	2	2	1	1	1	1	0	1	1	0	0	2	1	2	2	1	2	2	1	2	2	1	2	2	1	2	2	1	2	266740	0	240260	256790	0	292860	245880	0	239170	0.98		0.882	0.943		1.076
G3V6G1	Immunoglobulin joining chain OS=Rattus norvegicus OX=10116 GN=Jchain PE=1 SV=1	Jchain	17.784	23.3	5	3	3	1	1	0	0	3	0	0	0	0	2	2	1	0	3	1	2	1	0	2	2	1	0	3	1	2	1	0	60835	41252	0	0	225210	0	28772	0	0	0.683	0.463			2.53
G3V6G7	Polyribonucleotide nucleotidyltransferase 1 OS=Rattus norvegicus OX=10116 GN=Pnpt1 PE=1 SV=1	Pnpt1	85.897	31.2	110	20	20	8	9	12	8	6	10	9	7	8	15	17	17	16	11	14	14	18	17	15	17	17	16	11	14	14	18	17	420400	451560	440030	413480	441860	427220	449380	422710	432850	0.962	1.033	1.006	0.946	1.011	0.977
G3V6H0	RCG48149, isoform CRA_b OS=Rattus norvegicus OX=10116 GN=LOC100363782 PE=1 SV=1	LOC100363782	22.177	47.8	55	7	4	4	4	4	7	4	3	4	5	6	7	7	7	7	7	7	7	7	7	4	4	4	4	4	4	4	4	4	306900	278250	308640	323800	297860	277540	292880	308680	355520	1.007	0.913	1.012	1.062	0.977	0.91
G3V6H2	Pre-mRNA processing factor 8, isoform CRA_a OS=Rattus norvegicus OX=10116 GN=Prpf8 PE=1 SV=1	Prpf8	273.61	2.9	23	4	4	2	1	2	3	3	2	3	2	1	4	1	3	3	3	2	3	2	2	4	1	3	3	3	2	3	2	2	20889	0	25060	27852	24772	23714	30007	22948	15001	0.886		1.063	1.182	1.051	1.006
G3V6H5	Mitochondrial 2-oxoglutarate/malate carrier protein OS=Rattus norvegicus OX=10116 GN=Slc25a11 PE=1 SV=1	Slc25a11	34.136	53.8	186	13	13	16	18	17	16	14	18	13	15	14	12	12	12	11	11	13	12	12	11	12	12	12	11	11	13	12	12	11	4535400	4387800	5337500	4687100	4420200	5247300	4768600	5429300	5256200	0.934	0.904	1.1	0.966	0.911	1.081
G3V6H9	Nucleosome assembly protein 1-like 1 OS=Rattus norvegicus OX=10116 GN=Nap1l1 PE=1 SV=1	Nap1l1	45.373	22	40	6	5	4	4	4	2	5	3	5	4	1	5	5	6	5	5	4	5	5	5	4	4	5	4	4	3	5	4	4	136270	137480	131300	168460	170250	167920	121210	168440	146460	0.958	0.966	0.923	1.184	1.197	1.18
G3V6I9	60S ribosomal protein L26 OS=Rattus norvegicus OX=10116 GN=Rpl26 PE=1 SV=1	Rpl26	17.258	12.4	9	2	2	0	0	1	0	2	1	1	1	1	1	2	1	1	2	1	1	1	1	1	2	1	1	2	1	1	1	1	0	99165	0	0	56355	0	0	0	0		1.301			0.74
G3V6L8	RCG61894, isoform CRA_a OS=Rattus norvegicus OX=10116 GN=Strn PE=1 SV=1	Strn	86.14	9.2	15	4	4	1	2	1	1	2	1	1	2	1	3	4	2	2	3	3	2	4	3	3	4	2	2	3	3	2	4	3	43686	22589	37374	30184	35532	37885	32336	30398	31229	1.315	0.68	1.125	0.909	1.07	1.141
G3V6L9	Peptidylprolyl isomerase OS=Rattus norvegicus OX=10116 GN=Fkbp3 PE=1 SV=1	Fkbp3	25.178	43.3	93	8	8	7	7	8	8	7	9	8	8	6	8	8	7	8	7	8	7	6	8	8	8	7	8	7	8	7	6	8	1086300	1029500	968760	907960	1109100	1047100	925450	943330	1184700	1.079	1.023	0.962	0.902	1.102	1.04
G3V6M0	A kinase (PRKA) anchor protein 6 OS=Rattus norvegicus OX=10116 GN=Akap6 PE=1 SV=1	Akap6	254.4	3.5	16	5	5	3	1	1	3	0	0	0	2	2	4	3	2	3	3	3	2	2	2	4	3	2	3	3	3	2	2	2	37269	21598	28928	23867	23485	22603	15347	22527	19192	1.536	0.89	1.192	0.984	0.968	0.931
G3V6P2	Dihydrolipoamide S-succinyltransferase (E2 component of 2-oxo-glutarate complex), isoform CRA_a OS=Rattus norvegicus OX=10116 GN=Dlst PE=1 SV=1	Dlst	48.899	41.4	250	13	13	22	19	20	19	19	23	20	19	18	12	12	12	12	12	12	12	12	13	12	12	12	12	12	12	12	12	13	6636900	6546600	8027900	6821600	6775800	7432000	7636400	6901700	6636300	0.939	0.927	1.136	0.965	0.959	1.052
G3V6P4	Phosphatase, orphan 1 (Predicted) OS=Rattus norvegicus OX=10116 GN=Phospho1 PE=4 SV=1	Phospho1	32.42	19.4	30	5	5	2	3	3	2	2	2	2	3	4	3	5	5	5	3	4	3	4	4	3	5	5	5	3	4	3	4	4	70207	58625	78923	60905	69235	54028	63322	65624	77191	1.098	0.917	1.235	0.953	1.083	0.845
G3V6P6	RNA binding motif protein 3, isoform CRA_a OS=Rattus norvegicus OX=10116 GN=Rbm3 PE=1 SV=1	Rbm3	16.983	20.5	20	2	1	2	2	2	2	1	2	1	2	2	2	2	2	2	2	2	2	2	2	1	1	1	1	1	1	1	1	1	79589	61075	91706	87114	70012	100790	61331	82554	78931	1.081	0.829	1.245	1.183	0.951	1.368
G3V6P7	Myosin, heavy polypeptide 9, non-muscle OS=Rattus norvegicus OX=10116 GN=Myh9 PE=1 SV=1	Myh9	226.41	46.2	704	79	62	61	66	56	65	55	63	58	63	52	74	76	75	75	73	75	71	72	74	58	60	59	60	58	60	55	56	60	5154900	5717300	5036100	5811000	5900500	5915700	5204200	5150900	5197400	0.965	1.07	0.943	1.088	1.104	1.107
G3V6R5	Sulfite oxidase OS=Rattus norvegicus OX=10116 GN=Suox PE=1 SV=1	Suox	60.805	40.7	128	13	13	11	11	12	10	10	10	11	11	10	11	12	12	11	11	11	12	12	12	11	12	12	11	11	11	12	12	12	571940	574490	563850	513800	456120	576290	599670	517360	491430	1.051	1.055	1.036	0.944	0.838	1.059
G3V6R7	3-oxoacyl-[acyl-carrier-protein] synthase, mitochondrial OS=Rattus norvegicus OX=10116 GN=Oxsm PE=1 SV=1	Oxsm	48.004	26.1	38	7	6	4	3	4	4	3	3	1	3	3	6	4	6	5	4	5	3	6	5	5	3	5	5	4	5	3	5	4	404890	393770	416190	367420	332270	389870	388780	381580	395490	1.026	0.998	1.055	0.931	0.842	0.988
G3V6S2	Cytoplasmic aconitate hydratase OS=Rattus norvegicus OX=10116 GN=Aco1 PE=1 SV=1	Aco1	98.191	35.1	174	21	21	15	15	17	14	14	12	14	14	16	17	20	21	19	17	20	17	20	19	17	20	21	19	17	20	17	20	19	1130700	1131800	1097100	1187100	1062000	1117200	1077300	1257900	1283300	0.974	0.975	0.945	1.023	0.915	0.963
G3V6S3	Calumenin OS=Rattus norvegicus OX=10116 GN=Calu PE=1 SV=1	Calu	37.063	46	98	12	12	7	9	14	7	7	9	5	10	9	12	10	12	11	10	12	9	12	12	12	10	12	11	10	12	9	12	12	333430	322570	326070	414300	351830	380460	288020	286800	339010	1.016	0.983	0.993	1.262	1.072	1.159
G3V6S5	C-1-tetrahydrofolate synthase, cytoplasmic OS=Rattus norvegicus OX=10116 GN=Mthfd1 PE=1 SV=1	Mthfd1	100.96	25.9	146	17	8	14	13	14	10	11	14	10	11	13	16	17	16	16	16	17	15	16	15	7	8	8	7	7	8	8	8	8	606980	591200	512910	543980	650960	559170	542550	544730	635060	1.072	1.044	0.906	0.961	1.15	0.988
G3V6T1	Coatomer subunit alpha OS=Rattus norvegicus OX=10116 GN=Copa PE=1 SV=1	Copa	138.36	14.5	100	13	13	10	7	7	7	8	11	7	8	7	11	12	11	9	11	13	11	9	10	11	12	11	9	11	13	11	9	10	201280	213970	192030	230900	209640	225540	194550	198290	210910	0.989	1.052	0.944	1.135	1.031	1.109
G3V6T7	Protein disulfide-isomerase A4 OS=Rattus norvegicus OX=10116 GN=Pdia4 PE=1 SV=1	Pdia4	72.747	20.5	52	9	9	3	3	5	7	4	4	3	3	4	8	5	7	8	7	7	8	5	7	8	5	7	8	7	7	8	5	7	293050	276460	275270	340660	291740	268710	256000	282600	333800	1.009	0.952	0.948	1.173	1.005	0.925
G3V6V1	Aminopeptidase B OS=Rattus norvegicus OX=10116 GN=Rnpep PE=1 SV=1	Rnpep	72.688	22.5	47	11	11	4	4	5	3	4	2	6	3	2	7	8	8	7	8	7	8	6	6	7	8	8	7	8	7	8	6	6	386110	326730	368210	337200	284780	378730	380250	395990	358690	1.073	0.908	1.023	0.937	0.791	1.052
G3V6W2	Prolactin regulatory element-binding protein OS=Rattus norvegicus OX=10116 GN=Preb PE=1 SV=1	Preb	45.371	8.9	5	2	2	1	1	1	0	0	0	0	1	0	2	1	2	1	2	1	2	2	2	2	1	2	1	2	1	2	2	2	33372	0	31919	0	0	0	0	42621	0	0.97		0.928
G3V6W6	Proteasome 26S subunit, ATPase 6 OS=Rattus norvegicus OX=10116 GN=Psmc6 PE=1 SV=1	Psmc6	45.796	40.9	95	12	12	9	8	10	5	6	7	12	9	7	10	12	10	8	8	10	12	11	10	10	12	10	8	8	10	12	11	10	525380	517270	526230	531880	507750	536990	583920	580900	566170	0.976	0.961	0.977	0.988	0.943	0.997
G3V6Y6	Alpha-1,4 glucan phosphorylase OS=Rattus norvegicus OX=10116 GN=Pygb PE=1 SV=2	Pygb	96.774	53.5	426	41	32	33	34	34	37	32	37	31	36	43	38	36	39	36	37	39	36	36	38	29	27	30	27	28	30	27	27	29	7171800	6685300	8629200	7645700	6953300	7437500	7205900	7693900	9002000	0.938	0.874	1.128	1	0.909	0.972
G3V709	Nicotinate phosphoribosyltransferase OS=Rattus norvegicus OX=10116 GN=Naprt PE=1 SV=1	Naprt	58.603	21.9	40	8	8	2	4	3	4	3	5	2	2	4	6	7	7	6	8	8	6	7	6	6	7	7	6	8	8	6	7	6	152210	133830	150950	218950	202020	204410	133190	128560	143020	0.923	0.812	0.916	1.328	1.226	1.24
G3V715	Non-specific serine/threonine protein kinase OS=Rattus norvegicus OX=10116 GN=Prkaa2 PE=1 SV=1	Prkaa2	62.213	31.2	84	12	12	6	7	9	8	7	7	7	8	6	11	9	10	10	10	11	10	9	10	11	9	10	10	10	11	10	9	10	334870	364940	426440	340290	385710	391600	362190	417670	375070	0.896	0.977	1.142	0.911	1.033	1.048
G3V721	WW domain binding protein 2, isoform CRA_b OS=Rattus norvegicus OX=10116 GN=Wbp2 PE=1 SV=1	Wbp2	28.159	22.9	11	3	3	2	1	1	1	1	0	2	0	1	2	1	2	2	1	2	2	2	1	2	1	2	2	1	2	2	2	1	85673	0	107340	0	0	0	52159	67665	0	1.103		1.382
G3V733	Synapsin II, isoform CRA_a OS=Rattus norvegicus OX=10116 GN=Syn2 PE=1 SV=3	Syn2	63.412	7.8	13	3	3	0	1	2	0	2	1	3	2	0	1	1	3	3	3	1	3	3	1	1	1	3	3	3	1	3	3	1	0	0	27983	11151	23836	0	21924	27122	0			1.212	0.483	1.032
G3V734	2,4-dienoyl CoA reductase 1, mitochondrial, isoform CRA_a OS=Rattus norvegicus OX=10116 GN=Decr1 PE=1 SV=1	Decr1	36.132	49.6	245	14	14	19	18	25	23	20	22	18	24	19	13	12	14	14	12	14	13	13	13	13	12	14	14	12	14	13	13	13	4322600	4510100	5759500	5606300	6338500	5927200	4687400	4397700	3516100	0.855	0.893	1.14	1.109	1.254	1.173
G3V743	Mannosyl-oligosaccharide glucosidase OS=Rattus norvegicus OX=10116 GN=Mogs PE=4 SV=2	Mogs	81.025	3.8	12	2	2	1	1	1	0	2	1	1	1	1	2	2	1	2	2	2	2	2	2	2	2	1	2	2	2	2	2	2	27902	32484	0	35169	30591	31726	30367	30312	37275	0.88	1.025		1.109	0.965	1.001
G3V762	Tissue specific transplantation antigen P35B (Predicted), isoform CRA_a OS=Rattus norvegicus OX=10116 GN=Tsta3 PE=1 SV=1	Tsta3	35.796	20.2	23	4	4	2	1	2	3	1	3	1	3	1	4	3	3	4	3	3	1	3	3	4	3	3	4	3	3	1	3	3	107390	96961	67616	79416	97863	87833	0	98372	89390	1.184	1.069	0.746	0.876	1.079	0.969
G3V778	Pyruvate dehydrogenase kinase, isoenzyme 4 OS=Rattus norvegicus OX=10116 GN=Pdk4 PE=1 SV=1	Pdk4	46.609	47.1	106	12	12	9	11	5	9	5	9	9	10	9	10	12	8	11	6	11	9	11	11	10	12	8	11	6	11	9	11	11	598540	823740	133340	811680	153360	362440	282410	567870	551650	1.027	1.414	0.229	1.393	0.263	0.622
G3V798	Serine and arginine-rich-splicing factor 4 OS=Rattus norvegicus OX=10116 GN=Srsf4 PE=1 SV=1	Srsf4	55.674	4.3	12	2	1	1	2	1	1	1	0	1	0	1	2	2	1	1	1	1	1	2	2	1	1	1	1	1	1	1	1	1	21757	22989	0	0	0	0	0	27880	26100	0.901	0.952
G3V7B5	Phosphoribosyl pyrophosphate synthase-associated protein 1 OS=Rattus norvegicus OX=10116 GN=Prpsap1 PE=1 SV=1	Prpsap1	42.502	12.7	12	3	3	2	0	0	1	0	2	2	3	1	3	2	2	2	2	2	2	3	3	3	2	2	2	2	2	2	3	3	22710	27911	23444	23260	27723	38620	38168	42096	29616	0.793	0.974	0.818	0.812	0.968	1.348
G3V7B6	Phosphatidylglycerophosphatase and protein-tyrosine phosphatase 1 OS=Rattus norvegicus OX=10116 GN=Ptpmt1 PE=1 SV=1	Ptpmt1	27.529	25.9	43	5	5	2	4	4	4	3	3	5	3	5	4	4	4	4	4	4	4	5	5	4	4	4	4	4	4	4	5	5	240600	212400	246550	205050	192930	212070	211730	215880	228750	1.114	0.984	1.142	0.95	0.894	0.982
G3V7C6	Tubulin beta chain OS=Rattus norvegicus OX=10116 GN=Tubb4b PE=1 SV=2	Tubb4b	61.186	63.3	522	24	4	43	41	42	47	43	46	48	41	36	23	24	24	24	24	23	24	24	24	4	4	4	4	4	4	4	4	4	15317000	14969000	15019000	16035000	15245000	15876000	14634000	14321000	15807000	1.024	1	1.004	1.072	1.019	1.061
G3V7D4	Ephrin B3 OS=Rattus norvegicus OX=10116 GN=Efnb3 PE=3 SV=1	Efnb3	35.792	12.4	7	2	2	0	0	1	1	2	0	0	1	1	1	1	1	2	2	1	0	1	1	1	1	1	2	2	1	0	1	1	0	0	0	20513	31715	0	0	0	0				0.786	1.214
G3V7E6	Pericentriolar material 1 OS=Rattus norvegicus OX=10116 GN=Pcm1 PE=1 SV=1	Pcm1	228.73	2.1	11	3	3	2	2	1	1	0	1	0	0	1	3	3	3	2	2	2	1	1	2	3	3	3	2	2	2	1	1	2	29508	25498	32169	26346	0	20831	0	0	25118	1.09	0.942	1.188	0.973		0.769
G3V7F1	G protein beta subunit-like, isoform CRA_a OS=Rattus norvegicus OX=10116 GN=Mlst8 PE=1 SV=1	Mlst8	35.909	9.2	13	2	2	1	0	1	1	1	2	1	2	1	1	1	2	1	2	2	2	2	2	1	1	2	1	2	2	2	2	2	0	0	29010	0	22610	27839	26108	21373	24198			1.124		0.876	1.078
G3V7G0	Cytoplasmic dynein 1 light intermediate chain 1 OS=Rattus norvegicus OX=10116 GN=Dync1li1 PE=1 SV=1	Dync1li1	56.67	30.2	75	11	10	6	7	6	6	7	6	7	4	9	9	8	9	10	9	8	9	7	9	9	8	8	9	8	8	8	7	8	215170	207090	237110	254430	243710	246540	234090	257580	287100	0.899	0.865	0.991	1.063	1.018	1.03
G3V7G6	Heat shock 27kDa protein 3 OS=Rattus norvegicus OX=10116 GN=Hspb3 PE=3 SV=1	Hspb3	17.137	38.8	42	5	5	4	2	5	4	1	3	4	4	3	4	4	4	4	3	3	4	5	4	4	4	4	4	3	3	4	5	4	228340	195670	206130	235210	196270	202670	246060	243100	260560	1.022	0.876	0.923	1.053	0.879	0.907
G3V7G8	Glycine--tRNA ligase OS=Rattus norvegicus OX=10116 GN=Gars PE=1 SV=1	Gars	81.792	18	77	9	9	3	8	7	6	4	8	7	8	7	7	8	9	9	6	8	9	7	7	7	8	9	9	6	8	9	7	7	196870	210030	228320	226350	203870	208010	233130	247500	212860	0.871	0.93	1.011	1.002	0.902	0.921
G3V7G9	Eukaryotic translation initiation factor 3, subunit 6 interacting protein OS=Rattus norvegicus OX=10116 GN=Eif3l PE=1 SV=2	Eif3l	45.082	21.7	43	5	5	4	4	4	3	4	4	4	3	4	5	5	5	4	5	5	5	4	4	5	5	5	4	5	5	5	4	4	140940	131060	129810	149630	153850	161420	128440	147110	141260	1.033	0.96	0.951	1.096	1.127	1.183
G3V7H3	Complement factor D OS=Rattus norvegicus OX=10116 GN=Cfd PE=1 SV=1	Cfd	28.541	12.5	13	2	2	1	1	1	1	1	1	2	1	1	1	1	1	1	1	1	2	2	1	1	1	1	1	1	1	2	2	1	0	0	0	0	0	0	30975	22500	0
G3V7I0	Peroxiredoxin 3 OS=Rattus norvegicus OX=10116 GN=Prdx3 PE=1 SV=1	Prdx3	28.299	52.9	236	10	10	21	19	22	17	17	21	22	18	18	9	9	9	10	9	10	9	9	9	9	9	9	10	9	10	9	9	9	6217500	6091600	6101000	5986000	5572200	6491500	5809100	5941400	6469000	1.015	0.994	0.996	0.977	0.909	1.059
G3V7I8	RCG57812, isoform CRA_b OS=Rattus norvegicus OX=10116 GN=Slk PE=1 SV=1	Slk	137.64	8.1	22	6	6	1	1	5	0	2	3	2	1	2	3	4	5	3	4	4	5	3	4	3	4	5	3	4	4	5	3	4	97163	92166	106170	86995	129910	125590	106020	88191	97242	0.928	0.88	1.014	0.831	1.241	1.199
G3V7J0	Aldehyde dehydrogenase family 6, subfamily A1, isoform CRA_b OS=Rattus norvegicus OX=10116 GN=Aldh6a1 PE=1 SV=1	Aldh6a1	57.747	65.6	658	28	28	60	50	65	63	49	52	57	54	51	25	26	26	26	26	24	23	25	25	25	26	26	26	26	24	23	25	25	19136000	19049000	23463000	19949000	17705000	18274000	17737000	19455000	19356000	0.997	0.993	1.222	1.039	0.922	0.952
G3V7J2	Interferon-inducible double-stranded RNA-dependent protein kinase activator A OS=Rattus norvegicus OX=10116 GN=Prkra PE=1 SV=1	Prkra	34.385	23.6	34	5	5	4	3	3	3	2	3	4	3	3	4	3	4	4	3	3	4	3	4	4	3	4	4	3	3	4	3	4	69831	78486	72018	71138	79856	83258	87907	70553	74139	0.934	1.049	0.963	0.951	1.068	1.113
G3V7K1	Myomesin 2 OS=Rattus norvegicus OX=10116 GN=Myom2 PE=1 SV=1	Myom2	164.71	70.4	1605	94	94	141	128	138	139	129	129	130	128	135	91	90	91	89	87	85	89	86	85	91	90	91	89	87	85	89	86	85	48068000	45546000	46120000	45288000	46279000	47100000	43706000	45350000	46718000	1.039	0.985	0.997	0.979	1	1.018
G3V7K9	GTP-binding protein OS=Rattus norvegicus OX=10116 GN=Rrad PE=3 SV=1	Rrad	33.282	10.1	8	2	2	0	1	0	1	0	0	3	0	0	1	2	0	2	2	1	2	1	1	1	2	0	2	2	1	2	1	1	0	37847	0	32090	26940	0	65097	0	26911		1		0.848	0.712
G3V7L1	Utrophin OS=Rattus norvegicus OX=10116 GN=Utrn PE=1 SV=3	Utrn	391.31	7.5	68	19	16	5	7	4	4	4	10	7	5	6	12	15	12	14	13	14	13	15	15	10	13	9	11	10	12	10	12	12	123560	149310	137490	135510	127070	144120	135320	132860	128310	0.916	1.107	1.019	1.004	0.942	1.068
G3V7L6	26S proteasome regulatory subunit 7 OS=Rattus norvegicus OX=10116 GN=Psmc2 PE=1 SV=1	Psmc2	48.633	54.3	106	18	18	10	8	8	12	10	8	9	9	11	15	15	12	17	16	14	16	17	16	15	15	12	17	16	14	16	17	16	684150	635350	640300	632320	621030	676870	710140	632930	619590	1.057	0.982	0.99	0.977	0.96	1.046
G3V7P2	Fibrinogen-like 2 OS=Rattus norvegicus OX=10116 GN=Fgl2 PE=1 SV=1	Fgl2	48.655	7	5	2	2	0	1	0	0	1	0	0	2	0	1	1	1	1	2	1	1	2	1	1	1	1	1	2	1	1	2	1	0	0	0	0	36140	0	0	13383	0					1.46
G3V7P3	39S ribosomal protein L3, mitochondrial OS=Rattus norvegicus OX=10116 GN=Mrpl3 PE=1 SV=1	Mrpl3	38.492	12.1	15	3	3	0	2	3	0	1	1	1	2	2	2	2	3	2	2	3	1	3	3	2	2	3	2	2	3	1	3	3	36680	38363	41790	38757	30882	34836	0	36332	39286	0.959	1.003	1.093	1.014	0.808	0.911
G3V7Q3	Coiled-coil domain-containing protein 127 OS=Rattus norvegicus OX=10116 GN=Ccdc127 PE=1 SV=2	Ccdc127	29.588	23	18	4	3	1	2	2	2	2	1	1	0	2	3	3	2	3	2	1	1	2	3	2	3	2	3	2	1	1	2	3	60801	47432	56390	56933	65198	0	0	28196	57263	1.112	0.867	1.031	1.041	1.192
G3V7Q6	Proteasome subunit beta OS=Rattus norvegicus OX=10116 GN=Psmb5 PE=1 SV=1	Psmb5	28.559	28.1	58	6	6	4	4	4	5	2	7	5	6	6	6	5	5	5	6	6	6	6	5	6	5	5	5	6	6	6	6	5	402770	385870	392190	363450	361230	396180	390570	419870	428250	1.027	0.984	1	0.927	0.921	1.011
G3V7Q7	IQ motif containing GTPase activating protein 1 (Predicted), isoform CRA_b OS=Rattus norvegicus OX=10116 GN=Iqgap1 PE=1 SV=1	Iqgap1	188.83	23	160	27	24	16	8	14	18	10	15	12	13	15	20	17	23	22	18	18	19	15	19	19	15	21	19	16	16	17	15	17	444660	419900	406450	526580	495880	512680	476270	441300	520100	0.963	0.909	0.88	1.14	1.074	1.11
G3V7T3	Pantothenate kinase 4 OS=Rattus norvegicus OX=10116 GN=Pank4 PE=1 SV=1	Pank4	86.187	17.2	59	11	11	5	4	5	4	7	8	4	4	4	9	9	9	10	9	9	8	11	9	9	9	9	10	9	9	8	11	9	296670	327710	314330	324470	326860	331840	364170	363750	338720	0.89	0.983	0.943	0.974	0.981	0.996
G3V7T6	Splicing factor 3b, subunit 1 OS=Rattus norvegicus OX=10116 GN=Sf3b1 PE=1 SV=1	Sf3b1	145.83	4.6	12	4	4	0	3	0	2	1	2	0	1	1	4	4	4	4	3	3	4	2	2	4	4	4	4	3	3	4	2	2	28009	48894	35012	52443	41399	52715	37028	42982	0	0.685	1.196	0.857	1.283	1.013	1.29
G3V7U4	Lamin-B1 OS=Rattus norvegicus OX=10116 GN=Lmnb1 PE=1 SV=1	Lmnb1	66.686	46.2	222	24	21	16	21	18	19	17	20	17	20	18	21	23	22	22	22	23	22	23	22	19	20	19	19	19	20	19	20	19	1716800	1672200	1245100	1502900	1611100	1612200	1493100	1504100	1441000	1.111	1.082	0.806	0.972	1.042	1.043
G3V7V4	Ectonucleotide pyrophosphatase/phosphodiesterase family member 1 OS=Rattus norvegicus OX=10116 GN=Enpp1 PE=1 SV=3	Enpp1	99.459	6.8	9	3	3	1	0	3	0	0	0	0	2	1	1	0	3	1	1	1	1	2	1	1	0	3	1	1	1	1	2	1	0	0	841330	0	0	0	0	868360	0			0.996
G3V7V6	All-trans-13,14-dihydroretinol saturase, isoform CRA_b OS=Rattus norvegicus OX=10116 GN=Retsat PE=1 SV=1	Retsat	67.477	15.8	46	7	7	4	0	4	6	7	4	5	0	0	4	1	5	6	7	6	6	2	2	4	1	5	6	7	6	6	2	2	125130	0	110800	201560	214150	138140	100990	23452	20236	0.948		0.839	1.526	1.622	1.046
G3V7W7	Aminopeptidase OS=Rattus norvegicus OX=10116 GN=Anpep PE=1 SV=2	Anpep	109.19	9.1	21	6	6	2	1	1	0	2	3	2	1	1	5	4	3	2	5	5	4	2	4	5	4	3	2	5	5	4	2	4	110200	50242	76143	110900	110580	140250	64507	111530	77576	1.115	0.508	0.77	1.122	1.119	1.419
G3V7Y3	ATP synthase subunit delta, mitochondrial OS=Rattus norvegicus OX=10116 GN=Atp5f1d PE=1 SV=1	Atp5f1d	17.563	58.3	108	6	6	8	8	10	10	10	5	10	8	9	5	6	5	6	6	4	4	5	6	5	6	5	6	6	4	4	5	6	8183500	7484400	7756300	7998600	8379900	8479700	9008700	7589700	7893700	1.022	0.934	0.968	0.999	1.046	1.059
G3V7Z3	Nucleolar protein 3 OS=Rattus norvegicus OX=10116 GN=Nol3 PE=1 SV=1	Nol3	24.491	29	35	3	3	3	3	3	2	2	4	2	3	4	3	3	3	2	3	3	3	3	3	3	3	3	2	3	3	3	3	3	167640	177370	179770	167040	124220	131120	251960	172450	149230	0.977	1.034	1.048	0.973	0.724	0.764
G3V7Z8	Poly(A) binding protein, nuclear 1, isoform CRA_a OS=Rattus norvegicus OX=10116 GN=Pabpn1 PE=1 SV=1	Pabpn1	32.31	12.3	8	3	3	0	1	1	2	1	1	0	0	1	3	3	3	3	3	3	3	3	3	3	3	3	3	3	3	3	3	3	36683	40372	36757	27940	36850	40075	38953	34198	36799	1.024	1.127	1.026	0.78	1.029	1.119
G3V811	Coagulation factor XIII A chain OS=Rattus norvegicus OX=10116 GN=F13a1 PE=1 SV=1	F13a1	83.053	13.7	49	8	8	2	5	3	4	6	5	7	5	2	7	7	6	7	7	5	8	8	5	7	7	6	7	7	5	8	8	5	159370	154210	104370	207640	237940	163110	131480	155950	170010	0.972	0.941	0.637	1.267	1.452	0.995
G3V816	Nucleoside diphosphate kinase OS=Rattus norvegicus OX=10116 GN=Nme3 PE=1 SV=1	Nme3	19.119	25.4	14	3	3	1	1	0	0	1	2	3	0	1	3	3	2	3	2	3	3	3	2	3	3	2	3	2	3	3	3	2	60931	60500	29328	29782	49682	56455	44590	45211	63304	1.251	1.242	0.602	0.612	1.02	1.159
G3V818	Alpha-parvin OS=Rattus norvegicus OX=10116 GN=Parva PE=1 SV=1	Parva	42.321	16.7	25	4	4	2	1	4	3	2	1	2	2	2	3	2	4	3	4	3	3	3	3	3	2	4	3	4	3	3	3	3	140590	123880	124610	170470	121030	141260	130990	169520	176110	0.976	0.86	0.865	1.183	0.84	0.98
G3V824	Insulin-like growth factor 2 receptor OS=Rattus norvegicus OX=10116 GN=Igf2r PE=1 SV=1	Igf2r	273.59	5.5	29	9	9	3	3	2	3	2	3	2	3	4	6	6	6	6	3	6	6	5	7	6	6	6	6	3	6	6	5	7	59757	62981	53359	54148	63595	53662	51798	75811	59590	1.054	1.111	0.941	0.955	1.122	0.947
G3V827	Cysteine conjugate-beta lyase 1, isoform CRA_a OS=Rattus norvegicus OX=10116 GN=Kyat1 PE=1 SV=1	Kyat1	51.581	32.6	79	10	10	5	7	9	8	6	5	8	6	6	8	9	8	8	8	8	9	9	8	8	9	8	8	8	8	9	9	8	265360	295530	343530	301750	231520	219420	310190	247460	268560	0.951	1.059	1.231	1.081	0.83	0.786
G3V837	CD1d1 antigen OS=Rattus norvegicus OX=10116 GN=Cd1d1 PE=1 SV=1	Cd1d1	38.593	11.6	23	3	3	3	1	2	2	2	2	2	1	2	3	3	3	3	3	3	3	3	3	3	3	3	3	3	3	3	3	3	54429	39254	50712	55944	61828	66325	37525	35073	56738	1.048	0.756	0.976	1.077	1.19	1.277
G3V845	1-phosphatidylinositol 4,5-bisphosphate phosphodiesterase gamma OS=Rattus norvegicus OX=10116 GN=Plcg1 PE=1 SV=1	Plcg1	148.51	7.6	19	7	7	1	0	2	2	2	1	3	1	3	5	5	4	5	4	5	5	4	5	5	5	4	5	4	5	5	4	5	55038	76463	59711	95685	68478	67397	66785	60060	74424	0.783	1.088	0.85	1.362	0.975	0.959
G3V852	RCG55135, isoform CRA_b OS=Rattus norvegicus OX=10116 GN=Tln1 PE=1 SV=1	Tln1	269.67	44	692	74	66	54	59	55	64	56	61	58	64	57	67	66	69	70	69	66	69	70	70	60	58	61	63	61	59	61	63	62	4665300	4965100	4423000	4641700	5354100	4688400	4735100	4847700	4267600	0.992	1.055	0.94	0.987	1.138	0.997
G3V879	5-demethoxyubiquinone hydroxylase, mitochondrial OS=Rattus norvegicus OX=10116 GN=Coq7 PE=3 SV=4	Coq7	20.126	61.5	71	9	9	8	6	6	7	5	6	6	6	7	7	8	9	8	9	7	9	9	8	7	8	9	8	9	7	9	9	8	537840	538920	582250	533550	550080	536920	585410	505540	522880	0.995	0.997	1.078	0.987	1.018	0.994
G3V885	Myosin-6 OS=Rattus norvegicus OX=10116 GN=Myh6 PE=1 SV=2	Myh6	223.38	76.8	15993	247	6	1333	1329	1373	1336	1362	1359	1282	1302	1255	238	239	235	230	235	240	233	235	234	6	6	6	3	6	6	6	6	5	823400000	838820000	795960000	800310000	820240000	779250000	772370000	736320000	798820000	1.022	1.041	0.988	0.993	1.018	0.967
G3V8A5	Vacuolar protein sorting-associated protein 35 OS=Rattus norvegicus OX=10116 GN=Vps35 PE=1 SV=1	Vps35	91.726	17	81	10	10	6	5	8	7	6	7	9	6	8	8	7	8	8	8	7	9	8	8	8	7	8	8	8	7	9	8	8	401000	409100	379720	405290	423410	414030	407950	413780	388770	0.989	1.009	0.936	1	1.044	1.021
G3V8B0	Myosin-7 OS=Rattus norvegicus OX=10116 GN=Myh7 PE=1 SV=1	Myh7	222.9	76.2	2646	238	63	235	185	239	217	188	232	191	245	229	227	227	228	220	225	230	223	230	227	59	56	60	58	57	60	57	61	58	209480000	152470000	192820000	144420000	140980000	190850000	150350000	213150000	174930000	1.172	0.853	1.079	0.808	0.789	1.068
G3V8B6	26S proteasome non-ATPase regulatory subunit 1 OS=Rattus norvegicus OX=10116 GN=Psmd1 PE=1 SV=1	Psmd1	105.7	30.1	156	21	21	15	14	15	11	12	13	16	16	12	17	19	18	17	14	15	19	19	19	17	19	18	17	14	15	19	19	19	633650	610910	661140	666900	637290	685810	589310	671700	714710	0.974	0.939	1.016	1.025	0.979	1.054
G3V8C3	Vimentin OS=Rattus norvegicus OX=10116 GN=Vim PE=1 SV=1	Vim	53.7	68	316	32	25	26	26	27	28	26	24	29	24	28	26	29	29	30	26	25	26	25	26	21	24	23	24	21	20	20	20	21	5343500	6413100	4671600	6576200	4883300	6277300	4665000	4953300	6034300	0.993	1.192	0.868	1.222	0.907	1.166
G3V8C4	Chloride intracellular channel protein OS=Rattus norvegicus OX=10116 GN=Clic4 PE=1 SV=1	Clic4	28.669	61.3	108	12	11	8	7	11	9	8	7	12	11	10	10	10	11	11	8	9	11	11	9	9	9	10	10	7	8	10	10	8	1052600	977140	1095700	1007400	950700	1086900	1124600	1098300	1074200	1.016	0.943	1.058	0.972	0.918	1.049
G3V8D5	6-phosphogluconolactonase OS=Rattus norvegicus OX=10116 GN=Pgls PE=1 SV=1	Pgls	30.821	46	49	8	8	3	4	5	4	3	3	3	5	3	6	6	7	5	6	6	7	7	6	6	6	7	5	6	6	7	7	6	275730	303380	315890	314900	342830	318270	339260	345980	352410	0.847	0.932	0.971	0.968	1.054	0.978
G3V8F5	Mitochondrial import receptor subunit TOM40 homolog OS=Rattus norvegicus OX=10116 GN=Tomm40 PE=1 SV=1	Tomm40	37.92	36.6	47	8	8	1	5	3	1	3	6	8	3	4	6	8	7	7	7	7	8	7	7	6	8	7	7	7	7	8	7	7	295790	254610	225170	264060	284890	243840	311560	247910	240690	1.088	0.937	0.828	0.971	1.048	0.897
G3V8F9	Alpha-methylacyl-CoA racemase OS=Rattus norvegicus OX=10116 GN=Amacr PE=1 SV=1	Amacr	41.751	14.7	14	4	1	2	2	1	1	1	1	1	1	0	2	2	2	2	2	2	2	2	2	0	1	0	0	0	0	0	0	0	52202	0	50054	32717	0	47719	43399	36483	30702	1.195		1.146	0.749		1.093
G3V8G2	Proteasome (Prosome, macropain) 26S subunit, non-ATPase, 5 (Predicted), isoform CRA_a OS=Rattus norvegicus OX=10116 GN=Psmd5 PE=1 SV=1	Psmd5	55.852	17.9	52	6	6	5	5	4	4	5	4	3	4	5	6	5	6	5	6	5	6	5	6	6	5	6	5	6	5	6	5	6	199780	201530	171090	185390	226240	194490	169430	194680	192350	1.033	1.042	0.885	0.959	1.17	1.006
G3V8G5	Golgi apparatus protein 1 OS=Rattus norvegicus OX=10116 GN=Glg1 PE=1 SV=1	Glg1	133.55	13.7	69	12	12	5	3	10	5	6	7	6	5	8	10	8	11	9	9	10	11	10	10	10	8	11	9	9	10	11	10	10	235200	166330	234310	260730	196140	280750	207200	204160	249570	1.087	0.769	1.083	1.205	0.907	1.298
G3V8I4	Syntaxin 4A (Placental), isoform CRA_a OS=Rattus norvegicus OX=10116 GN=Stx4 PE=1 SV=1	Stx4	34.195	18.5	21	4	4	2	3	1	1	3	1	2	2	2	3	4	4	3	4	4	3	3	2	3	4	4	3	4	4	3	3	2	66806	62516	62012	54724	86385	77227	67588	71676	60226	0.944	0.884	0.877	0.774	1.221	1.092
G3V8L1	PYD and CARD domain-containing OS=Rattus norvegicus OX=10116 GN=Pycard PE=1 SV=1	Pycard	21.673	24.9	30	3	3	3	2	4	4	1	2	2	2	1	3	3	3	3	2	3	3	3	2	3	3	3	3	2	3	3	3	2	83854	89520	52707	116850	54904	83762	69513	95967	79231	1.042	1.112	0.655	1.452	0.682	1.041
G3V8L3	Lamin A, isoform CRA_b OS=Rattus norvegicus OX=10116 GN=Lmna PE=1 SV=1	Lmna	74.311	57.1	412	33	31	37	37	32	35	38	35	35	35	30	29	30	31	31	32	32	32	32	32	28	28	29	29	30	30	30	30	30	6008400	6001400	4927700	5452400	5312500	5523200	5291800	5710200	5401400	1.084	1.082	0.889	0.983	0.958	0.996
G3V8L9	Caveolae-associated protein 1 OS=Rattus norvegicus OX=10116 GN=Cavin1 PE=1 SV=1	Cavin1	43.908	40.8	208	15	15	20	14	20	19	15	21	15	17	15	14	13	13	15	12	15	12	14	13	14	13	13	15	12	15	12	14	13	6008800	6015800	5784500	5526600	5581900	6024500	6029600	5640300	5865100	1.022	1.024	0.984	0.94	0.95	1.025
G3V8M4	Cytochrome c oxidase subunit 6A, mitochondrial OS=Rattus norvegicus OX=10116 GN=Cox6a2 PE=3 SV=1	Cox6a2	10.802	42.3	56	2	2	3	5	6	5	3	5	3	5	4	2	2	2	2	2	2	2	2	2	2	2	2	2	2	2	2	2	2	3726900	1960100	3641900	2543700	1619800	1364200	2787400	2489000	2029000	1.483	0.78	1.449	1.012	0.644	0.543
G3V8N1	Protocadherin beta 22 OS=Rattus norvegicus OX=10116 GN=Pcdhb22 PE=4 SV=1	Pcdhb22	87.334	5	30	2	2	3	1	3	2	1	4	3	3	3	2	1	1	2	1	2	2	2	2	2	1	1	2	1	2	2	2	2	2194000	0	0	2002400	0	2273800	2560200	2434100	2429300	0.935			0.853		0.969
G3V8Q1	Coatomer subunit epsilon OS=Rattus norvegicus OX=10116 GN=Cope PE=1 SV=3	Cope	34.653	20.5	19	4	4	3	1	2	2	2	2	2	2	1	4	2	4	3	3	3	3	3	3	4	2	4	3	3	3	3	3	3	59735	50548	66907	54043	44009	50408	70500	59559	56991	1.098	0.929	1.23	0.993	0.809	0.926
G3V8R1	Nucleobindin 2, isoform CRA_b OS=Rattus norvegicus OX=10116 GN=Nucb2 PE=1 SV=1	Nucb2	50.117	4.8	3	2	2	1	0	1	0	0	0	0	1	0	2	2	1	1	1	1	0	2	1	2	2	1	1	1	1	0	2	1	24352	0	0	0	0	0	0	20804	0	1.079
G3V8S6	Histidine rich calcium binding protein, isoform CRA_b OS=Rattus norvegicus OX=10116 GN=Hrc PE=1 SV=1	Hrc	86.502	35.3	127	17	17	12	12	8	9	9	11	10	11	17	11	12	13	13	13	12	12	13	15	11	12	13	13	13	12	12	13	15	1844000	1701200	1721100	1332000	1428300	1348200	1402100	1460200	1599200	1.232	1.136	1.15	0.89	0.954	0.9
G3V8T4	DNA damage-binding protein 1 OS=Rattus norvegicus OX=10116 GN=Ddb1 PE=1 SV=1	Ddb1	126.94	25.7	122	18	18	7	11	12	9	9	13	8	12	10	14	15	14	17	15	17	13	18	15	14	15	14	17	15	17	13	18	15	632830	628070	700070	554890	514650	619380	586600	639300	624800	1.038	1.03	1.148	0.91	0.844	1.015
G3V8T5	RuvB-like helicase OS=Rattus norvegicus OX=10116 GN=Ruvbl2 PE=1 SV=1	Ruvbl2	51.112	19	54	6	6	5	5	3	3	5	5	4	4	5	6	6	4	4	6	5	6	5	6	6	6	4	4	6	5	6	5	6	148110	166670	131330	166940	188660	150060	138660	160820	144390	0.97	1.091	0.86	1.093	1.235	0.983
G3V8U4	Sorting nexin family member 27, isoform CRA_b OS=Rattus norvegicus OX=10116 GN=Snx27 PE=1 SV=3	Snx27	59.529	16.2	16	6	6	3	1	1	1	3	1	0	1	1	5	3	3	4	3	3	6	4	6	5	3	3	4	3	3	6	4	6	58827	52726	52510	44065	50837	42303	54522	61386	49966	1.128	1.011	1.007	0.845	0.975	0.811
G3V8U8	Branched-chain-amino-acid aminotransferase OS=Rattus norvegicus OX=10116 GN=Bcat2 PE=1 SV=1	Bcat2	44.229	44.3	235	15	15	21	18	23	19	20	19	20	18	17	15	14	14	12	13	15	14	13	13	15	14	14	12	13	15	14	13	13	3959000	3368500	3730400	3472100	3577300	3927100	3469600	3305000	3227500	1.102	0.937	1.038	0.966	0.995	1.093
G3V8U9	Proteasome subunit beta OS=Rattus norvegicus OX=10116 GN=Psmb4 PE=1 SV=2	Psmb4	25.76	44.8	58	7	7	4	8	3	6	5	3	5	5	4	6	7	7	6	7	7	7	7	5	6	7	7	6	7	7	7	7	5	587490	546570	459730	538200	458110	525410	546360	544950	526740	1.118	1.04	0.875	1.024	0.872	1
G3V8V3	Alpha-1,4 glucan phosphorylase OS=Rattus norvegicus OX=10116 GN=Pygm PE=1 SV=1	Pygm	97.287	57.4	722	47	38	55	58	59	61	61	59	61	64	61	44	44	45	43	45	42	44	45	44	35	35	36	34	36	33	35	36	35	19763000	21015000	24709000	20471000	20667000	21650000	21372000	21647000	24341000	0.908	0.966	1.136	0.941	0.95	0.995
G3V8V6	ADP-ribose glycohydrolase MACROD1 OS=Rattus norvegicus OX=10116 GN=Macrod1 PE=1 SV=3	Macrod1	27.078	47.7	83	11	11	9	7	9	5	9	7	8	7	5	10	10	10	10	9	7	8	9	9	10	10	10	10	9	7	8	9	9	1624100	1757100	2072000	1641700	1639900	1738800	1837900	1763700	1782800	0.912	0.987	1.164	0.922	0.921	0.977
G3V8W2	Phosphatidate cytidylyltransferase OS=Rattus norvegicus OX=10116 GN=Cds2 PE=1 SV=1	Cds2	51.435	11.7	32	3	3	3	4	3	1	3	2	2	3	3	3	3	3	2	3	3	3	3	3	3	3	3	2	3	3	3	3	3	385560	383300	348320	288050	418070	378140	349630	446930	379330	1.019	1.013	0.92	0.761	1.104	0.999
G3V8W9	Similar to CG12279-PA OS=Rattus norvegicus OX=10116 GN=Tstd3 PE=1 SV=1	Tstd3	17.536	12.7	12	2	2	0	1	2	2	0	0	1	0	2	1	2	2	2	2	2	2	1	2	1	2	2	2	2	2	2	1	2	0	36970	40428	37613	26021	14557	41540	0	41652		0.967	1.058	0.984	0.681	0.381
G3V8Y8	Huntingtin interacting protein 1, isoform CRA_a OS=Rattus norvegicus OX=10116 GN=Hip1 PE=1 SV=1	Hip1	115	9.9	33	7	7	3	3	2	4	3	3	2	2	4	6	5	7	6	5	5	6	4	6	6	5	7	6	5	5	6	4	6	64914	47465	71719	66989	74970	77579	60053	63857	77866	0.979	0.716	1.082	1.011	1.131	1.17
G3V8Z5	Uncharacterized protein OS=Rattus norvegicus OX=10116 PE=1 SV=2	---	14.283	20.9	12	2	1	1	2	1	1	1	1	1	1	2	2	2	1	1	2	2	2	1	2	1	1	1	1	1	1	1	1	1	67600	132440	0	0	100390	81596	63042	0	71192	0.771	1.511			1.145	0.931
G3V8Z9	COP9 (Constitutive photomorphogenic) homolog, subunit 7a (Arabidopsis thaliana) (Predicted) OS=Rattus norvegicus OX=10116 GN=Cops7a PE=1 SV=1	Cops7a	30.219	28.7	58	7	7	6	4	5	6	4	3	4	4	5	7	7	6	7	7	6	6	7	6	7	7	6	7	7	6	6	7	6	210540	194460	198960	180140	186420	187910	199710	180720	199020	1.079	0.997	1.02	0.923	0.956	0.963
G3V912	Thioredoxin domain containing 13 OS=Rattus norvegicus OX=10116 GN=Tmx4 PE=1 SV=1	Tmx4	37.54	16.4	38	5	5	2	4	4	0	5	3	3	3	5	4	3	5	3	3	3	4	4	4	4	3	5	3	3	3	4	4	4	326720	308160	270380	311180	317340	282420	267200	297680	335260	1.067	1.007	0.883	1.016	1.036	0.922
G3V913	Heat shock 27kDa protein 1 OS=Rattus norvegicus OX=10116 GN=Hspb1 PE=1 SV=1	Hspb1	22.807	79.6	159	14	14	12	14	12	13	12	15	13	14	14	12	12	12	14	14	14	13	14	14	12	12	12	14	14	14	13	14	14	3914700	4774700	3895800	4518300	4392600	4804200	4108000	4613200	5475900	0.879	1.072	0.875	1.015	0.986	1.079
G3V918	Trifunctional purine biosynthetic protein adenosine-3 OS=Rattus norvegicus OX=10116 GN=Gart PE=1 SV=1	Gart	107.58	14.3	74	11	11	7	6	7	6	7	6	7	5	5	9	8	8	8	9	6	8	9	8	9	8	8	8	9	6	8	9	8	320900	241100	303830	218170	252430	233580	332080	296280	254300	1.191	0.895	1.127	0.81	0.937	0.867
G3V928	LDL receptor-related protein 1 OS=Rattus norvegicus OX=10116 GN=Lrp1 PE=1 SV=1	Lrp1	504.88	0.6	13	2	2	1	0	2	2	1	0	0	1	2	2	1	2	2	2	0	2	1	2	2	1	2	2	2	0	2	1	2	27304	0	26283	37885	31303	0	22499	0	42088	0.925		0.89	1.283	1.06
G3V936	Citrate synthase OS=Rattus norvegicus OX=10116 GN=Cs PE=1 SV=1	Cs	51.83	45.5	411	18	18	34	31	33	35	35	31	33	41	32	16	18	17	17	17	18	18	17	17	16	18	17	17	17	18	18	17	17	18969000	18847000	18549000	19536000	18442000	18406000	18634000	18744000	18348000	1.015	1.009	0.993	1.046	0.987	0.985
G3V940	Coronin OS=Rattus norvegicus OX=10116 GN=Coro1b PE=1 SV=1	Coro1b	53.938	18.4	28	7	6	4	2	3	2	2	3	4	2	3	6	6	6	6	6	6	7	6	7	5	5	5	5	5	5	6	5	6	100860	104710	98132	105820	95999	105510	98906	89493	93171	1.045	1.085	1.017	1.096	0.994	1.093
G3V945	Succinate-semialdehyde dehydrogenase OS=Rattus norvegicus OX=10116 GN=Aldh5a1 PE=1 SV=1	Aldh5a1	56.145	42.4	170	18	18	13	12	15	11	15	15	13	14	16	17	18	17	17	15	17	16	17	17	17	18	17	17	15	17	16	17	17	1371600	1275000	1317900	1407000	1283000	1361900	1337100	1308600	1290800	1.003	0.932	0.964	1.029	0.938	0.996
G3V960	Guanidinoacetate N-methyltransferase OS=Rattus norvegicus OX=10116 GN=Gamt PE=1 SV=1	Gamt	26.377	15.7	3	2	2	2	0	1	0	0	0	0	0	0	2	2	1	0	0	0	0	1	2	2	2	1	0	0	0	0	1	2	28129	12292	0	0	0	0	0	0	17189	1.442	0.63
G3V978	Dehydrogenase/reductase 11 OS=Rattus norvegicus OX=10116 GN=Dhrs11 PE=1 SV=1	Dhrs11	28.371	42.3	43	8	8	3	3	4	2	4	3	5	4	4	6	6	5	3	5	7	8	5	7	6	6	5	3	5	7	8	5	7	143210	177420	141940	132620	180990	157520	145430	137690	144950	0.949	1.176	0.941	0.879	1.2	1.044
G3V9E3	Caldesmon 1, isoform CRA_b OS=Rattus norvegicus OX=10116 GN=Cald1 PE=1 SV=1	Cald1	60.611	23.4	60	10	10	7	5	4	5	3	6	6	5	2	8	9	9	8	9	9	7	10	8	8	9	9	8	9	9	7	10	8	286400	303110	264050	233570	265640	301100	274770	257050	245240	1.04	1.1	0.959	0.848	0.964	1.093
G3V9E4	Acylamino-acid-releasing enzyme OS=Rattus norvegicus OX=10116 GN=Apeh PE=1 SV=1	Apeh	81.367	19.8	57	8	8	4	6	5	5	5	7	5	3	5	7	8	6	7	7	7	8	6	7	7	8	6	7	7	7	8	6	7	201980	172290	219080	192460	245920	203190	195480	186070	180380	1.027	0.876	1.114	0.978	1.25	1.033
G3V9G1	Adenylate cyclase OS=Rattus norvegicus OX=10116 GN=Adcy5 PE=3 SV=1	Adcy5	139.1	3.9	9	3	2	1	1	1	0	1	1	0	2	0	2	1	3	2	2	3	1	2	2	1	1	2	1	1	2	0	1	1	316770	0	350830	0	325750	309950	0	252410	325800	0.969		1.074		0.997	0.949
G3V9G4	ATP-citrate synthase OS=Rattus norvegicus OX=10116 GN=Acly PE=1 SV=1	Acly	119.71	6.9	12	5	5	1	0	0	3	1	2	0	2	0	2	1	1	4	1	3	2	2	2	2	1	1	4	1	3	2	2	2	25353	0	0	23144	0	23096	0	30269	25813	0.996			0.909		0.907
G3V9G5	RCG24674, isoform CRA_b OS=Rattus norvegicus OX=10116 GN=Synm PE=1 SV=2	Synm	172.88	16.8	109	17	17	15	9	7	6	5	13	9	7	10	16	13	12	13	13	12	14	11	14	16	13	12	13	13	12	14	11	14	406390	241490	236260	239680	187440	390810	354530	215520	399880	1.319	0.784	0.767	0.778	0.609	1.269
G3V9H0	Ras GTPase-activating protein 1 OS=Rattus norvegicus OX=10116 GN=Rasa1 PE=1 SV=2	Rasa1	111.66	3	4	2	2	0	0	1	0	0	0	0	1	1	0	1	2	2	2	2	1	1	2	0	1	2	2	2	2	1	1	2	0	0	15054	0	0	0	0	0	10857			1.162
G3V9J1	Uncharacterized protein OS=Rattus norvegicus OX=10116 PE=1 SV=3	---	97.338	21.6	9	15	3	0	0	1	1	1	1	1	0	0	14	15	15	15	14	15	15	15	12	2	3	3	3	2	3	3	3	1	0	0	20474	39936	33612	30095	28826	0	0			0.644	1.257	1.058	0.947
G3V9L3	Dual-specificity phosphatase 3 OS=Rattus norvegicus OX=10116 GN=Dusp3 PE=1 SV=2	Dusp3	21.095	45.8	55	6	6	4	5	5	6	1	4	5	3	7	5	6	6	6	5	5	6	6	6	5	6	6	6	5	5	6	6	6	395490	375400	387660	373640	287630	392310	373820	394580	422810	1.036	0.983	1.016	0.979	0.753	1.028
G3V9M6	Fibrillin 1 OS=Rattus norvegicus OX=10116 GN=Fbn1 PE=1 SV=1	Fbn1	311.95	40.8	812	82	82	73	68	67	72	64	68	63	69	62	74	76	75	76	74	73	73	74	71	74	76	75	76	74	73	73	74	71	4976100	4670400	4842400	5705000	4751500	5029100	4744200	5011700	5291100	0.979	0.919	0.953	1.122	0.935	0.989
G3V9N0	Polyadenylate-binding protein OS=Rattus norvegicus OX=10116 GN=Pabpc4 PE=1 SV=2	Pabpc4	70.833	26.6	124	16	12	11	12	10	11	13	8	12	8	12	15	15	15	15	15	15	15	13	14	11	11	11	11	11	11	11	9	11	1106500	1147700	1061800	1014800	1296500	1145500	1032400	993230	1261000	1.011	1.049	0.97	0.927	1.185	1.047
G3V9N7	Protein kinase C and casein kinase substrate in neurons 3 OS=Rattus norvegicus OX=10116 GN=Pacsin3 PE=1 SV=3	Pacsin3	48.598	39.4	103	13	13	9	9	8	10	8	9	8	10	7	12	12	10	12	12	11	11	13	11	12	12	10	12	12	11	11	13	11	590010	664320	592140	479290	471630	549450	575770	499130	507710	1.1	1.238	1.104	0.893	0.879	1.024
G3V9P0	26S proteasome non-ATPase regulatory subunit 9 OS=Rattus norvegicus OX=10116 GN=Psmd9 PE=1 SV=1	Psmd9	24.815	27.9	44	5	5	4	4	6	3	3	3	3	4	4	4	4	5	4	4	4	3	5	5	4	4	5	4	4	4	3	5	5	180280	152350	202610	186200	174310	181100	149340	173670	187170	1.033	0.873	1.161	1.067	0.998	1.037
G3V9R2	Complement factor H OS=Rattus norvegicus OX=10116 GN=Cfh PE=1 SV=1	Cfh	140.23	25.1	167	21	18	13	14	15	15	17	17	13	13	11	18	18	17	19	18	20	20	17	16	16	15	14	17	15	17	17	14	13	732180	830860	723760	846220	995210	703160	785370	837770	753110	0.928	1.053	0.918	1.073	1.262	0.892
G3V9R9	Afamin OS=Rattus norvegicus OX=10116 GN=Afm PE=1 SV=1	Afm	69.241	38.7	177	20	20	13	17	8	19	16	15	13	17	16	16	19	12	19	19	15	16	19	18	16	19	12	19	19	15	16	19	18	834400	1379300	536950	888740	1104000	834720	917730	902930	811910	0.936	1.547	0.602	0.997	1.239	0.936
G3V9S0	NADH-cytochrome b5 reductase OS=Rattus norvegicus OX=10116 GN=Cyb5r1 PE=1 SV=1	Cyb5r1	34.232	21	26	6	6	1	3	1	1	2	4	2	2	2	3	5	5	5	3	5	4	4	4	3	5	5	5	3	5	4	4	4	91242	90790	94816	113700	89155	98276	97141	108020	113750	0.914	0.91	0.95	1.139	0.893	0.985
G3V9T7	ATPase Asna1 OS=Rattus norvegicus OX=10116 GN=Asna1 PE=1 SV=1	Asna1	38.822	28.4	51	6	6	3	5	4	5	3	5	5	6	2	4	5	6	6	5	6	6	6	5	4	5	6	6	5	6	6	6	5	234800	192770	160780	168460	150290	224190	178330	181610	187650	1.224	1.005	0.838	0.878	0.784	1.169
G3V9U0	Acyl-CoA synthetase short-chain family member 2 OS=Rattus norvegicus OX=10116 GN=Acss2 PE=1 SV=1	Acss2	78.887	15	41	6	6	2	4	5	2	4	3	5	5	5	4	5	6	4	6	4	6	5	6	4	5	6	4	6	4	6	5	6	153620	152810	137760	120590	179750	141910	180810	196160	158540	1.007	1.002	0.903	0.791	1.179	0.93
G3V9W4	RCG59854, isoform CRA_b OS=Rattus norvegicus OX=10116 GN=Xpnpep3 PE=1 SV=1	Xpnpep3	56.484	6.3	12	2	2	1	0	1	0	1	0	2	2	1	2	1	2	2	2	2	2	2	2	2	1	2	2	2	2	2	2	2	36232	0	59957	48610	51246	48344	54421	68364	39171	0.733		1.214	0.984	1.037	0.979
G3V9W5	Phosphatidylinositol 5-phosphate 4-kinase type-2 gamma OS=Rattus norvegicus OX=10116 GN=Pip4k2c PE=1 SV=1	Pip4k2c	47.347	7.4	16	2	2	1	1	1	1	2	2	2	0	2	1	1	1	2	2	2	2	0	2	1	1	1	2	2	2	2	0	2	0	0	0	29623	28702	24102	20897	0	23850				1.155	1.119	0.94
G3V9W6	Aldehyde dehydrogenase OS=Rattus norvegicus OX=10116 GN=Aldh3a2 PE=1 SV=1	Aldh3a2	54.107	19.8	53	7	7	6	5	4	3	4	5	4	5	3	6	7	7	7	7	6	6	6	5	6	7	7	7	7	6	6	6	5	180260	178890	180320	175430	180830	198640	215420	192190	148600	0.968	0.961	0.969	0.942	0.971	1.067
G3V9X2	G-protein signalling modulator 1 (AGS3-like, C. elegans), isoform CRA_c OS=Rattus norvegicus OX=10116 GN=Gpsm1 PE=1 SV=1	Gpsm1	74.439	16	81	6	6	8	5	7	7	7	5	7	7	7	6	6	6	6	6	5	6	6	6	6	6	6	6	6	5	6	6	6	315280	315720	394610	288260	318790	344420	347010	363870	315930	0.94	0.942	1.177	0.86	0.951	1.027
G3V9Y1	Myosin, heavy polypeptide 10, non-muscle, isoform CRA_b OS=Rattus norvegicus OX=10116 GN=Myh10 PE=1 SV=1	Myh10	229	12.3	9	20	4	0	0	0	1	1	2	1	0	1	18	16	17	17	16	17	18	17	15	2	0	1	2	1	3	3	2	2	17910	0	0	18546	0	18113	17007	0	16314	1.008			1.044		1.02
G3V9Z3	Amine oxidase OS=Rattus norvegicus OX=10116 GN=Maoa PE=1 SV=1	Maoa	59.52	27.4	86	11	11	7	9	9	8	6	8	7	4	4	9	10	10	8	9	9	8	8	6	9	10	10	8	9	9	8	8	6	587490	754680	805540	569380	452220	855210	598480	422550	413710	0.975	1.252	1.337	0.945	0.751	1.419
G3V9Z6	Septin 8 (Predicted) OS=Rattus norvegicus OX=10116 GN=Sept8 PE=1 SV=1	Sept8	49.856	22.1	34	7	7	4	4	4	3	3	3	3	2	1	6	5	5	6	5	6	6	5	6	6	5	5	6	5	6	6	5	6	231630	224480	221970	233770	202510	249140	219540	233580	219060	1.018	0.986	0.975	1.027	0.89	1.094
H9KVF3	Serine/threonine-protein kinase 24 OS=Rattus norvegicus OX=10116 GN=Stk24 PE=1 SV=1	Stk24	46.809	11.2	14	3	3	1	1	2	1	0	2	2	0	1	3	3	3	3	2	2	2	1	3	3	3	3	3	2	2	2	1	3	31318	33947	31024	34300	0	29776	27679	0	39386	0.966	1.047	0.957	1.058		0.919
I6L9G5	Reticulocalbin-3 OS=Rattus norvegicus OX=10116 GN=Rcn3 PE=1 SV=1	Rcn3	37.941	21.3	16	5	5	1	3	2	3	1	4	1	1	0	5	4	4	4	1	5	2	2	3	5	4	4	4	1	5	2	2	3	48318	54687	27483	67597	0	39869	31828	33709	42134	1.166	1.32	0.663	1.632		0.962
I6L9G6	RCG31562, isoform CRA_c OS=Rattus norvegicus OX=10116 GN=Tardbp PE=1 SV=1	Tardbp	32.147	32.6	51	7	7	5	3	4	5	6	3	5	4	4	5	5	6	5	6	7	6	7	6	5	5	6	5	6	7	6	7	6	270610	282370	260780	291370	339370	285510	266760	269470	281300	0.958	0.999	0.923	1.031	1.201	1.011
M0R3V4	Myeloid-derived growth factor OS=Rattus norvegicus OX=10116 GN=Mydgf PE=1 SV=2	Mydgf	17.952	24.7	17	3	3	2	1	0	2	2	0	1	2	3	2	2	2	2	2	3	2	2	3	2	2	2	2	2	3	2	2	3	104630	117640	91087	109830	126150	103280	88146	106830	114160	0.969	1.089	0.843	1.017	1.168	0.956
M0R3V7	Sodium/calcium exchanger 1 OS=Rattus norvegicus OX=10116 GN=Slc8a1 PE=3 SV=2	Slc8a1	107.45	18.3	102	11	11	9	9	10	6	8	7	7	11	9	11	9	11	10	10	9	10	11	10	11	9	11	10	10	9	10	11	10	410120	390550	422950	398960	411150	358640	405860	397120	406370	1.033	0.984	1.065	1.005	1.036	0.903
M0R3X6	Carbonyl reductase [NADPH] 1-like OS=Rattus norvegicus OX=10116 GN=LOC102556347 PE=1 SV=1	LOC102556347	30.611	67.1	153	17	2	12	16	14	10	13	8	13	18	11	15	16	13	15	16	14	16	16	15	0	2	1	0	2	0	2	1	0	2483600	2822300	3328300	2604800	3052400	2054700	3198100	3497300	3394400	0.866	0.984	1.16	0.908	1.064	0.716
M0R402	Thioredoxin-related transmembrane protein 3 OS=Rattus norvegicus OX=10116 GN=Tmx3 PE=1 SV=2	Tmx3	52.1	17.2	12	4	4	1	1	1	1	0	1	1	2	0	4	2	4	2	3	2	2	4	4	4	2	4	2	3	2	2	4	4	32594	25725	28510	19091	0	38057	26970	29837	31683	1.157	0.913	1.012	0.678		1.351
M0R4H5	PDZ and LIM domain protein 4 OS=Rattus norvegicus OX=10116 GN=Pdlim4 PE=1 SV=1	Pdlim4	35.564	19.1	9	4	4	1	2	3	1	0	1	0	0	0	1	3	4	3	3	3	1	3	2	1	3	4	3	3	3	1	3	2	0	26149	36016	35747	21341	22998	0	26223	31722		0.908	1.251	1.241	0.741	0.799
M0R4L6	Glutamyl-tRNA(Gln) amidotransferase subunit B, mitochondrial OS=Rattus norvegicus OX=10116 GN=Gatb PE=1 SV=1	Gatb	61.982	6.1	12	2	2	1	1	1	1	1	2	1	1	0	1	1	1	1	1	2	1	2	0	1	1	1	1	1	2	1	2	0	0	0	0	0	0	65723	0	32821	0						1.668
M0R4L7	Histone H2B OS=Rattus norvegicus OX=10116 GN=Hist1h2bl PE=3 SV=1	Hist1h2bl	13.91	35.7	95	4	4	5	11	4	6	8	8	11	10	11	4	4	4	3	3	3	3	3	4	4	4	4	3	3	3	3	3	4	2895600	2710100	2745800	2126900	1582500	1870000	2426900	2536400	2314700	1.18	1.105	1.119	0.867	0.645	0.762
M0R515	Nudix hydrolase 13 OS=Rattus norvegicus OX=10116 GN=Nudt13 PE=1 SV=1	Nudt13	39.351	21	11	4	4	0	0	1	1	0	2	1	2	1	3	2	2	2	1	2	3	4	3	3	2	2	2	1	2	3	4	3	66437	0	0	70177	0	113500	65438	134560	62447	0.771			0.814		1.317
M0R544	Glucosidase, alpha, acid, isoform CRA_a OS=Rattus norvegicus OX=10116 GN=Gaa PE=1 SV=1	Gaa	106.2	2.9	15	2	2	2	1	2	1	2	2	1	1	1	2	1	2	2	2	2	2	1	1	2	1	2	2	2	2	2	1	1	44480	0	58232	28170	16405	60747	32321	0	0	1.119		1.466	0.709	0.413	1.529
M0R557	Cardiomyopathy-associated 5 OS=Rattus norvegicus OX=10116 GN=Cmya5 PE=1 SV=2	Cmya5	433.59	27.7	416	62	62	35	35	44	39	32	33	27	37	37	52	52	55	53	46	45	49	52	48	52	52	55	53	46	45	49	52	48	1068600	1029100	1239700	1036700	1102800	949270	1059200	1126400	1230900	0.988	0.952	1.147	0.959	1.02	0.878
M0R589	Presenilins-associated rhomboid-like protein, mitochondrial OS=Rattus norvegicus OX=10116 GN=Parl PE=1 SV=2	Parl	42.13	7.4	2	2	2	0	0	1	0	0	0	0	1	0	2	1	2	2	2	1	2	2	2	2	1	2	2	2	1	2	2	2	0	0	91084	0	0	0	0	76379	0			1.088
M0R5H1	Enhancer trap locus 4 OS=Rattus norvegicus OX=10116 GN=Etl4 PE=1 SV=2	Etl4	214.66	4.4	29	5	5	3	3	3	2	2	2	2	4	3	5	4	3	3	2	4	2	5	3	5	4	3	3	2	4	2	5	3	47673	45476	41110	36517	43914	43517	36782	36395	45029	1.147	1.095	0.989	0.879	1.057	1.047
M0R5J4	Uncharacterized protein OS=Rattus norvegicus OX=10116 PE=3 SV=1	---	47.074	63.8	570	21	17	41	50	62	55	31	39	49	73	41	20	19	21	20	18	19	18	17	18	16	15	17	16	14	16	14	13	14	14533000	20709000	20387000	20310000	13991000	19106000	14028000	21385000	17257000	0.816	1.163	1.145	1.141	0.786	1.073
M0R5K3	RCG54339, isoform CRA_c OS=Rattus norvegicus OX=10116 GN=LOC687508 PE=4 SV=1	LOC687508	9.0274	28.8	26	2	2	2	1	2	3	2	2	2	2	3	2	2	2	2	2	2	1	2	2	2	2	2	2	2	2	1	2	2	283270	280940	351520	384890	285930	422460	381830	262770	356110	0.841	0.834	1.043	1.142	0.849	1.254
M0R5K9	Uncharacterized protein OS=Rattus norvegicus OX=10116 PE=3 SV=1	---	17.654	25.8	31	5	5	3	2	2	2	3	2	3	3	4	5	4	5	5	5	4	5	5	5	5	4	5	5	5	4	5	5	5	473160	427390	424900	464490	550280	458070	436010	445060	536490	1.031	0.931	0.926	1.012	1.199	0.998
M0R5N4	Prefoldin subunit 4 OS=Rattus norvegicus OX=10116 GN=Pfdn4 PE=1 SV=2	Pfdn4	15.783	19.4	18	2	2	1	1	1	1	1	2	2	2	1	1	1	2	2	2	2	2	2	1	1	1	2	2	2	2	2	2	1	0	0	33443	54163	37150	49086	56637	65574	0			0.628	1.018	0.698	0.922
M0R629	Adenylosuccinate synthetase isozyme 1 OS=Rattus norvegicus OX=10116 GN=Adssl1 PE=1 SV=1	Adssl1	50.25	44.6	216	17	16	17	18	19	18	18	14	19	21	18	16	16	17	13	17	15	16	16	14	15	15	16	13	16	14	15	15	14	2141900	2027300	1975700	2120900	2207600	2044500	1876900	2217500	2125600	1.049	0.992	0.967	1.038	1.081	1.001
M0R635	N-alpha-acetyltransferase 11-like OS=Rattus norvegicus OX=10116 GN=LOC100909833 PE=4 SV=1	LOC100909833	24.767	14.1	12	2	2	1	2	1	1	0	2	2	1	0	1	2	2	1	1	2	2	2	1	1	2	2	1	1	2	2	2	1	0	39599	41169	0	0	41354	39055	38954	0		0.977	1.016			1.02
M0R649	Exocyst complex component 4 OS=Rattus norvegicus OX=10116 GN=Exoc4 PE=1 SV=2	Exoc4	110.2	6.5	10	4	4	2	0	0	1	0	2	1	1	0	3	1	3	2	2	4	3	3	3	3	1	3	2	2	4	3	3	3	40364	0	22698	28753	0	32027	23440	26008	15669	1.516		0.853	1.08		1.203
M0R660	Glyceraldehyde-3-phosphate dehydrogenase OS=Rattus norvegicus OX=10116 PE=1 SV=1	---	35.783	51.1	157	19	2	15	13	10	13	13	13	12	13	14	18	18	19	17	18	19	17	17	17	2	2	2	2	2	2	2	2	2	9794200	9460300	9880900	8797800	8549800	8067800	9521700	8266000	10140000	1.061	1.024	1.07	0.953	0.926	0.874
M0R6J0	Mitochondrial ribosomal protein L39 OS=Rattus norvegicus OX=10116 GN=Mrpl39 PE=1 SV=2	Mrpl39	38.374	36.6	57	10	10	6	5	6	6	6	5	2	6	5	8	10	9	8	7	7	6	7	7	8	10	9	8	7	7	6	7	7	231790	187750	224010	224640	210240	224010	206710	204280	213330	1.085	0.879	1.049	1.052	0.984	1.049
M0R6L8	DnaJ heat shock protein family (Hsp40) member C19 OS=Rattus norvegicus OX=10116 GN=Dnajc19 PE=1 SV=1	Dnajc19	19.364	12.9	12	2	2	1	1	1	1	2	0	0	1	2	2	2	1	1	2	2	2	2	2	2	2	1	1	2	2	2	2	2	36553	38780	0	0	49023	39990	39864	50521	37139	0.839	0.89			1.125	0.918
M0R6T1	TatD DNase domain-containing 1 OS=Rattus norvegicus OX=10116 GN=Tatdn1 PE=1 SV=2	Tatdn1	33.291	28.7	45	6	6	3	5	5	5	4	3	2	6	2	3	5	6	6	4	5	3	5	4	3	5	6	6	4	5	3	5	4	105440	93217	88902	76528	71583	68838	84910	98377	73015	1.299	1.148	1.095	0.943	0.882	0.848
M0R6T4	MMS19 homolog, cytosolic iron-sulfur assembly component OS=Rattus norvegicus OX=10116 GN=Mms19 PE=1 SV=1	Mms19	112.93	3	9	2	2	0	1	1	1	0	0	2	0	1	1	1	1	1	1	2	2	1	2	1	1	1	1	1	2	2	1	2	0	0	0	0	0	51291	20113	0	60505						1.008
M0R6Z9	Myosin XVIIIb OS=Rattus norvegicus OX=10116 GN=Myo18b PE=1 SV=2	Myo18b	284.31	2.7	10	4	4	0	0	1	0	0	3	1	0	1	1	0	2	2	0	3	2	2	2	1	0	2	2	0	3	2	2	2	0	0	21688	25436	0	20675	31511	23145	19928			0.99	1.161		0.944
M0R735	Heterogeneous nuclear ribonucleoprotein Q OS=Rattus norvegicus OX=10116 GN=Syncrip PE=1 SV=2	Syncrip	62.672	25.6	81	10	8	7	8	8	9	4	5	5	8	5	10	9	10	10	7	10	8	10	10	8	7	8	8	5	8	6	8	8	339090	334430	299760	314410	334150	347030	267810	320970	288060	1.09	1.075	0.964	1.011	1.074	1.116
M0R776	Mitochondrial ribosomal protein S36 OS=Rattus norvegicus OX=10116 GN=Mrps36 PE=1 SV=1	Mrps36	11.413	69.9	104	6	6	8	9	10	7	10	9	9	9	8	5	6	5	6	6	6	6	6	6	5	6	5	6	6	6	6	6	6	1417300	1575900	1514900	1222900	1333700	1427700	1387600	1374700	1598900	0.995	1.106	1.063	0.858	0.936	1.002
M0R7A6	Intersectin 2 OS=Rattus norvegicus OX=10116 GN=Itsn2 PE=1 SV=2	Itsn2	195.57	5	16	6	6	2	2	1	2	1	2	0	2	0	5	4	4	3	4	5	2	3	3	5	4	4	3	4	5	2	3	3	51012	41223	52139	32980	38978	50462	41525	34262	0	1.236	0.999	1.263	0.799	0.944	1.223
M0R7B4	Histone cluster 1 H1 family member d OS=Rattus norvegicus OX=10116 GN=Hist1h1d PE=1 SV=2	Hist1h1d	22.233	22.7	60	6	1	5	6	4	6	5	5	5	3	5	6	6	5	6	6	6	6	6	6	1	1	0	1	1	1	1	1	1	1427900	1696300	1309200	1424900	1469300	1344400	1890800	1327100	1470700	0.922	1.096	0.846	0.921	0.949	0.868
M0R7G4	MICOS complex subunit OS=Rattus norvegicus OX=10116 GN=Apoo PE=1 SV=2	Apoo	22.369	50	62	8	8	5	6	5	5	4	5	6	8	5	5	6	7	5	6	6	6	8	7	5	6	7	5	6	6	6	8	7	1024200	1007100	1099200	1009700	978760	1042700	1221100	1105400	1098100	0.955	0.939	1.025	0.942	0.913	0.972
M0R7R2	Similar to Protein C6orf203 OS=Rattus norvegicus OX=10116 GN=LOC683897 PE=1 SV=1	LOC683897	29.264	18.2	19	4	4	2	1	3	1	1	1	1	1	3	3	3	4	2	4	2	2	2	4	3	3	4	2	4	2	2	2	4	439010	366680	309620	394960	355410	1139600	408610	736340	414690	0.907	0.757	0.64	0.816	0.734	2.354
M0R7S5	Perilipin 4 OS=Rattus norvegicus OX=10116 GN=Plin4 PE=4 SV=2	Plin4	141.26	59.6	252	19	19	21	22	20	20	23	21	21	19	19	19	19	19	18	19	17	19	19	18	19	19	19	18	19	17	19	19	18	2689800	2744000	2480100	2530600	2906600	2317800	2544500	2739200	2788100	1.013	1.033	0.934	0.953	1.094	0.873
M0R7T6	RNA-binding motif protein 24 OS=Rattus norvegicus OX=10116 GN=Rbm24 PE=4 SV=2	Rbm24	24.834	19.5	32	3	1	3	3	2	2	4	2	3	3	2	3	3	3	3	3	3	2	3	2	1	1	1	1	1	1	1	1	0	95055	99304	102240	70347	110810	97020	88214	95413	108670	1.031	1.077	1.109	0.763	1.202	1.053
M0R7Z7	Collagen alpha-3(IV) chain-like OS=Rattus norvegicus OX=10116 GN=LOC100911572 PE=4 SV=1	LOC100911572	47.688	8.7	10	2	2	1	0	1	1	0	1	0	2	1	1	0	2	2	1	1	1	1	1	1	0	2	2	1	1	1	1	1	0	0	70993	30367	0	0	0	0	0			1.52	0.65
M0R7Z9	Perilipin-5 OS=Rattus norvegicus OX=10116 GN=Plin5 PE=1 SV=1	Plin5	51.804	18.7	22	5	4	1	3	4	3	1	0	2	1	2	3	4	4	5	4	2	4	2	5	2	3	4	4	4	2	3	2	4	53193	82939	58458	50436	41067	44333	36848	69289	53118	1.023	1.596	1.125	0.97	0.79	0.853
M0R816	Uncharacterized protein OS=Rattus norvegicus OX=10116 PE=1 SV=2	---	10.639	52.6	29	3	2	2	4	3	3	2	1	3	1	2	3	3	3	3	3	2	3	2	3	2	2	2	2	2	1	2	2	2	1019000	1343400	441910	811710	712990	391170	722430	500670	317730	1.499	1.976	0.65	1.194	1.049	0.575
M0R851	Similar to Ubiquitin carboxyl-terminal hydrolase 4 (Ubiquitin thiolesterase 4) (Ubiquitin-specific processing protease 4) (Deubiquitinating enzyme 4) (Ubiquitous nuclear protein), isoform CRA_b OS=Rattus norvegicus OX=10116 GN=Usp4 PE=1 SV=1	Usp4	103.71	7.3	8	4	4	1	1	0	0	2	1	1	1	1	1	1	1	0	2	2	1	2	3	1	1	1	0	2	2	1	2	3	0	0	0	0	25319	0	0	0	31081					0.898
M0R8A4	Uncharacterized protein OS=Rattus norvegicus OX=10116 PE=4 SV=2	---	28.137	31.6	58	5	2	5	5	5	5	5	5	5	5	5	5	5	5	5	5	5	5	5	5	2	2	2	2	2	2	2	2	2	198180	183370	165850	173610	168500	163660	186490	212400	209530	1.091	1.01	0.913	0.956	0.928	0.901
M0R8B5	Uncharacterized protein OS=Rattus norvegicus OX=10116 PE=1 SV=2	---	12.932	30.8	28	3	3	2	3	3	2	3	2	3	2	2	1	3	1	2	2	1	2	1	2	1	3	1	2	2	1	2	1	2	0	191100	0	65084	116080	0	113320	0	34625		1.851		0.63	1.124
M0R8B6	Tubulin beta chain OS=Rattus norvegicus OX=10116 GN=Tubb1 PE=1 SV=1	Tubb1	50.416	14.8	2	6	2	0	0	0	0	2	0	0	0	0	4	4	4	5	6	5	5	6	4	0	0	0	1	2	1	1	2	0	0	0	0	0	23763	0	0	5790.2	0					1.608
M0R8G6	Uncharacterized protein OS=Rattus norvegicus OX=10116 PE=4 SV=2	---	11.003	35.6	9	2	2	1	1	1	1	1	0	0	2	1	2	1	1	2	2	0	1	2	2	2	1	1	2	2	0	1	2	2	56507	0	0	39087	88043	0	0	124730	49463	0.823			0.57	1.283
M0R907	Small nuclear ribonucleoprotein Sm D3 OS=Rattus norvegicus OX=10116 GN=Snrpd3 PE=1 SV=1	Snrpd3	13.916	31.7	20	3	3	3	1	1	2	2	1	1	2	2	3	3	3	3	3	3	3	3	3	3	3	3	3	3	3	3	3	3	125770	141680	105200	116880	147880	137890	120930	126950	150920	0.975	1.098	0.816	0.906	1.146	1.069
M0R919	Prefoldin subunit 3 OS=Rattus norvegicus OX=10116 GN=Vbp1 PE=1 SV=2	Vbp1	20.929	17.2	19	3	3	2	1	2	2	0	2	1	2	2	3	2	2	2	2	3	2	3	3	3	2	2	2	2	3	2	3	3	44765	42324	42473	47224	0	50997	77366	42051	47330	0.971	0.918	0.922	1.025		1.107
M0R920	RAN-binding protein 3 OS=Rattus norvegicus OX=10116 GN=Ranbp3 PE=1 SV=2	Ranbp3	46.696	13.3	21	3	3	1	2	3	1	2	3	1	2	2	1	2	3	2	3	3	1	2	3	1	2	3	2	3	3	1	2	3	0	22667	34926	36228	15832	18420	0	44191	34876		0.8	1.232	1.278	0.559	0.65
M0R936	Uncharacterized protein OS=Rattus norvegicus OX=10116 PE=4 SV=2	---	15.437	27.1	14	2	2	2	2	1	0	3	1	2	1	0	2	2	1	1	2	2	2	2	2	2	2	1	1	2	2	2	2	2	78685	80542	0	0	57406	15058	47294	20051	5388.8	2.084	2.133			1.52	0.399
M0R959	Metabolism of cobalamin-associated B OS=Rattus norvegicus OX=10116 GN=Mmab PE=1 SV=1	Mmab	26.233	29.1	27	5	5	3	2	2	4	2	3	1	3	2	4	3	4	4	3	4	5	5	4	4	3	4	4	3	4	5	5	4	157400	123260	221860	154900	134580	161200	149690	165850	167530	0.99	0.775	1.395	0.974	0.846	1.014
M0R9L0	Nascent polypeptide-associated complex subunit alpha OS=Rattus norvegicus OX=10116 GN=Naca PE=1 SV=1	Naca	220.19	49.1	666	63	63	52	58	63	51	64	58	55	55	53	55	59	58	55	62	61	58	54	55	55	59	58	55	62	61	58	54	55	6350300	5929100	6789200	5475300	6957100	5900800	5268500	5182800	6004400	1.099	1.026	1.175	0.948	1.204	1.022
M0R9L3	Sorting nexin OS=Rattus norvegicus OX=10116 GN=Snx9 PE=1 SV=2	Snx9	66.023	9.8	25	4	4	1	2	2	1	3	3	2	4	3	2	2	3	2	3	3	3	4	3	2	2	3	2	3	3	3	4	3	37693	44821	35221	38307	34436	42099	37075	37554	44477	0.995	1.183	0.929	1.011	0.909	1.111
M0R9Q1	RCG48334, isoform CRA_e OS=Rattus norvegicus OX=10116 GN=Rbm14 PE=1 SV=1	Rbm14	69.493	16.9	32	8	8	5	4	2	2	2	1	3	5	1	7	6	5	7	6	5	6	7	6	7	6	5	7	6	5	6	7	6	107060	100420	83979	80131	89389	92053	95775	94384	92584	1.183	1.11	0.928	0.886	0.988	1.018
M0R9U2	Uncharacterized protein OS=Rattus norvegicus OX=10116 PE=1 SV=1	---	10.845	61.2	34	4	4	4	4	2	3	4	1	4	3	3	4	4	4	3	4	3	4	4	4	4	4	4	3	4	3	4	4	4	338990	447010	162730	285710	428850	188170	394440	331240	304040	1.09	1.438	0.523	0.919	1.379	0.605
M0R9X8	Cytoplasmic dynein 1 heavy chain 1 OS=Rattus norvegicus OX=10116 GN=Dync1h1 PE=1 SV=2	Dync1h1	532.04	27.2	694	101	101	64	58	59	61	46	61	65	58	60	87	80	85	85	82	87	87	84	86	87	80	85	85	82	87	87	84	86	2810600	2858000	2737100	2897600	2638600	3061000	2758700	2769200	3027400	0.997	1.014	0.971	1.028	0.936	1.086
M0RA08	Perilipin OS=Rattus norvegicus OX=10116 GN=Plin3 PE=1 SV=1	Plin3	47.343	42.2	51	10	10	6	5	5	3	3	6	5	4	4	7	7	7	5	6	7	8	6	6	7	7	7	5	6	7	8	6	6	180530	150930	148620	101540	119970	161920	162920	165390	174640	1.205	1.007	0.992	0.678	0.801	1.081
M0RA79	Uncharacterized protein OS=Rattus norvegicus OX=10116 PE=1 SV=1	---	10.959	61.6	29	4	4	2	4	2	2	2	3	3	3	3	2	4	3	3	3	3	3	3	3	2	4	3	3	3	3	3	3	3	150580	225630	116380	111570	206320	126990	134680	182080	132400	1.006	1.508	0.778	0.746	1.379	0.849
M0RAD5	ATP-dependent Clp protease proteolytic subunit OS=Rattus norvegicus OX=10116 GN=Clpp PE=1 SV=1	Clpp	29.722	22.1	48	4	4	3	4	5	4	4	4	4	4	3	3	4	4	4	4	4	4	4	4	3	4	4	4	4	4	4	4	4	498700	457340	518910	443230	444150	460510	516010	510120	509490	1.037	0.951	1.079	0.922	0.924	0.958
M0RAK2	RCG22622 OS=Rattus norvegicus OX=10116 GN=LOC684270 PE=1 SV=2	LOC684270	22.929	53.6	76	6	5	6	7	6	6	7	7	6	6	7	6	6	6	5	5	6	6	5	6	5	5	5	5	5	5	5	5	5	673600	652690	763150	787190	676100	742340	722360	803140	627940	0.935	0.906	1.059	1.092	0.938	1.03
M0RAK4	Frataxin, mitochondrial OS=Rattus norvegicus OX=10116 GN=Fxn PE=1 SV=2	Fxn	22.883	19.4	21	3	3	1	1	3	3	2	1	2	2	1	3	3	3	3	3	3	3	3	3	3	3	3	3	3	3	3	3	3	88826	66069	96752	85530	99974	64247	109330	90548	104520	0.969	0.721	1.055	0.933	1.09	0.701
M0RAM5	Glutathione peroxidase OS=Rattus norvegicus OX=10116 GN=Gpx1 PE=1 SV=1	Gpx1	22.155	77.5	192	13	13	17	15	14	18	14	21	14	17	13	12	13	11	12	12	13	13	11	12	12	13	11	12	12	13	13	11	12	4914100	4804300	3712700	4952000	4316800	5005500	5101200	4404600	5320500	1.03	1.007	0.778	1.037	0.904	1.049
M0RAX4	Guanine nucleotide-binding protein subunit beta-5 OS=Rattus norvegicus OX=10116 GN=Gnb5 PE=4 SV=2	Gnb5	38.666	16	34	4	4	4	2	2	3	3	4	3	3	3	4	2	3	3	4	4	4	4	4	4	2	3	3	4	4	4	4	4	45155	31329	52529	47801	38756	47210	42161	33504	38406	1.063	0.738	1.237	1.125	0.912	1.111
M0RAZ1	Uncharacterized protein OS=Rattus norvegicus OX=10116 PE=4 SV=2	---	11.106	47.1	15	3	1	2	1	1	1	2	1	1	1	1	3	1	2	3	2	2	2	2	1	1	0	0	1	0	0	0	0	0	301200	0	322000	520440	290340	282080	301170	73719	0	0.973		1.041	1.682	0.938	0.912
M0RBD5	Uncharacterized protein OS=Rattus norvegicus OX=10116 PE=1 SV=1	---	11.023	26	16	2	2	1	2	1	2	1	1	1	1	2	1	2	2	2	2	1	2	2	2	1	2	2	2	2	1	2	2	2	0	293290	79399	260150	161640	0	116410	54848	269890		1.853	0.502	1.644	1.022
M0RBF0	Scaffold attachment factor B1 OS=Rattus norvegicus OX=10116 GN=Safb PE=1 SV=1	Safb	104.41	14.1	38	5	5	3	4	3	3	3	3	4	3	4	5	5	5	4	5	5	4	4	5	5	5	5	4	5	5	4	4	5	114430	93381	97308	99685	104570	118320	76770	92866	113300	1.157	0.944	0.984	1.008	1.057	1.196
M0RBI3	Uncharacterized protein OS=Rattus norvegicus OX=10116 GN=LOC102553099 PE=4 SV=1	LOC102553099	19.317	20.2	3	3	3	0	1	2	0	0	0	0	0	0	3	3	2	3	2	2	3	1	2	3	3	2	3	2	2	3	1	2	21185	28990	38046	27922	0	0	25895	0	0	0.761	1.042	1.367	1.004
M0RBJ7	Complement C3 OS=Rattus norvegicus OX=10116 GN=C3 PE=1 SV=1	C3	186.23	44.3	655	58	52	52	56	60	55	63	53	51	63	53	52	54	54	54	56	55	54	56	53	47	49	49	50	51	50	50	51	48	6884600	8853800	7075600	8531600	9563100	7206200	7416600	10340000	7902300	0.852	1.095	0.875	1.056	1.183	0.892
M0RBK4	Uncharacterized protein OS=Rattus norvegicus OX=10116 PE=1 SV=2	---	11.51	42.5	22	3	3	4	3	1	1	4	2	1	0	1	3	3	2	3	3	3	3	2	3	3	3	2	3	3	3	3	2	3	220490	218610	60135	67333	185600	94374	61885	56369	108990	2.064	2.046	0.563	0.63	1.737	0.883
M0RBP7	Uncharacterized protein OS=Rattus norvegicus OX=10116 PE=4 SV=1	---	12.784	23.7	5	2	2	0	1	2	1	0	0	0	1	0	1	1	2	2	0	0	1	1	1	1	1	2	2	0	0	1	1	1	0	0	14014	19154	0	0	0	0	0			0.845	1.155
M0RBZ7	SH3 domain-containing kinase-binding protein 1 OS=Rattus norvegicus OX=10116 GN=Sh3kbp1 PE=1 SV=2	Sh3kbp1	71.851	9.3	61	8	8	5	7	5	6	5	5	4	5	4	7	8	8	8	6	7	7	8	6	7	8	8	8	6	7	7	8	6	415980	446350	458760	379100	371760	410970	386500	413260	433990	1.007	1.08	1.11	0.917	0.9	0.995
M0RC23	Uncharacterized protein OS=Rattus norvegicus OX=10116 PE=1 SV=1	---	11.194	47.1	14	3	2	2	0	0	2	2	0	2	2	1	2	1	1	3	2	2	2	3	1	2	1	1	2	1	1	1	2	0	560080	0	0	282030	516850	184430	265420	286350	0	1.697			0.854	1.566	0.559
M0RC65	Cofilin 2 OS=Rattus norvegicus OX=10116 GN=Cfl2 PE=1 SV=1	Cfl2	18.709	53.6	62	8	5	3	5	5	6	4	7	5	4	7	8	7	8	8	6	7	7	8	7	5	5	5	5	4	5	4	5	5	960210	1004000	1038100	889840	869220	1001700	1019800	932930	1003300	0.977	1.022	1.057	0.906	0.885	1.02
M0RCH5	Glucosamine-6-phosphate isomerase OS=Rattus norvegicus OX=10116 GN=Gnpda1 PE=1 SV=2	Gnpda1	27.987	17.6	24	3	3	2	2	3	3	1	2	2	2	2	2	3	3	3	1	2	3	2	3	2	3	3	3	1	2	3	2	3	82844	79536	65249	73238	0	68441	80777	92687	90451	1.028	0.987	0.809	0.908		0.849
M0RCH6	Uncharacterized protein OS=Rattus norvegicus OX=10116 GN=Chmp4b PE=1 SV=2	Chmp4b	24.812	38.3	20	6	6	2	2	3	1	0	1	1	3	2	6	4	6	4	3	3	4	5	5	6	4	6	4	3	3	4	5	5	95561	128940	104000	118810	119720	116860	106820	124750	146290	0.827	1.115	0.9	1.028	1.036	1.011
M0RCS9	Uncharacterized protein OS=Rattus norvegicus OX=10116 PE=4 SV=1	---	16.622	10.4	20	1	1	2	2	2	1	1	2	2	1	2	1	1	1	1	1	1	1	1	1	1	1	1	1	1	1	1	1	1	66713	73769	74736	71771	0	53585	95955	63212	114190	0.837	0.925	0.937	0.9		0.672
M0RCX0	Pterin-4 alpha-carbinolamine dehydratase 2 OS=Rattus norvegicus OX=10116 GN=Pcbd2 PE=1 SV=1	Pcbd2	14.133	16.5	14	2	2	1	1	1	1	1	1	1	1	2	2	2	2	2	2	2	2	2	2	2	2	2	2	2	2	2	2	2	60404	53448	53553	56535	53027	51832	47335	53288	71747	1.03	0.911	0.913	0.964	0.904	0.884
M0RD54	Cardiac-enriched FHL2-interacting protein OS=Rattus norvegicus OX=10116 GN=CEFIP PE=3 SV=2	CEFIP	155.41	3.9	10	3	3	0	2	1	0	0	1	0	1	2	0	2	2	0	0	1	1	2	2	0	2	2	0	0	1	1	2	2	0	69709	0	0	0	0	0	0	65322		1.783
M0RD75	40S ribosomal protein S6 OS=Rattus norvegicus OX=10116 GN=Rps6 PE=1 SV=1	Rps6	28.421	21.1	37	6	6	2	2	2	2	3	3	5	3	3	5	5	4	4	4	3	5	3	4	5	5	4	4	4	3	5	3	4	253360	292600	240980	258910	326990	270960	298700	270930	280280	0.9	1.039	0.856	0.919	1.161	0.962
M0RDD7	Chromatin target of PRMT1-like 1 OS=Rattus norvegicus OX=10116 GN=Chtopl1 PE=4 SV=1	Chtopl1	22.136	14.3	16	2	2	1	1	1	1	0	2	2	1	1	2	2	2	1	1	2	2	2	1	2	2	2	1	1	2	2	2	1	50858	36137	33723	0	0	33614	44732	34744	0	1.297	0.921	0.86			0.857
M0RDD8	Echinoderm microtubule-associated protein-like 1 OS=Rattus norvegicus OX=10116 GN=Eml1 PE=1 SV=2	Eml1	86.643	11.6	22	6	6	1	3	2	3	2	2	0	2	2	5	5	5	4	5	6	4	5	5	5	5	5	4	5	6	4	5	5	180200	174120	132330	204800	199570	147610	40767	129240	134770	1.212	1.171	0.89	1.377	1.342	0.993
M0RDJ4	Glia maturation factor beta OS=Rattus norvegicus OX=10116 GN=Gmfb PE=1 SV=2	Gmfb	16.453	62.1	45	5	5	4	3	4	5	4	4	4	4	4	5	5	5	5	4	5	5	5	5	5	5	5	5	4	5	5	5	5	121960	143870	135160	137230	100250	148330	144170	137250	122990	0.926	1.092	1.026	1.042	0.761	1.126
M0RDK9	Acyl-CoA dehydrogenase family, member 8 OS=Rattus norvegicus OX=10116 GN=Acad8 PE=1 SV=2	Acad8	45.155	19	53	8	8	5	6	4	3	5	3	3	7	3	8	7	7	7	8	8	7	8	7	8	7	7	7	8	8	7	8	7	320540	374950	357880	353120	309650	334770	383350	288620	322950	0.94	1.099	1.049	1.035	0.908	0.981
M0RDY2	Uncharacterized protein OS=Rattus norvegicus OX=10116 PE=1 SV=1	---	18.35	26.9	16	3	3	1	1	0	2	1	2	1	1	1	2	2	3	2	3	3	2	2	2	2	2	3	2	3	3	2	2	2	49858	65649	43467	43801	54508	52095	46847	40022	40435	0.998	1.315	0.87	0.877	1.092	1.043
M0RDY6	Uncharacterized protein OS=Rattus norvegicus OX=10116 PE=1 SV=2	---	172.49	4.6	19	4	4	3	1	2	1	1	4	2	1	1	4	2	3	2	1	4	2	1	3	4	2	3	2	1	4	2	1	3	28225	34979	23117	22325	0	26736	26860	0	29064	1.124	1.393	0.921	0.889		1.065
M3ZCQ2	U5 small nuclear ribonucleoprotein 200 kDa helicase OS=Rattus norvegicus OX=10116 GN=Snrnp200 PE=1 SV=1	Snrnp200	244.53	5.3	34	8	7	4	1	4	4	2	2	1	4	3	6	6	5	6	7	5	3	7	5	5	6	4	5	6	5	3	7	5	72646	71613	77665	66979	63536	66690	65825	89846	73564	1.018	1.003	1.088	0.939	0.89	0.934
O08557	N(G),N(G)-dimethylarginine dimethylaminohydrolase 1 OS=Rattus norvegicus OX=10116 GN=Ddah1 PE=1 SV=3	Ddah1	31.426	61.4	84	15	15	4	8	9	8	8	6	8	5	8	12	14	13	14	13	10	13	12	12	12	14	13	14	13	10	13	12	12	374740	631710	583860	614680	704100	612630	671930	367930	684880	0.646	1.089	1.007	1.06	1.214	1.057
O08618	Phosphoribosyl pyrophosphate synthase-associated protein 2 OS=Rattus norvegicus OX=10116 GN=Prpsap2 PE=1 SV=1	Prpsap2	40.866	27.1	42	7	7	2	4	6	3	3	6	3	3	3	4	5	6	5	5	7	5	5	5	4	5	6	5	5	7	5	5	5	145960	143320	200980	89140	132970	210120	179630	233560	155000	0.917	0.901	1.263	0.56	0.836	1.321
O08623	Sequestosome-1 OS=Rattus norvegicus OX=10116 GN=Sqstm1 PE=1 SV=1	Sqstm1	47.681	21.6	13	5	5	0	1	0	1	0	1	0	2	2	2	3	2	2	0	1	3	3	4	2	3	2	2	0	1	3	3	4	0	18699	16563	25258	0	0	18556	30379	30391		0.711	0.63	0.96
O08629	Transcription intermediary factor 1-beta OS=Rattus norvegicus OX=10116 GN=Trim28 PE=1 SV=2	Trim28	88.955	12.8	16	6	6	0	0	3	1	0	3	0	0	2	3	3	4	4	5	3	4	1	2	3	3	4	4	5	3	4	1	2	88357	82735	104430	75638	87278	115720	70494	0	94637	0.943	0.883	1.114	0.807	0.931	1.235
O08700	Vacuolar protein sorting-associated protein 45 OS=Rattus norvegicus OX=10116 GN=Vps45 PE=1 SV=1	Vps45	64.893	9.1	13	3	3	0	0	0	3	2	2	2	1	1	2	3	2	3	3	3	2	3	3	2	3	2	3	3	3	2	3	3	29086	20134	27092	30545	28905	31444	24853	31403	25725	1.056	0.731	0.984	1.109	1.05	1.142
O08730	Glycogenin-1 OS=Rattus norvegicus OX=10116 GN=Gyg1 PE=2 SV=4	Gyg1	37.378	35.4	62	7	7	6	5	8	5	4	5	5	4	4	7	6	7	7	4	7	7	7	6	7	6	7	7	4	7	7	7	6	838760	911800	959640	846580	775250	920140	894920	865130	976060	0.96	1.043	1.098	0.969	0.887	1.053
O08776	NADH dehydrogenase [ubiquinone] 1 alpha subcomplex assembly factor 3 OS=Rattus norvegicus OX=10116 GN=Ndufaf3 PE=2 SV=1	Ndufaf3	20.696	34.6	45	4	4	4	5	4	3	5	4	4	2	3	4	4	3	4	4	4	4	3	3	4	4	3	4	4	4	4	3	3	257460	216850	269150	235150	224730	256130	250010	254460	242950	1.032	0.869	1.079	0.942	0.901	1.027
O08837	Cell division cycle 5-like protein OS=Rattus norvegicus OX=10116 GN=Cdc5l PE=1 SV=2	Cdc5l	92.216	9.4	10	4	4	1	0	2	2	0	1	1	0	1	3	2	4	2	2	3	3	2	3	3	2	4	2	2	3	3	2	3	20185	23493	29498	28680	24985	29022	24605	24591	24173	0.784	0.912	1.146	1.114	0.97	1.127
O08984	Delta(14)-sterol reductase OS=Rattus norvegicus OX=10116 GN=Lbr PE=1 SV=1	Lbr	70.723	6	14	3	3	1	1	1	2	1	2	1	1	1	2	2	2	3	2	3	3	2	1	2	2	2	3	2	3	3	2	1	40050	42396	42517	48799	48797	46324	49649	44884	0	0.883	0.935	0.938	1.076	1.076	1.022
O35077	Glycerol-3-phosphate dehydrogenase [NAD(+)], cytoplasmic OS=Rattus norvegicus OX=10116 GN=Gpd1 PE=1 SV=4	Gpd1	37.452	46.1	125	12	11	10	11	12	10	11	11	10	7	11	11	11	11	12	11	11	10	11	11	10	10	10	11	10	10	9	10	10	1066100	1110400	1348700	956710	829270	973910	1058700	1147800	1176700	0.969	1.01	1.226	0.87	0.754	0.885
O35092	Mitochondrial import inner membrane translocase subunit Tim17-A OS=Rattus norvegicus OX=10116 GN=Timm17a PE=2 SV=1	Timm17a	18.037	32.2	6	2	2	0	0	1	2	0	0	1	0	1	1	1	1	2	1	2	1	2	2	1	1	1	2	1	2	1	2	2	0	0	0	26853	0	24453	0	26442	28092				1.015		0.924
O35115	Four and a half LIM domains protein 2 OS=Rattus norvegicus OX=10116 GN=Fhl2 PE=1 SV=1	Fhl2	32.086	80.6	460	30	30	34	36	42	39	36	42	38	38	39	29	29	30	28	28	29	30	28	29	29	29	30	28	28	29	30	28	29	19435000	17913000	21100000	21062000	20327000	20088000	17381000	16097000	17803000	1.023	0.943	1.11	1.108	1.07	1.057
O35142	Coatomer subunit beta' OS=Rattus norvegicus OX=10116 GN=Copb2 PE=1 SV=3	Copb2	102.55	21	96	12	12	8	7	9	10	8	9	6	9	9	10	11	11	10	11	11	12	10	11	10	11	11	10	11	11	12	10	11	307030	258420	309050	276620	296950	292260	305520	293820	298280	1.062	0.894	1.069	0.957	1.027	1.011
O35217	Multiple inositol polyphosphate phosphatase 1 OS=Rattus norvegicus OX=10116 GN=Minpp1 PE=1 SV=3	Minpp1	54.589	16.2	11	5	5	2	1	1	1	0	3	0	0	1	3	3	3	2	1	4	2	2	2	3	3	3	2	1	4	2	2	2	60355	47667	26917	43819	0	31959	25110	25790	24166	1.769	1.397	0.789	1.284		0.937
O35244	Peroxiredoxin-6 OS=Rattus norvegicus OX=10116 GN=Prdx6 PE=1 SV=3	Prdx6	24.818	75	349	13	13	27	32	34	24	21	28	36	35	25	13	13	13	12	13	13	13	13	13	13	13	13	12	13	13	13	13	13	4495800	4718200	4954700	4654800	3959500	5053600	5317500	4590000	4953100	0.928	0.974	1.023	0.961	0.818	1.044
O35264	Platelet-activating factor acetylhydrolase IB subunit beta OS=Rattus norvegicus OX=10116 GN=Pafah1b2 PE=1 SV=1	Pafah1b2	25.581	21.8	44	3	3	3	3	5	3	3	4	4	4	5	3	3	3	3	3	3	3	3	3	3	3	3	3	3	3	3	3	3	292340	298440	318980	300000	280930	284920	297470	284130	306290	0.997	1.018	1.088	1.024	0.959	0.972
O35303	Dynamin-1-like protein OS=Rattus norvegicus OX=10116 GN=Dnm1l PE=1 SV=1	Dnm1l	83.907	47.9	204	27	27	12	17	18	18	19	16	20	19	18	21	24	26	23	21	22	26	24	24	21	24	26	23	21	22	26	24	24	1052800	925360	1080000	907150	819190	966130	1017500	990980	1013000	1.068	0.939	1.096	0.92	0.831	0.98
O35346	Focal adhesion kinase 1 OS=Rattus norvegicus OX=10116 GN=Ptk2 PE=1 SV=1	Ptk2	119.72	2.6	10	2	2	0	1	2	2	1	1	1	0	0	0	1	2	2	2	2	2	1	0	0	1	2	2	2	2	2	1	0	0	0	24257	26230	15911	24330	18901	0	0			1.153	1.247	0.756	1.156
O35370	Thrombomodulin OS=Rattus norvegicus OX=10116 GN=Thbd PE=1 SV=1	Thbd	61.844	10.7	13	4	4	1	3	2	0	0	0	1	0	2	3	3	2	3	2	4	3	3	3	3	3	2	3	2	4	3	3	3	44376	49231	44949	33988	46763	45650	61057	40571	42948	0.948	1.052	0.961	0.726	0.999	0.976
O35509	Ras-related protein Rab-11B OS=Rattus norvegicus OX=10116 GN=Rab11b PE=1 SV=4	Rab11b	24.488	40.8	63	7	7	5	6	5	5	4	6	5	5	5	6	7	6	6	5	6	5	6	7	6	7	6	6	5	6	5	6	7	755330	779920	715620	842410	831400	839960	751780	741240	808270	0.977	1.009	0.926	1.09	1.076	1.087
O35567	Bifunctional purine biosynthesis protein PURH OS=Rattus norvegicus OX=10116 GN=Atic PE=1 SV=2	Atic	64.208	55.2	270	23	22	21	24	22	19	23	22	23	23	22	21	20	22	20	21	21	21	22	22	20	20	21	19	20	20	20	21	21	1908800	2065600	2250800	1820900	2198800	2153800	1985800	2095100	2155000	0.921	0.997	1.086	0.879	1.061	1.04
O35796	Complement component 1 Q subcomponent-binding protein, mitochondrial OS=Rattus norvegicus OX=10116 GN=C1qbp PE=1 SV=2	C1qbp	30.997	32.3	130	7	7	10	9	12	9	12	9	12	12	11	7	7	6	7	6	7	7	7	7	7	7	6	7	6	7	7	7	7	2572200	2299800	2402400	2769000	2559600	2566300	2617000	2715800	2437200	1.012	0.905	0.945	1.089	1.007	1.009
O35814	Stress-induced-phosphoprotein 1 OS=Rattus norvegicus OX=10116 GN=Stip1 PE=1 SV=1	Stip1	62.569	42.7	187	21	21	16	16	17	11	16	18	13	18	12	20	19	21	19	20	18	20	20	19	20	19	21	19	20	18	20	20	19	1073900	1129800	1097000	1047400	1151200	1139900	1080100	1131700	1226000	0.968	1.018	0.988	0.944	1.037	1.027
O35821	Myb-binding protein 1A OS=Rattus norvegicus OX=10116 GN=Mybbp1a PE=1 SV=2	Mybbp1a	152.28	3.6	9	3	3	0	1	1	0	0	2	1	1	2	0	2	3	1	2	2	2	2	2	0	2	3	1	2	2	2	2	2	0	0	11937	0	0	12859	9940.7	11522	17188			0.975			1.05
O35878	Heat shock protein beta-2 OS=Rattus norvegicus OX=10116 GN=Hspb2 PE=3 SV=1	Hspb2	20.346	69.8	105	7	7	8	7	8	9	9	6	10	10	11	7	7	7	7	7	7	7	6	6	7	7	7	7	7	7	7	6	6	1568600	1482600	1423900	1462000	1291700	1242100	1420500	1399600	1539100	1.105	1.044	1.003	1.03	0.91	0.875
O35987	NSFL1 cofactor p47 OS=Rattus norvegicus OX=10116 GN=Nsfl1c PE=1 SV=1	Nsfl1c	40.679	49.7	127	12	12	11	7	10	12	11	11	11	13	11	12	12	11	12	11	12	12	12	12	12	12	11	12	11	12	12	12	12	1183400	1157200	1103300	970140	994820	1073300	1091000	1095400	1168500	1.076	1.052	1.003	0.882	0.905	0.976
O54783	Choline/ethanolamine kinase OS=Rattus norvegicus OX=10116 GN=Chkb PE=1 SV=3	Chkb	45.1	12.9	9	3	3	1	0	2	0	0	2	1	0	0	3	1	2	2	1	3	1	1	0	3	1	2	2	1	3	1	1	0	18949	0	28287	19727	0	17952	0	0	0	0.837		1.249	0.871		0.793
O55096	Dipeptidyl peptidase 3 OS=Rattus norvegicus OX=10116 GN=Dpp3 PE=1 SV=2	Dpp3	83.038	12.5	41	6	6	2	3	2	3	4	5	3	6	3	5	5	4	6	4	5	5	6	5	5	5	4	6	4	5	5	6	5	101180	116890	125640	143680	136900	133400	127970	127470	133290	0.785	0.907	0.974	1.114	1.062	1.035
O70257	Syntaxin-7 OS=Rattus norvegicus OX=10116 GN=Stx7 PE=1 SV=4	Stx7	29.85	26.1	30	5	5	2	2	4	3	2	3	4	1	2	4	4	5	4	4	4	4	3	3	4	4	5	4	4	4	4	3	3	105530	81818	78833	92183	86602	96769	82097	81947	82699	1.171	0.908	0.875	1.023	0.961	1.074
O70377	Synaptosomal-associated protein 23 OS=Rattus norvegicus OX=10116 GN=Snap23 PE=1 SV=1	Snap23	23.235	48.6	35	6	6	3	3	5	2	2	2	2	5	5	4	5	5	4	2	4	5	6	5	4	5	5	4	2	4	5	6	5	112160	115930	102180	112110	121850	117240	76762	114340	128190	1.043	1.078	0.95	1.042	1.133	1.09
O70513	Galectin-3-binding protein OS=Rattus norvegicus OX=10116 GN=Lgals3bp PE=1 SV=2	Lgals3bp	63.742	17.6	46	7	7	2	2	7	4	5	2	4	3	4	3	3	6	5	4	3	3	4	5	3	3	6	5	4	3	3	4	5	104000	37588	246470	127400	161350	61945	148720	84095	122470	0.814	0.294	1.929	0.997	1.263	0.485
O70593	Small glutamine-rich tetratricopeptide repeat-containing protein alpha OS=Rattus norvegicus OX=10116 GN=Sgta PE=1 SV=1	Sgta	34.157	15.6	41	4	4	4	4	4	4	4	3	3	4	3	4	4	4	4	4	4	4	4	4	4	4	4	4	4	4	4	4	4	155440	151630	154670	141370	164810	151060	152520	140770	143300	1.043	1.018	1.038	0.949	1.106	1.014
O88321	Antisecretory factor OS=Rattus norvegicus OX=10116 GN=Psmd4 PE=1 SV=1	Psmd4	41.073	37.9	95	9	9	8	9	9	9	8	8	7	8	9	8	8	8	8	7	7	7	8	8	8	8	8	8	7	7	7	8	8	347290	355330	345530	312340	383280	364820	340260	330070	382920	0.989	1.012	0.984	0.89	1.092	1.039
O88377	Phosphatidylinositol 5-phosphate 4-kinase type-2 beta OS=Rattus norvegicus OX=10116 GN=Pip4k2b PE=1 SV=1	Pip4k2b	47.263	11.5	12	3	3	0	1	2	1	0	1	1	2	2	1	1	2	1	2	1	1	2	2	1	1	2	1	2	1	1	2	2	0	0	0	0	24748	0	0	30801	34764					0.817
O88637	Ethanolamine-phosphate cytidylyltransferase OS=Rattus norvegicus OX=10116 GN=Pcyt2 PE=1 SV=1	Pcyt2	45.219	26.7	55	8	8	4	4	5	4	0	5	5	7	6	4	5	7	5	5	6	6	7	6	4	5	7	5	5	6	6	7	6	184080	162920	228450	163780	164980	178660	189250	235000	255570	0.95	0.841	1.179	0.846	0.852	0.922
O88656	Actin-related protein 2/3 complex subunit 1B OS=Rattus norvegicus OX=10116 GN=Arpc1b PE=1 SV=3	Arpc1b	41.056	33.6	37	8	7	2	2	4	4	2	4	5	5	4	5	5	5	7	4	4	7	6	5	4	5	5	6	3	3	6	5	4	244920	281270	308210	311640	270420	268170	317460	292990	299680	0.902	1.035	1.135	1.147	0.995	0.987
O88754	Epsilon 3 globin OS=Rattus norvegicus OX=10116 GN=Hbg1 PE=2 SV=1	Hbg1	16.54	6.8	9	1	1	1	1	0	1	1	1	1	0	1	1	1	1	1	1	1	1	1	1	1	1	1	1	1	1	1	1	1	0	0	0	0	0	0	0	0	18924
O88767	Protein/nucleic acid deglycase DJ-1 OS=Rattus norvegicus OX=10116 GN=Park7 PE=1 SV=1	Park7	19.974	78.3	168	10	10	14	14	16	13	11	14	14	17	14	8	8	8	9	8	8	7	8	9	8	8	8	9	8	8	7	8	9	2984800	2828100	2722200	2939300	2511200	2554300	2807400	2510900	3293700	1.05	0.995	0.958	1.034	0.884	0.899
O88794	Pyridoxine-5'-phosphate oxidase OS=Rattus norvegicus OX=10116 GN=Pnpo PE=1 SV=1	Pnpo	30.184	30.7	45	8	8	3	5	4	3	3	4	3	7	2	7	7	7	8	7	7	6	8	8	7	7	7	8	7	7	6	8	8	286080	253660	350840	280860	221160	224070	270900	330970	347520	1.014	0.899	1.244	0.996	0.784	0.795
O88884	A-kinase anchor protein 1, mitochondrial OS=Rattus norvegicus OX=10116 GN=Akap1 PE=1 SV=1	Akap1	91.746	24.2	43	10	10	6	3	3	3	4	5	3	4	4	9	10	9	7	9	9	9	8	8	9	10	9	7	9	9	9	8	8	223750	179540	186750	181530	218190	230310	226880	199010	214810	1.094	0.877	0.913	0.887	1.066	1.126
O88989	Malate dehydrogenase, cytoplasmic OS=Rattus norvegicus OX=10116 GN=Mdh1 PE=1 SV=3	Mdh1	36.483	41.3	257	13	13	25	23	22	17	22	18	21	24	21	13	12	13	13	13	13	12	13	12	13	12	13	13	13	13	12	13	12	27138000	27045000	26254000	22811000	24695000	23404000	25517000	27742000	29341000	1.032	1.028	0.998	0.867	0.939	0.89
O89035	Mitochondrial dicarboxylate carrier OS=Rattus norvegicus OX=10116 GN=Slc25a10 PE=1 SV=1	Slc25a10	31.454	23.1	21	4	4	2	0	4	0	0	2	3	1	3	3	2	4	2	1	2	4	2	3	3	2	4	2	1	2	4	2	3	18691	17130	69794	19357	0	25392	27154	24047	28492	0.698	0.64	2.608	0.723		0.949
O89049	Thioredoxin reductase 1, cytoplasmic OS=Rattus norvegicus OX=10116 GN=Txnrd1 PE=1 SV=5	Txnrd1	54.67	21.8	71	8	8	5	5	8	6	4	6	5	5	6	8	7	8	8	7	8	8	6	8	8	7	8	8	7	8	8	6	8	311160	313290	334690	279390	271430	289040	378450	284930	299910	1.014	1.021	1.091	0.911	0.885	0.942
P00173	Cytochrome b5 OS=Rattus norvegicus OX=10116 GN=Cyb5a PE=1 SV=2	Cyb5a	15.355	41	53	4	4	4	4	4	3	5	5	5	5	4	4	4	4	4	4	4	4	4	4	4	4	4	4	4	4	4	4	4	399690	425110	433290	466670	439190	420270	359110	396210	419590	0.96	1.021	1.041	1.121	1.055	1.009
P00388	NADPH--cytochrome P450 reductase OS=Rattus norvegicus OX=10116 GN=Por PE=1 SV=3	Por	76.962	22.9	55	11	11	4	3	6	5	3	3	4	6	6	10	10	8	9	8	8	10	10	10	10	10	8	9	8	8	10	10	10	251000	197580	238580	232830	195390	213230	233170	266400	282230	1.084	0.853	1.03	1.005	0.844	0.921
P00406	Cytochrome c oxidase subunit 2 OS=Rattus norvegicus OX=10116 GN=Mtco2 PE=1 SV=3	Mtco2	25.928	36.1	131	7	7	6	7	12	10	12	11	11	12	11	6	7	6	7	6	6	7	7	6	6	7	6	7	6	6	7	7	6	5288800	4970800	6113400	5561900	6138100	5380300	6871500	5828700	5744200	0.886	0.833	1.024	0.932	1.029	0.902
P00507	Aspartate aminotransferase, mitochondrial OS=Rattus norvegicus OX=10116 GN=Got2 PE=1 SV=2	Got2	47.314	67.2	722	32	32	69	61	68	59	53	54	62	63	56	31	30	31	31	30	30	31	31	30	31	30	31	31	30	30	31	31	30	30538000	31022000	32129000	30200000	28687000	29007000	29723000	30576000	31352000	0.994	1.01	1.046	0.983	0.934	0.945
P00787	Cathepsin B OS=Rattus norvegicus OX=10116 GN=Ctsb PE=1 SV=2	Ctsb	37.47	41	69	9	9	9	4	7	6	5	4	5	7	4	8	6	8	5	7	7	6	8	8	8	6	8	5	7	7	6	8	8	298790	286030	257360	302660	301500	287080	224170	279730	338210	1.058	1.013	0.912	1.072	1.068	1.017
P01015	Angiotensinogen OS=Rattus norvegicus OX=10116 GN=Agt PE=1 SV=1	Agt	51.981	20.1	28	6	6	3	4	3	1	2	3	2	3	1	5	5	5	5	5	6	5	5	4	5	5	5	5	5	6	5	5	4	92169	138740	85487	92552	109180	66988	108350	111830	100170	0.901	1.356	0.835	0.904	1.067	0.655
P01041	Cystatin-B OS=Rattus norvegicus OX=10116 GN=Cstb PE=1 SV=1	Cstb	11.196	57.1	62	4	4	6	4	5	7	6	5	7	5	5	4	4	4	4	3	4	4	4	4	4	4	4	4	3	4	4	4	4	712090	604460	589190	623000	507980	550960	728270	623380	562200	1.14	0.967	0.943	0.997	0.813	0.882
P01048	T-kininogen 1 OS=Rattus norvegicus OX=10116 GN=Map1 PE=1 SV=2	Map1	47.775	32.3	31	14	3	2	2	5	2	3	2	2	4	3	12	11	14	11	12	11	14	14	13	2	2	3	3	3	2	3	3	3	217750	550450	857390	257090	483090	396600	402660	772400	428040	0.448	1.131	1.762	0.528	0.993	0.815
P01946	Hemoglobin subunit alpha-1/2 OS=Rattus norvegicus OX=10116 GN=Hba1 PE=1 SV=3	Hba1	15.328	99.3	2425	18	2	199	198	158	214	283	228	209	178	182	17	18	17	15	18	18	17	16	15	2	2	2	2	2	2	2	2	2	81845000	74437000	47381000	80280000	123510000	86661000	63254000	52720000	60010000	1.113	1.012	0.644	1.092	1.68	1.179
P02091	Hemoglobin subunit beta-1 OS=Rattus norvegicus OX=10116 GN=Hbb PE=1 SV=3	Hbb	15.979	97.3	724	22	0	59	55	44	62	76	66	62	66	52	21	20	19	22	21	18	21	20	21	0	0	0	0	0	0	0	0	0	21911000	24607000	11264000	29067000	55240000	30003000	25202000	19868000	19880000	0.835	0.938	0.429	1.108	2.105	1.143
P02454	Collagen alpha-1(I) chain OS=Rattus norvegicus OX=10116 GN=Col1a1 PE=1 SV=5	Col1a1	137.95	9	68	9	9	6	6	7	6	7	6	5	4	6	7	7	8	7	8	8	8	8	6	7	7	8	7	8	8	8	8	6	3017400	2629400	2785800	2436900	3120200	3401300	2896500	2944000	3073400	1.026	0.894	0.947	0.828	1.061	1.156
P02600	Myosin light chain 1/3, skeletal muscle isoform OS=Rattus norvegicus OX=10116 GN=Myl1 PE=1 SV=2	Myl1	20.679	32.3	11	5	2	0	2	2	2	0	2	0	0	1	4	4	4	5	4	4	3	4	4	1	1	1	2	1	1	1	1	1	127520	185780	170250	192120	90644	222490	0	166860	170350	0.77	1.122	1.028	1.16	0.548	1.344
[truncated: 1,188 more rows]
[truncated: 9 more columns]
